# Supplementary material for: Proteome Analysis of Male Accessory Gland Secretions in the Diamondback Moth, Plutella xylostella (Lepidoptera: Plutellidae)
Source: Insects. 2023 Jan 27;14(2):132. doi: 10.3390/insects14020132 (PMC9960318; doi:10.3390/insects14020132)
Supplement: Supplementary file 1 [file insects-14-00132-s001.zip]

Archive with 8 entries (8 files):
- Supplemental Table S1  Amino acid sequences of  other four insects SFPs.xlsx
- Supplemental Table S2 Amino acid sequences of  seminal fluid trypsins conserved domain in insects.xlsx
- Supplemental Table S3 Primers used in real-time qPCR.xlsx
- Supplemental Table S4 Proteome data of samples in Plutella xylostella.xlsx
- Supplemental Table S5 Detailed annotation of DAPs in Plutella xylostella.xlsx
- Supplemental Table S6 Comparison of SFPs between insect species.xlsx
- Supplemental Table S7 Protein  only detected in MAG samples possessing a signal peptide in Plutella xylostella.xlsx
- Supplemental Table S8 Sequences of ACPs in Plutella xylostella.xlsx
