# Supplementary material for: Proteome Analysis of Male Accessory Gland Secretions in the Diamondback Moth, Plutella xylostella (Lepidoptera: Plutellidae)
Source: Insects. 2023 Jan 27;14(2):132. doi: 10.3390/insects14020132 (PMC9960318; doi:10.3390/insects14020132)
Supplement: Supplementary file 1 [file insects-14-00132-s001.zip › Supplemental Table S2 Amino acid sequences of seminal fluid trypsins conserved domain in insects.xlsx]

## Sheet: Sheet1
Supplemental Table 2 Amino acid sequences of seminal fluid trypsins conserved domain in insects
Sequences beginning with “Unigene” represent transcript unigene IDs of P. xylostella seminal fluid trypsins conserved domain . Sequences beginning with “FBpp”, “AAEL”, “XP” and “HM” stand for D. melanogaster, A. aegypti, A. mellifera and Heliconius butterflies seminal fluid trypsins conserved domain IDs, respectively.
>FBpp0307158
IEQAPWQASVQINDKHHCGGVIYSEDIILTIAECVRK
ARLEFISVRVGSAQENAGGTVLKVEKMRLQVLGLRPSDVAILQLRSPLYLDGGIRAIPLA
TIPLVPGTNASVSGWGQLSAMNPSSEVLLRVDVKIQDQLMCATNLALKGRLMSVGEICAA
PAGEIPYACQGFVGGPLVANNRLYGILSWQSACDVLNKSSVYANIAMFKVWIEST
>FBpp0110171
HAVPWLLRIVDGPTFVCGASYLSALYALTSANCMHSHRSQMESLSVELVSSDSRQDNQLDSHDPPNAL
IRNIIVSKDWHWPGTFMDVAVIELTNRLRGNRNNYVTLCTNPLSSYKSLSVVSYGAGPAE
NVRTEEIEVLNRMICDSAYGNFLLRETVACAKEFKRSADCMFSAGCPVTAGDQLCGIVAW
SPACKRSNLPGIFTDIHQVKRFI
>FBpp0084682
NEGSVICAGALISRRMVVTSTHCFQPRRFDLIYEYTAKHLSILTGVELDDNPEPHQVIGFFMPVNKNERFTNYVALLALSNKLDRDKYRYIPLHRKKP
QAGDDVKMAYYGPPKFQIRLYNTRVMDIDRCKIHYGLKEVFHVSTFEPDFICVRNKRHSK
KTTCSTRPGDPLLIDNKLAAINIYGEHC
>FBpp0077989
RVVGGDVTTNAQLGGYLIALRYEMNFVCGGTLLHDLIVLTAAHCFLGRVKISDWLAVGGASKLNDRGIQRQVKEVI
KSAEFREDDMNMDVAILRLKKPMKGKSLGQLILCKKQLMPGTELRVSGWGLTENSEFGPQ
KLLRTVTVPVVDKKKCRASYLPTVHLTDSMFCAGVLGKKDACTFDSGGPLVYKNQVCGIV
SFGIGCASKRYYGVYTDIMYVKPFI
>FBpp0077990
VIGGHVTTNAKLGGYLTALLYEDDFVCGGTLLNENIVLTAAHCFLGRMKASEWIVAAGI
SNLNQKGIRRHVKDFILSEQFREDDMNMDVAVVLLKTPLKAKNIGTLSLCSVSLKPGVEL
VVSGWGMTAPRGRGPHNLLRTVTVPIIHKKNCRAAYQPTAKITDSMICAAVLGRKDACTF
DSGGPLVFKKQVCGIVSFGIGCASNRYPGVYTDVMYVKPFIEK
>FBpp0312383
RITGGYRAKPYTIIYLVGIVYAKSPLSSLKFGAGTIISNQWILTVKEVLIFKYIEAHFGSKRAFWGYDILRIYRENFYFHYDKTRIIALVKCPYQK
FDRRMSRVRVPAYGARFERYVGNMTMVCGWGTDKRKVRLPTWMRCVEVEVMNNTECAKYH
TPLKWYEMCTSGEGFKGVCEGDMGGAVVTMGPNPTFIGIIWLMPTNCSIGYPSVHIRVSD
HIKWI
>FBpp0084683
MVRLYQQNKYICMGTVISEMLVITTSTCFNLASSEVVTMKMYDDEVLEGKRVALNQTYLKG
ADPMLVAIQLTKSPKNSKVTGDTVKLCDSELEIYEPIELPLWIRSRHSIHSQTTYIIPMQ
ACRLRMRDPEAMVATDTMICVKNMKYTAQCQLAMGNPLVHDERICGINVAGHNCPAYTGV
DLYIRVYDALAF
>FBpp0084680
ICSGALIST
RLVLTSALCFPRTLRQPPPRSYKLQASRSRIYSVANLITGAIEDMALLLLHAPLEDPFVH
PIDLCESPLRRNDNVTMYMSQQHLRFLRTKLIPNSNCKRSYAQDENAFITQTMLCALNSN
RLVDCQTAKGDVLLHQDRLCGVDIYGQHCSDGGVNGELYADVFK
>FBpp0077991
RVIGGRVTTNAKLGGYLV
AMRYFNNFICGGTLIHELIVLTAAHCFEDRAEKEAWSVDGGISRLSEKGIRRQVKRFIKS
AQFKMVTMNMDVAVVLLNRPMVGKNIGTLSLCSTALTPGQTMDVSGWGMTNPDDEGPGHM
LRTVSVPVIEKRICREAYRESVSISDSMFCASVLGKKDACTYDSGGPLVYEKQVCGIVSF
GIGCASRRYPGVYTDVHYVKPFI
>FBpp0423040
RYPYIVSIGENL
KGYYKHLCVGVILSNEFVLSAAHCIQTNPTKQLYVAGGADSLNSRKQTRFFVVERRWHPQ
FRVLGGNDIAVLRIYPKFPLDDVRFRSINFAGKPQRDSGTQASLVGWGRVGVGKIRKLQE
MPFLTMENDECQQSHRFVFLKPLDICAMHLKGPRGPCDGDSGAPLMNVAKEKLYGLLSYG
RKACTPLKPYAFTRINAYSSWIQE
>FBpp0111404
QFSFIAKIKVGNAVRCSAALVAPSLAITSSKCFSNDSFKPLQI
IFTGGRTIAVDNVVKADFCPELSILHLKRPSEINPIALCQYDVPLGTRVSMMMATSDLRY
YGRRRTEIISNRACKTTFLEEDSVFITPSMLCA
>FBpp0110170
RVWGGVQSNTGPNFGGWLLRIL
NGDGNFACGAAYYAPLLVITSANCIYPYRNSLEGATVEGTAFSECDRENYADIDTIQFPE
KFIYQKLYMDVAVVRLRDPVRGRLTEFIRLCSVKVQPKMQMVVFGWGFDNTEVEIPSSDP
RNVTVTIISIKECRQKFKSPKIASTSICARQPKNPKQCLYDGGSPLIYGRELCGVVSFGS
HCIDTSRPGMYTNIRRVKRFI
>FBpp0291017
VSQNEAGFGEFPWTV
ALLHSGNLSYFCAGSLIHKQVVLTAAHCVESLRTGSFTVRAGEWDTQTMKERLPYQERSV
QTVILHPDYNRRSIAYDFALVILSQPVTLDDHINVICLPQQDDIPQPGNTCFSTGWGKDA
FGSLGKYSSLMKRVPLPIVEFNSCQTRLRGTRLGPKFALDRSFICAGGQRGIDTCQGDGG
APLACPRGSTRESRYQQTGIVAWGIGCNDEVPAAYANVALVRGWIDQQ
>FBpp0071899
GGHPVNITTAPWIASISIKQK
AKCDGAIYKLSHIVTAGKCVDGFLNKVIRVRVGSTTRSDGVIEVAVCNITVHEKFTGQTV
FHNVAILKLCEPLEASKTIQPIQLANQLPSNGAKVTANGWPSFRWWAMYWKKCLDDEAYK
LQKAEVKLLGPSQCTDLWARNNWSKKNFTDDLFCTEKFAKEACSLAMGSPVVHNGKLVGI
ITKGGCSEYPEVYINLIKYKDW
>AAEL006429
RIVGGYDDTIENVPYTVSLNKIGFGHFCGGTLI
SFEWVLTAAHCLVGETPDDLYVRAGSTYKNKGGTIRKVQRVIPHERYSKEINLDFDIGLV
QLKRPLPASDYIDWIPLIMYDTTRPGNECIISGWGTTKQKETQFQLLKSAVVQIVSKNAC
QRALYRKVITRNMMCAGAQKHDACQGDSGGPMICTGRLTGVVSWGEGCATIGKPGVYTSV
FELRSWI
>AAEL006421
VIGGYIDSIENVPYTVSLNDKHVGHFCSGTLVSN
IWIVTAAHCVWGWGTAEKTNQRLKSAMVGILKRSICTDKMAPEYVTQNMVCAGGQEKDAC
HDDSGGPMVCNGLLVGVVSWGYGCATLHKPGVYAYIPAMWDFIASH
>AAEL006403
IVGGYPEEIETTPWMVSISVQNVGLICGGVIVSP
RVILTAAYCVYRQRPMDLIIRVGSKFTDRDGYTLYPENVITHSAFNATNKENNLALLTLS
TVLRESHSVFPIRIKEATDFLPLGTQCIISGYGSTDPLNPQSFSGLRSAMVRTMDRDNCA
QRLYPWTVTYSMLCASGNGEDGCAGDAGGPLICGGKLTAIISWGKGCGREGGIGVYADLT
SARRW
>AAEL006430
RIVGGYIDRIENVPYTVSLNKIHFGHFCGGSLVTF
DWIVTAGHCVWDKKPAEIYVRAGSSYKNKGGKIRKVKKIIVHPLYKKIVDVPLDYDIALL
QLNRPFPNDSDFIDCIRVARFYKASDTCIVSGWGTTKETDGQYQLLKSATVKEVSGYTCQ
QILYRKIITKNMMCAGGHEDDACQGDSGGPLVCFGLLMGVVSWGEGCATLGKPGVYTYV
>AAEL006418
RIVNGSNIQISKVPYQVAILFRTY
IVCGGSIIAPTWVLTAAHCFYGHEAITKEVKVRAGSDRRHIGGEIRRVRWQKIHEQYSPK
TLLNDISLVNVDAPFTLNEDISCVRMAPQGHFPMASKMALVSGWGLENPDVNKENPENYP
TSLNYALLPVMEFSQCKVMYKKHVLSEQIQICAGYAQGGRDACVGDSGGPFVINQYQVGI
VSWGVSCAKPKKPGMYTNI
>AAEL006414
RIVGGYVDHIESVPYTVSIYLVDGKHFCGGSLISSEWVL
TAAHCVYHRKPSELKIRIGSNYRNKDGMIREVQQIIMHEQYNPMFSLNYDVAVLRLDQRV
SNKQQSVDWIRLADSGSSYYVGMKCLVSGWGQTMNPKETHTRIKSAMLEVVALSVCREML
RPNAVTENMMCAGGLRDDSCQGDSGGPLICDGRLEGIVSWGKGCGVVGNPGVYTYVPSVR
RWI
>XP_623069.1
VVGGIPAKLGAW
PWLTVLGFRSSLNPSQPRWLCGGSLISARHVLTAAHCAVRKDLYVVRIGDLDLSRDDDGA
HPIQVEIEDKLIHPDYSTTTFVNDIAVLRLAQDVQFTEYVYPICLPVEDNLRNNNFVRNY
PFVAGWGSTETRGPASDILLEIQLPVINNEQCKQAYSKFKAAEIDNRVLCAAYRQGGKDA
CQGDSGGPLMLPQHWYYYQIGVVSYGYKCAEPGFPGVYTRVTAFLDFI
>HM023775.1
IVGGFEVDINLYPYHVAYGSN
CGGAIVDRKWVITAGHCGKKSHIRVGSKYLNQGRKVMVRNHYVHPLWSSKNKEHPFDYDF
QLLESAEVLRFDENIQPVKIAHLEDMTIGKVVTVTGWGNTEENGPYSNVLRAVRVPIISK
ENCQLVPFPYFRGGLTARMFCAGFIEGKKDACQGDSGGPAVAYDRLLGMVSFGYGCATPG
SFGVYSKVAKVRSWIEKV
>HM023776.1
RIVSGVNTSIAAVPWQVSLREKTYPIC
GGSVVTSIWLLSAAHCLLRSKASELSVRLGSSWKTHGGEMYDVKETYVHPKYARNTKVND
VGLIQLYSPLRFSPRVLPIGIVAKETRLPANQAAIVSGWGKLRESGPSATFLQSSTIKTI
AMKLCRHSGLDRNPIDPASMFCAGSFSQPSPDACQGDSGGPIVSEGVLIGVVSWGLGCAR
GNFPGVYTRLSNPVIWDWV
>HM023777.1
IVGGRRVEPHSFPWTVAILKDNRVH
CGAALITDRHLLSAGHCFRWDDIRTMIALLGLDNLDDLRNVEQRTISNAIIHQDFASTAV
RDENDIAIARLSSSVQFNSVIIPVCLPMPGENFGGRVGTIVGWGRVGVDKPSSKYLMKAL
LNILSDTECMNSKLSAHLKPMMMCAFSKGKDGCQGDSGGPLVVFENTGRYVQAGVVSWGI
GCADPRYPGVYTKVSDYIPWI
>HM023780.1
IVKGYKVEMYSYPHSGFMHFRKYIPTACGSSLFM
VQAVITAAHCLDEINYHNGDINIFFGASIPLHATIVRKIANFHIHPKYKAEKGQYNLGIG
FLNAPVPLSDSISKIPIATKTPPVNDALYTSGWGKQVPQKLPDYSDLRHLRASKQRVISL
RDCEGYTGLKMSSAYWCTSSINGYHYHGDAGNGLVSKDKFLVGVVSYMIDDITIYSDVTR
EVKWI
>HM023783.1
VQPGKRPYMVYLQLTKDSAKAHKYRGWLCGGVIVDNNYVLTSAACVEDADK
FYVVSGTTRFVDSLDYKSDDCVCHHRRKVVWKCIPKNYKFDFQDSIKWSSNDIAIVKVDK
PFKIGVQEKGCEFATDCIRYNNISRDLEKAGTKGFIAGWGSGNNFREGVYRRQNTHVPEN
AKCLQEAKVCIMDNEQCAKKWAQRFRTIITQYMICTKDVMKRLSEICDKKYANCTDVESR
RLELEDDAHFRLDLGRHLRDPEDVTARRTTKQGGFCENDHGGPLLVKYQGKDRVIGVISA
CKIDPKGHGCHGPFLYTSVFK
>HM023795.1
RIVGGKKITIYDAPYQVLFGKYCGGALIAPEWVLTAAHCNVKENY
VYAGSTFRNDALRYRICAHFLHPLWNKTKQHTHDYDYQLALLEKPVPITSASRPIAIAQP
NDIQPGMFVSVTGWGYLKYKANRMQNVLHRIYIPLISEAECRNLPNGKYSQITERMFCAG
FSNGTKDSCQGDSGSPVVSQGKLLGLVSYGIGCAEPDHPGVYTNVPQARSWI
>HM023796.1
FPHMVLIGFRKKKQDTAIWKCGGSLISEKWVLTAAHCIEDPILGLASVLRIGTATFEFDEV
DDLIQERDVEEIIPHPKYKPPSKYHDIALIEATPHFVLSRDIRIACLNLNDDLNETKATA
IGFGKTSSNAYTGSETLMKVELDIVDNKMCNRSVRYLVRRKVLKYGVTEGQLCAGDYENG
GKDTCQGDSGGPLQVMDEKVDCVKSFPLHRIVGITSFGRDCGRKMAPGIYTRVSKYIEWI
>HM023802.1
RIVGGSTVQPHQYPWLVALMVGSKLHCGGAIITDKHILTAGHCITFGVNYKDLSVY
IGMHDRLDPKQSIFYLSNGVKHPKFTSNAVRDINDIAVLTLEKKIVFSNKVRPICLPSED
MDFRNILLTVAGWGKTRQGALTSSRYLLETKVKIVPSDVCGRSSIYKDNLVPDTMMCA
>HM023803.1
RRIIHGSDVTDGRPYMVYL
KLPRTNKKVQNYRTWLCGGVIIHEEYILTSAACIEDAEHFYVVSGTYKYADEDDRYNNPC
IKNGAKKAIWKCIPKNYVFDGHENDNIRWMNNDIAVVKIEDGFDFNRRIRGCEFVPKPIC
YNNQSQTLENPGTVVTISGWGTTSRYNDWINRRKENQQNLLESHVEIIPKNRCKRRWGSR
YHNIIDNYMICTKDIGQTMSEICNEKYVDCQDISYSDDEDARRDLKITEKVPTNLTLHSA
YNDSRRYASQADGGFCENDHGGPLVYGNGVNSVVIGVIS
>HM023817.1
IVGGFEVDINLYPYHVAYGSN
CGGAIIDRKWVITAGHCGKKSYIRVGSKYLNQGRKVMVRNHYIHPMWSSKNKEHPFDYDF
QLLELAEALRLDENIQPVKIAHLEDMTIGKVVTVTGWGNTEENGPYSNVLRAVRVPIISK
ENCQLVPFPYFRGGLTPRMFCAGFIEGKKDACQGDSGGPAVAYDRLLGMVSFGYGCATPG
SFGVYSKVAKMRSWIEEV
>HM023818.1
RIVSGVNTSIAAVPWQVSLREKTYPIC
GGSVITSIWLLSAAHCLLRSKASELSVRLGSSWKTHGGEMYDVKETYVHPKYARNTKVND
VGLIQLYSPLRFSPRVLPIGIVAKETRLPANQAAIVSGWGKLRESGPSATFLQSSTIKTI
AMKLCRHSGLDRNPIDPSSMFCAGSFSQPSPDACQGDSGGPIVSEGLLIGVVSWGLGCAR
GNFPGVYTRLSNPVIWNWV
>HM023819.1
IVGGRRAEPHSFPWTVAILKDNRVH
CGSALITDRHLLSAGHCFRWDDFRTMLALLGLDSLDNLRNVEQRTLSNAVIHQDFTSTAV
RDENDIAIARLSSPVQFNSVIIPVCLPMPGENFGGRVGTIVGWGRVGVDKASSRYLMKAL
LNILSDTDCMNSKLSAHLKPMMMCAFSKGRDGCQGDSGGPLVVFENTGRYVQAGVVSWGI
GCADPRYPGVYTKVSDYIPWI
>HM023822.1
RIVKGYKVAVYKYPHAGFMHFRKHVPTACGSSLFM
VQAVVTAAHCLDEINYNNGDINIFFGASIPLHAEIVRKVANFHIHPKYNAEKGQYNLGIG
FLNAPVPLSDFISKIPIATKTPMVNDALYTSGWGKQVPQKLPDYSDLRHLKASKQRVISL
RDCEGYTGMKMSSAYWCTLSINGYHYHGDAGNGLVSKDKFLVGVVSY
>HM023824.1
VQPGKRPYMVYLQLTKDSAKAHKYRGWLCGGVIVDNNYVLTSAACVEDADK
FYVVSGTTRFVDSLDYKSDDCVCHHRRKVVWKCIPKNYKFDFQDSIKWSSNDIAIVKVDK
PFKIGVQEKGCEFATECIRYNNISRDLEKAGTKGYIAGWGSGSNFREGVYRRQSTHVPEN
AKCLQEAKVCIMDNEQCAKKWAQRFRSIITQYMICTKDVMKRLSEICDKKYANCTDVESR
RLELDDDAHFRLDLGRHLRDPEDLSARRTTKQGGFCENDHGGPLLVKYQGKDRVIGVISA
CKIDPKGHGCHGPFLYTSVFK
>HM023810.2
RIIGGLNAALGQFPWLIRLGYTIKDEEDLDWMCGGALITDLHLITAAHCVQTSGEDYELSVIRAGEYDTETNPDCQLYVCAPPVQDK
KIREIKVHP
>Unigene005358_01
YPHMVLIGFQKEPNHTTWKCGGTLISENWVLTAAHCVEDPLEGLAKVLRVGTATFEFDEVEDL
AQERTVSVRIPHPEYKPPSKYHDIALMKPNVPFVLGRDIRIACLSLTDNVSGNVTATGFG
TTTSGAAVGSQTLMKVEVEVIPNEVCNRSMKPMIKRGILKAGITEDQLCAGDYENGGKDT
CQGDSGGPLQMMPYHVDCKVSFPLHVVVGVTSFGRDCGRKYAPGVYTRVSRYIEWI
>Unigene027318_02
RIVGGTTAEEGSAPHMVALS
VGSIIRSLSCGGSLITTQTILTAAHCIEGAWGFGSLVSSYRATVGTHVWNQGGASYAIAR
NVTHPHYLGSTIKNDIGLLMTSTEIRMSDNVKPIPLSFGFVEGGIETRATGWGRIRAGGP
ISNTLLELTLTTITGEECVEKVAQASVDLDIRAPDIEPHLELCVFHSVNHGMCNGDSGSA
LVRTDIGGQVGVVSWGFPC
>Unigene029022_03
RVLDGQEVAIESYPFVVQVDFLQPGGVWSQACAGALISTK
WTLSAAQCFSGASYPGVTHRRIRAGTAKRNSRGVLYTIARVINHPDYGLAAPRDSDLSLV
ELSTLATLSSTIQTVSINVAGSELPGTTAVRLLGWGQIRLNGPSSLQLRDGIANNLALET
CASRYDRGSITTNMFCTLSSSAQEQTSCQGDNGGPVVLNNVVVGLVSWGNGCVVSSYPAV
HTKVSAFTNWI
>Unigene029840_08
RIVGGRQAEPHSFPWTVAITKNHRM
HCGGALITDRHVLSAGHCFQWDNFKSMEVLLGLHEMYEREDVQKRSISNVVIHEDFTSTS
VRDENDIAIATLSEPVEFRDTISTICLPKPGQSFERRVATIVGWGRIDVKGDPSKVLLKA
NLDILPDEECQNSHLAKHLKPTMMCAYAKGKDGCQGDSGGPLLTLEPEGKYVQAGIVSWG
IGCADPRYPGVYTKVSNYIDWI
>Unigene043273_01
VGGQDSSVEKYPSIVQMEHRDGTYLDRWRFLCGAVLFSERTVISAAHCVTSPEDGDVMPHNIRIRAGSSKYEKGGHFVSVRSYKIHP
>Unigene044190_01
RIIGG
TNAGLGQFPWIARLGYRSEGLTSGIEWLCGGALITPLHVVTAAHCTKSAGVVLEWVRLGE
HNTLTDPDCQLWTCAPPVQDIAIERVLPHRNFSNFHQDLAMLVLKTPAVFNDYVAPICLP
RPELP
>Unigene054621_02
IVGGEPTSIKTYPSIVQVERLLSNNRWK
LLCAATIYSDRWVISAAHCATPINSLRVRAGSTNLYAGGYTTDIKSVLVHPNYTKTAQDD
SDIALFELKESLNWSDSVQPANIANAGFELADNSTVQVAGWGRTKPGGIVSDTLQHVTLY
TVNNEECARRFLNQYVVNDNMICAGILDVGGKDSCQGDSGGPLYSDKVLVGVVSWGIGCA
DPFYPGVYTKVSAFADWIKKN
>Unigene056020_01
GRWSSLFGAVIITKRTVITAAHCIVDAEGGLVEPHNLRIRAGSSKYGMGGRVVRVRSYKI
HPDYDEQNFNADIALLTLRKPLKMSNVIQPARLFPSSLELPDDLAVQVAGWGHTGISAHS
KLLQEATVYTINNDECSIRHDYEITENMICAGILDVGGRDACVGDSGGPLFLYNMLVGIV
SKGPKHCGSAKLPGVYTKVSAFTKWIKSN
>Unigene056025_08
IIGGKDASVNKYPSIVQMEERYGGKWKFKCGAV
ILSERTVITAAHCMLITYSNGNYDDVKPRNIRIRAGSSKYEKGGHIVDVRNYQSHPNFDE
ANFNADIALLTLRTRLPMSNVTKTAFIVPSGLELPNNHAVQVAGWGRTDSSNHSEDLQEV
TVYTVKHDECSRLHGGRITENMICAHDGPPYRRGQKNACYKGDSGGPLYMHGMLVGIVSS
GSKNCTEQPAVYTKVSAFTNWINTN
>Unigene056026_01
IIGGQPSSVEEYPSIVQVERRDGGKWHFICGAV
IISKRTVVSTANQISKKVKPCNLRIRAGSSKYEKGGHIVRVRNYQIHPDFVRKNWTSNIV
LLTLRTRLPMSNVIQPAFIVPSGLEVPDNHEVQEAGWGETRFSNHSEVLQQAIVYTINHD
ECSRRFVAAAAGYQALPENMICAGILDGGERYTCNRDSGGPLYMDGMLVGLVSTTRKNCT
DLSLTRYTKVSAFTDWI
>Unigene057569_05
IVGGFEVDINTYPYH
VAYGNNCGGAILSEYWVATAGHCSKKTFIKVGSKYLSRGKKHKVAKQYVHPKWTAKPKLH
EYDYDFQLLKLAHPLRFSENIQPVKVAHMEDMVVGKYITVTGWGNTEENGAYSDVLRAVR
LPIVAKEKCQAVKFPYFQNTLTPRMFCAGFIEGTKDACQGDSGGPAVSGGRLLGTVSFGY
GCATPGSYGVYSKIALVRDWIEDT
>Unigene035212_02
DADISLLYLAQELVFSASVQPAPIPPQDAQLPDGSAVTHAGWGRTTPGGQPSPVLREVT
IYTVNNAECADRYPGKITENMICAVDVGSKGACNGDSGGPLYHNGGLVGVVSFGSKYQCA
SKD
>Unigene037348_02
GEYPWQAHVFQK
KNRDTKFLCAATLIDADARALLTSAGCVRGASADSLYVTWDVPADARGKMAVVEKVVLHE
GYKPDTKHNDIAVIKLRSVSDIPEHAAPICLPTAAPPNGIACATVATNDYRINTFIPQRK
VCTTGKGVPLDGSQICASTVGGGDYFPRQGAALMCQPPRSDNDEAVYVLYGITSFSVNDS
LSIYTNVAEFLQWLAKH
>Unigene053489_03
IRAGSSIRNSGTIVNLLSFRNHPEYGILAKNDADISLLYLAQELVFSASVQPAPIPQQGA
QLPEASAVTHAGWGLTTPGGELSPVLREVTIYTVNNAECADRYQDEITENMICAGILDVG
GKDACQGDSGGPLYHDGGLVGVVSFGNSCAYPRYPGVSTRVSAFTTWI
>Unigene056023_01
AAHCVTSPEDGDVMPHNIRIRAGSSKYEKGGHFVSVRSYKIHPDYDVKSSNADIALLMLW
PPLPMTNVTKPACIAPSGLELPDNLAVQVAGWGETNFLGLSEVLQAVTVYTVNRDECSRR
YDSIPENIICAGILNGGGKNACEGDSGGSLYMDHMLVGIVSWRPENCAELPAGYTKVSAF
TDWIKSN
>Unigene001988_02
RIVGGHKNPIEQAPYQVQYGEYCGGSLISP
SWVLTAAHCGVKDNYISAGSTYSSRGTRYNVCAHFVPPGWESPNKTHVMDFDYQLLLLDT
PVPVTSRSRPIAIGSEEDVKPGAMVQVTGWGHTSPENGYKQEILRRVLVPIMSGDQCRLA
KHKFYKTITPQMFCAGYEHGSKDACQGDSGGPVVSPRGRLVGSVSFGIGCAAPRQPGVYA
DVAPARAWI
>Unigene000206_11
VIGGEESSVEIYPSIVQVEYNYMQHTNETAWEFKCAAVILSKRTVISAAHCIVGIKPCNLRIRAGSSRMWNGGNTVRVSSYQ
IHPDYDEKKFNANIALLTL
>Unigene044191_01
IVGGDLADIDEFPWIARLKFVKEGDQKEIYACAGSLINRRYVLTAAHCMVNKVYKLAAV
RLGEWDTESAVDCVGTDCSDPAIDVDIEEIIVHPDFDAEVISKADIALVRLNRTVPYTDF
VRPICLPTTEYVKGMDYFEGNTYRTAGWGRTESGGKASILRKVDVGAVPIEICKVSVPKM
SPEQYDTVICAGGRKGHDTCAGDSGGGLIKAVVEEKYNNFFLFGITSYGMKRCGTEGVPS
VYTRVTPYMDWIQHN
