# Supplementary material for: Proteome Analysis of Male Accessory Gland Secretions in the Diamondback Moth, Plutella xylostella (Lepidoptera: Plutellidae)
Source: Insects. 2023 Jan 27;14(2):132. doi: 10.3390/insects14020132 (PMC9960318; doi:10.3390/insects14020132)
Supplement: Supplementary file 1 [file insects-14-00132-s001.zip › Supplemental Table S3 Primers used in real-time qPCR.xlsx]

## Sheet: Sheet1
Supplemental Table 3: Primers used in real-time qPCR
Primer5’-3’			Product length
Unigene005358_01	Forward	TTTCGGGACCACGACTTCTG	158
Unigene005358_01	Reverse	CAGCGCATAGCTGATCCTCA
Unigene027318_02	Forward	ATCAGGTCCTTGTCATGCGG	212
Unigene027318_02	Reverse	TCGTTCTTGATGGTGGAGCC
Unigene029022_03	Forward	CAACCACCCTGACTACGGAC	173
Unigene029022_03	Reverse	GCCTAATCTGTCCCCATCCG
Unigene029840_08	Forward	TTCCAAGGTGGTGCCTATCG	208
Unigene029840_08	Reverse	GTCCCATTGGAAGCAATGCC
Unigene043273_01	Forward	CGACTGCAGTAAAGGTCGGA	124
Unigene043273_01	Reverse	AAAAGTACTGCGCCGCAAAG
Unigene044190_01	Forward	AGGGTTAACCTCCGGCATTG	239
Unigene044190_01	Reverse	GGTCCTGGTGGAAGTTGGAG
Unigene054621_02	Forward	ATCTACTCTGACCGCTGGGT	96
Unigene054621_02	Reverse	ACCGGCATAGAGGTTGGTTG
Unigene056020_01	Forward	ACCTTGCTGTTCAGGTTGCT	174
Unigene056020_01	Reverse	CGTCTCTTCCTCCAACGTCC
Unigene056025_08	Forward	TCGGGGTCTACATCATCGGA	139
Unigene056025_08	Reverse	GCAGTTATGACGGTGCGTTC
Unigene056026_01	Forward	GCTGGGGTCTACATCATCGG	84
Unigene056026_01	Reverse	GCCTCCATCACGTCTTTCCA
Unigene057569_05	Forward	TCACTAACCCGACCCAAACTC	160
Unigene057569_05	Reverse	CATCATCGTCATCGTCTGCGT
Unigene053489_03	Forward	GCCTGGAGGGGAATTGTCG	103
Unigene053489_03	Reverse	CATGTTCTCCGTGATTTCGTCC
Unigene056023_01	Forward	GGTTGGGGTGAGACGAACTT	282
Unigene056023_01	Reverse	TATCCAATCGGTGAAGGCGG
Unigene000206_11	Forward	AACGCACCGTCATATCTGCT	95
Unigene000206_11	Reverse	GCCACCATTCCACATTCTGC
Unigene044191_01	Forward	GTGAGTGGGACACGGAGTCT	96
Unigene044191_01	Reverse	CGGGGTGTACGATGATCTCC
Unigene056399_01	Forward	CATCGAGATGATGTGTCCCCC	95
Unigene056399_01	Reverse	ATGCTTCAACATTGCAAGAGG
Unigene036627_01	Forward	GTACTGGCTAGACACGCAGG	180
Unigene036627_01	Reverse	GCGCTCTTGATGTCGAGGTA
Unigene040717_04	Forward	TGGAGGTCATTCACACCTGC	111
Unigene040717_04	Reverse	ATAAGTCGAACCCGCAGCC
Unigene056113_06	Forward	GATCAAAACTAGCGACGGTGG	290
Unigene056113_06	Reverse	CTTCGGGTAAGACTTGAGCA
Unigene012392_01	Forward	CGGTCAGTCGTCAGTAGTTC	216
Unigene012392_01	Reverse	GTCTTTGTCTGGCGTGAAGC
Unigene043638_01	Forward	AGAGGCGCTGAATGACAAG	167
Unigene043638_01	Reverse	GGGTTCGTTGGATCTGTTTGG
Unigene027853_02	Forward	CCTCGTGCCAGAGACGAAAA	108
Unigene027853_02	Reverse	TGCACTGGAGCAAACGATCT
Unigene007262_05	Forward	CCCCGCTCATTGACCAACT	105
Unigene007262_05	Reverse	AGACGTCCTCAACTTTGATTTCT
Unigene014007_05	Forward	ACGACGCAGGGTTCATACAG	294
Unigene014007_05	Reverse	GGAGAGCGTGGCCGTAG
Unigene014009_03	Forward	CGTTCGAGATAACCCTGGAGC	81
Unigene014009_03	Reverse	CCCGGTTCCTCTCCCACTC
Unigene000389_02	Forward	TGAACCTGAACCTTCAGCAG	258
Unigene000389_02	Reverse	CCTCCACACGCTTCTTGGTA
Unigene019303_01	Forward	TACCCCAGTCGGGATGAACT	118
Unigene019303_01	Reverse	GTAGCATGTGATGCGCAGTG
Unigene019301_01	Forward	GCCTGCACCGTGTTTGAAG	87
Unigene019301_01	Reverse	GGGCATAAAGAAGCACTTACCC
Unigene016861_01	Forward	CAGAAACGTGAAGCGCCAAA	90
Unigene016861_01	Reverse	GGCGCCGACGAATTTGATTT
Unigene016864_01	Forward	GAAACGTGAAGCGCCAAATG	119
Unigene016864_01	Reverse	ATTTCGGATCACTGGGGTCT
Unigene026851_01	Forward	TCGTGGAACTCGACAATGAGG	255
Unigene026851_01	Reverse	TGTAGCGGACGCCATTTACC
Unigene032860_03	Forward	GTTTGTGTTTCGCTGCTGGT	278
Unigene032860_03	Reverse	ACATTCGGGTAGTGCATCGC
Unigene003090_01	Forward	GAGCTGAGGAAGCATGGGTT	269
Unigene003090_01	Reverse	AACCCGTGGCGATTGAAGAT
Unigene026783_01	Forward	CCGCTCAGTGCAAAATGGTG	93
Unigene026783_01	Reverse	TGCCGTTAGCGATCCTCATC
Unigene040742_04	Forward	TGGTGCTAAAGTCGTGGTGG	100
Unigene040742_04	Reverse	GCCATCTGAGTGAAAACGCC
RPS13	Forward	TCAGGCTTATTCTCGTCG	100
RPS13	Reverse	GCTGTGCTGGATTCGTAC
