# Supplementary material for: Proteome Analysis of Male Accessory Gland Secretions in the Diamondback Moth, Plutella xylostella (Lepidoptera: Plutellidae)
Source: Insects. 2023 Jan 27;14(2):132. doi: 10.3390/insects14020132 (PMC9960318; doi:10.3390/insects14020132)
Supplement: Supplementary file 1 [file insects-14-00132-s001.zip › Supplemental Table S4 Proteome data of samples in Plutella xylostella.xlsx]

## Sheet: retain longest transcript DAPs
Supplemental Table 4 Proteome data of DAPs.
Selected the longest CDS to represent the protein
Accession	Description	Coverage	Unique Peptides	Peptides	PSMs	AAs	MW [kDa]	calc. pI	mated-MAG-1/REF	mated-MAG-2/REF	mated-MAG-3/REF	average mated-MAG	virgin-MAG-1/REF	virgin-MAG-2/REF	virgin-MAG-3/REF	average virgin-MAG	mated-MAG/virgin-MAG	t test p value
Unigene009670_01	g.9199 m.9199 Unigene009670 Unigene009670_01 g.9199 ORF type:complete len:297 (+) Unigene009670_01:198-1088(+)	6.42	1	1	1	296	32.9253	5.36377	0.971408	1.27857	1.29847	1.18282	0.797965	0.758621	0.311482	0.62269	1.89953	0.04111
Unigene056697_03	g.50535 m.50535 Unigene056697 Unigene056697_03 g.50535 ORF type:internal len:659 (+) Unigene056697_03:2-1975(+)	29.64	19	20	40	658	73.3242	8.03076	1.10755	0.977273	1.44474	1.17652	0.618303	0.749813	0.608983	0.659033	1.78522	0.024189
Unigene042054_01	g.38207 m.38207 Unigene042054 Unigene042054_01 g.38207 ORF type:5prime_partial len:263 (-) Unigene042054_01:84-872(-)	2.67	1	1	1	262	28.5508	8.22119	1.05912	1.26978	1.11273	1.14721	0.674199	0.749018	0.777864	0.733694	1.56361	0.0041865
Unigene057679_01	g.51612 m.51612 Unigene057679 Unigene057679_01 g.51612 ORF type:internal len:296 (-) Unigene057679_01:3-887(-)	8.47	1	1	1	295	33.2743	9.89111	1.00085	1.02492	0.858896	0.961555	1.26822		1.62507	1.44665	0.664678	0.0471746
Unigene028172_03	g.26966 m.26966 Unigene028172 Unigene028172_03 g.26966 ORF type:5prime_partial len:939 (+) Unigene028172_03:1-2817(+)	12.9	4	11	15	938	105.51	7.1665	0.818645	0.947464	0.78039	0.848833	1.21354	1.16775	1.45417	1.27848	0.663937	0.0136517
Unigene054198_02	g.48171 m.48171 Unigene054198 Unigene054198_02 g.48171 ORF type:complete len:493 (-) Unigene054198_02:119-1597(-)	17.68	9	9	14	492	55.4567	5.22412	0.906695	0.905287	0.769005	0.860329	1.13005	1.46572	1.29274	1.29617	0.663747	0.0152458
Unigene023972_01	g.22511 m.22511 Unigene023972 Unigene023972_01 g.22511 ORF type:internal len:183 (+) Unigene023972_01:3-548(+)	3.3	1	1	1	182	20.5268	9.93506	0.832917	0.814066	0.926574	0.857852	1.17312	1.39999	1.35065	1.30792	0.65589	0.00430773
Unigene016941_01	g.15120 m.15120 Unigene016941 Unigene016941_01 g.15120 ORF type:3prime_partial len:125 (+) Unigene016941_01:99-470(+)	32.26	1	3	9	124	13.901	9.21729	0.859455	0.765188	0.921864	0.848836	1.25556	1.4826	1.16763	1.30193	0.651983	0.0122133
Unigene003103_01	g.2746 m.2746 Unigene003103 Unigene003103_01 g.2746 ORF type:complete len:357 (-) Unigene003103_01:22-1092(-)	2.25	1	1	1	356	39.76	9.45166	0.821305	0.883661	0.836565	0.847177	1.30429	1.20673	1.39273	1.30125	0.651049	0.00133644
Unigene057594_02	g.51537 m.51537 Unigene057594 Unigene057594_02 g.51537 ORF type:5prime_partial len:574 (+) Unigene057594_02:3-1724(+)	1.75	1	1	1	573	62.0675	9.23193	0.818844	0.893453	0.8256	0.845966	1.30316	1.17457	1.42823	1.30199	0.64975	0.00407304
Unigene030130_01	g.28998 m.28998 Unigene030130 Unigene030130_01 g.28998 ORF type:5prime_partial len:435 (-) Unigene030130_01:961-2265(-)	6.45	3	3	3	434	47.4541	6.41748	0.855803	0.886503	0.807553	0.849953	1.21372	1.26364	1.45635	1.31124	0.648206	0.00399099
Unigene040724_03	g.37083 m.37083 Unigene040724 Unigene040724_03 g.37083 ORF type:3prime_partial len:191 (-) Unigene040724_03:3-572(-)	23.68	1	4	11	190	21.0474	4.75439	0.890135	0.894399	0.78485	0.856461	1.21977	1.42474	1.32801	1.32417	0.64679	0.00249898
Unigene007313_02	g.7328 m.7328 Unigene007313 Unigene007313_02 g.7328 ORF type:complete len:531 (+) Unigene007313_02:152-1744(+)	12.45	5	5	5	530	59.8129	5.46533	0.913515	0.828511	0.845635	0.862553	1.22522	1.42891	1.36679	1.3403	0.64355	0.00189147
Unigene029022_03	g.28138 m.28138 Unigene029022 Unigene029022_03 g.28138 ORF type:complete len:257 (+) Unigene029022_03:301-1071(+)	14.06	3	3	7	256	26.8897	7.69385	0.877775	0.909435	0.747655	0.844955	1.30507	1.3369	1.30083	1.31427	0.64291	0.000762663
Unigene045226_03	g.40490 m.40490 Unigene045226 Unigene045226_03 g.40490 ORF type:internal len:157 (-) Unigene045226_03:3-470(-)	7.69	1	1	1	156	17.188	4.34814	0.80902	0.913532	0.837496	0.853349	1.21144	1.49016	1.29033	1.33064	0.641306	0.0057457
Unigene028114_01	g.26880 m.26880 Unigene028114 Unigene028114_01 g.26880 ORF type:5prime_partial len:175 (-) Unigene028114_01:111-635(-)	14.94	2	2	2	174	19.3207	6.07471	0.903426	0.823758	0.828172	0.851786	1.18136	1.49361	1.31377	1.32958	0.640644	0.00709448
Unigene021561_01	g.19943 m.19943 Unigene021561 Unigene021561_01 g.19943 ORF type:5prime_partial len:657 (-) Unigene021561_01:581-2551(-)	1.52	1	1	1	656	76.1444	7.02002	0.859148	0.822271	0.855499	0.845639	1.23085	1.27629	1.45301	1.32005	0.640612	0.00231522
Unigene036541_01	g.33487 m.33487 Unigene036541 Unigene036541_01 g.33487 ORF type:complete len:550 (-) Unigene036541_01:621-2270(-)	46.63	25	25	145	549	63.5028	5.56689	0.83359	0.894273	0.827354	0.851739	1.19905	1.54343	1.26468	1.33572	0.637662	0.0108749
Unigene025670_02	g.24293 m.24293 Unigene025670 Unigene025670_02 g.24293 ORF type:complete len:306 (+) Unigene025670_02:204-1121(+)	7.21	2	2	2	305	34.5349	9.61279	0.851603	0.871422	0.812732	0.845252	1.19423	1.52285	1.27888	1.33198	0.634581	0.00823794
Unigene053303_01	g.47199 m.47199 Unigene053303 Unigene053303_01 g.47199 ORF type:internal len:108 (+) Unigene053303_01:1-321(+)	7.48	1	1	1	107	12.0362	9.12939	0.859425	0.810776	0.886715	0.852305	1.19191	1.65116	1.19385	1.34564	0.633383	0.0330314
Unigene004762_02	g.4692 m.4692 Unigene004762 Unigene004762_02 g.4692 ORF type:5prime_partial len:196 (-) Unigene004762_02:333-920(-)	50.26	12	12	55	195	21.0751	9.02686	0.734138	0.814923	0.894214	0.814425	1.5231	0.99583	1.3471	1.28868	0.631986	0.0427125
Unigene014064_01	g.12479 m.12479 Unigene014064 Unigene014064_01 g.12479 ORF type:internal len:747 (+) Unigene014064_01:1-2238(+)	1.21	1	1	1	746	86.0181	9.70068	0.859456	0.852153	0.822508	0.844705	1.20217	1.37575	1.44212	1.34001	0.630371	0.00239116
Unigene000428_03	g.451 m.451 Unigene000428 Unigene000428_03 g.451 ORF type:3prime_partial len:353 (+) Unigene000428_03:653-1708(+)	13.07	3	3	4	352	38.8026	7.72314	0.867379	0.886532	0.783225	0.845712	1.24739	1.44673	1.33341	1.34251	0.629948	0.00165531
Unigene022469_01	g.20827 m.20827 Unigene022469 Unigene022469_01 g.20827 ORF type:5prime_partial len:273 (-) Unigene022469_01:239-1057(-)	3.31	1	1	2	272	29.9757	8.30908	0.860483	0.770215	0.91747	0.849389	1.08135	1.56571	1.41519	1.35408	0.62728	0.0278364
Unigene003468_05	g.3226 m.3226 Unigene003468 Unigene003468_05 g.3226 ORF type:complete len:368 (+) Unigene003468_05:1893-2996(+)	15.53	4	5	10	367	40.7388	5.52881	0.871671	0.796944	0.867317	0.845311	1.13668	1.63775	1.27871	1.35105	0.625671	0.0286203
Unigene033974_03	g.31708 m.31708 Unigene033974 Unigene033974_03 g.31708 ORF type:complete len:115 (+) Unigene033974_03:1819-2163(+)	20.18	2	2	4	114	12.15	9.24658	0.8093	0.802757	0.914087	0.842048	1.22505	1.50796	1.33036	1.35446	0.621688	0.00471811
Unigene027853_02	g.26566 m.26566 Unigene027853 Unigene027853_02 g.26566 ORF type:internal len:207 (-) Unigene027853_02:3-620(-)	45.63	2	8	25	206	23.3999	8.82178	0.730678	0.868435	0.899139	0.832751	1.15817	1.59537	1.2749	1.34281	0.620153	0.0221981
Unigene052657_01	g.46740 m.46740 Unigene052657 Unigene052657_01 g.46740 ORF type:complete len:126 (+) Unigene052657_01:650-1027(+)	28.8	2	2	3	125	12.7713	7.43018	0.687622	0.877416	0.923999	0.829679	1.57613	1.25055	1.21115	1.34594	0.61643	0.0193476
Unigene012721_01	g.11470 m.11470 Unigene012721 Unigene012721_01 g.11470 ORF type:5prime_partial len:528 (+) Unigene012721_01:2-1585(+)	5.12	1	2	2	527	58.3538	7.92822	0.875678	0.790835	0.85073	0.839081	1.20508	1.5493	1.33798	1.36412	0.615108	0.00707611
Unigene019704_01	g.18267 m.18267 Unigene019704 Unigene019704_01 g.18267 ORF type:complete len:332 (-) Unigene019704_01:135-1130(-)	13.9	5	5	5	331	36.513	7.12256	0.838023	0.837629	0.804849	0.826834	1.3758	1.31391	1.36925	1.35299	0.611118	1.98109e-05
Unigene053474_01	g.47339 m.47339 Unigene053474 Unigene053474_01 g.47339 ORF type:complete len:127 (-) Unigene053474_01:212-592(-)	45.24	6	6	52	126	14.5565	5.46533	0.808896	0.902721	0.793938	0.835185	1.12958	1.71242	1.25905	1.36702	0.610954	0.041742
Unigene014072_04	g.12497 m.12497 Unigene014072 Unigene014072_04 g.12497 ORF type:complete len:272 (+) Unigene014072_04:144-959(+)	4.8	1	1	2	271	27.1453	8.54346	0.892244	0.773852	0.810311	0.825469	1.27103	1.35375	1.46375	1.36284	0.605696	0.0012301
Unigene013590_01	g.12015 m.12015 Unigene013590 Unigene013590_01 g.12015 ORF type:internal len:175 (-) Unigene013590_01:2-523(-)	8.05	1	1	1	174	19.4168	6.34131	0.79955	0.829158	0.857894	0.828868	1.13175	1.35257	1.63864	1.37432	0.603111	0.0209614
Unigene015357_01	g.13975 m.13975 Unigene015357 Unigene015357_01 g.13975 ORF type:5prime_partial len:159 (-) Unigene015357_01:150-626(-)	4.43	1	1	1	158	17.4411	5.22412	0.814245	0.858241	0.781733	0.818073	1.40861	1.38203	1.30803	1.36622	0.598785	0.000125773
Unigene007809_01	g.7720 m.7720 Unigene007809 Unigene007809_01 g.7720 ORF type:internal len:100 (-) Unigene007809_01:2-298(-)	13.13	1	2	9	99	11.5148	9.61279	0.81992	1.01577	0.656787	0.830825	1.36819	1.65183	1.14816	1.3894	0.597976	0.0354771
Unigene019389_01	g.18045 m.18045 Unigene019389 Unigene019389_01 g.18045 ORF type:5prime_partial len:131 (+) Unigene019389_01:1-393(+)	6.15	1	1	1	130	14.7024	6.53662	0.805206	0.885205	0.815855	0.835422	1.11115	1.66966	1.42187	1.40089	0.596349	0.0258541
Unigene009347_01	g.8768 m.8768 Unigene009347 Unigene009347_01 g.8768 ORF type:5prime_partial len:341 (+) Unigene009347_01:1-1023(+)	2.94	1	1	1	340	38.232	9.65674	0.832561	0.825885	0.79205	0.816832	1.35632	1.33955	1.41781	1.37123	0.595694	3.27094e-05
Unigene056020_01	g.49759 m.49759 Unigene056020 Unigene056020_01 g.49759 ORF type:5prime_partial len:212 (-) Unigene056020_01:29-664(-)	48.82	7	7	19	211	22.8518	8.54346	0.821251	0.843853	0.828992	0.831365	1.11946	1.58078	1.49775	1.39933	0.594116	0.0161816
Unigene002711_01	g.2456 m.2456 Unigene002711 Unigene002711_01 g.2456 ORF type:complete len:128 (-) Unigene002711_01:105-488(-)	5.51	1	1	1	127	14.5497	9.51025	0.804091	0.858734	0.799343	0.820723	1.31151	1.47307	1.36223	1.38227	0.593749	0.00039769
Unigene048939_01	g.43383 m.43383 Unigene048939 Unigene048939_01 g.43383 ORF type:5prime_partial len:159 (+) Unigene048939_01:3-479(+)	32.91	4	4	8	158	17.5313	9.40771	0.808407	0.903951	0.718752	0.81037	1.45525	1.37749	1.27503	1.36926	0.591831	0.00170813
Unigene028722_02	g.27741 m.27741 Unigene028722 Unigene028722_02 g.27741 ORF type:complete len:495 (-) Unigene028722_02:933-2417(-)	56.48	22	22	66	494	54.7141	6.56592	0.825571	0.821987	0.801017	0.816192	1.28223	1.43538	1.42226	1.37996	0.591461	0.000341765
Unigene001988_02	g.1706 m.1706 Unigene001988 Unigene001988_02 g.1706 ORF type:complete len:258 (-) Unigene001988_02:273-1046(-)	20.23	4	4	5	257	27.9968	8.33838	0.841967	0.845033	0.763506	0.816835	1.35079	1.42198	1.42284	1.39854	0.584064	8.39535e-05
Unigene028494_01	g.27441 m.27441 Unigene028494 Unigene028494_01 g.27441 ORF type:complete len:507 (+) Unigene028494_01:224-1744(+)	3.16	1	1	1	506	56.5315	5.69385	0.660103	0.916619	0.851954	0.809559	1.26966	1.35878	1.54579	1.39141	0.581825	0.00654643
Unigene008971_07	g.8542 m.8542 Unigene008971 Unigene008971_07 g.8542 ORF type:5prime_partial len:140 (-) Unigene008971_07:15-434(-)	49.64	1	5	15	139	15.3464	5.96045	0.797618	0.789099	0.818496	0.801738	1.33605	1.42153	1.41364	1.39041	0.576621	3.30718e-05
Unigene025357_01	g.23837 m.23837 Unigene025357 Unigene025357_01 g.23837 ORF type:5prime_partial len:231 (+) Unigene025357_01:2-694(+)	4.78	1	1	1	230	24.1066	9.51025	0.807259	0.85849	0.778686	0.814812	1.22563	1.55247	1.47313	1.41708	0.574995	0.0039942
Unigene027659_01	g.26281 m.26281 Unigene027659 Unigene027659_01 g.26281 ORF type:complete len:503 (+) Unigene027659_01:158-1666(+)	2.19	1	1	1	502	56.485	5.61768	0.769924	0.862477	0.779532	0.803978	1.36667	1.40188	1.43703	1.40186	0.573507	7.46411e-05
Unigene025001_01	g.23609 m.23609 Unigene025001 Unigene025001_01 g.23609 ORF type:complete len:166 (+) Unigene025001_01:3-500(+)	4.24	1	1	1	165	16.9013	10.3306	0.719769	0.843268	0.800223	0.787753	1.54923	1.3882	1.26772	1.40171	0.561993	0.00233647
Unigene018313_06	g.16689 m.16689 Unigene018313 Unigene018313_06 g.16689 ORF type:5prime_partial len:591 (+) Unigene018313_06:2-1774(+)	20	8	10	16	590	66.9575	6.3667	0.786643	0.829034	0.757597	0.791092	1.3384	1.53375	1.42167	1.43128	0.552718	0.00044492
Unigene048202_01	g.42599 m.42599 Unigene048202 Unigene048202_01 g.42599 ORF type:3prime_partial len:963 (+) Unigene048202_01:684-3569(+)	19.96	12	12	18	962	93.0766	8.19189	0.783769	0.790698	0.764711	0.779726	1.34246	1.50271	1.42271	1.42262	0.54809	0.000164177
Unigene036582_01	g.33581 m.33581 Unigene036582 Unigene036582_01 g.33581 ORF type:complete len:569 (+) Unigene036582_01:782-2488(+)	5.11	2	2	2	568	61.1078	9.12939	0.759567	0.767574	0.757774	0.761638	1.28709	1.5478	1.34637	1.39375	0.546466	0.00132027
Unigene027442_03	g.25974 m.25974 Unigene027442 Unigene027442_03 g.25974 ORF type:internal len:1091 (+) Unigene027442_03:2-3271(+)	33.94	31	33	61	1090	118.536	6.62451	0.798665	0.830353	0.740569	0.789863	1.34127	1.56893	1.43879	1.44966	0.544859	0.000745676
Unigene010052_01	g.9424 m.9424 Unigene010052 Unigene010052_01 g.9424 ORF type:internal len:142 (-) Unigene010052_01:3-425(-)	5.67	1	1	1	141	15.4884	4.17041	0.644262	0.968521	0.766855	0.793213	1.20432	1.54086	1.63895	1.46138	0.542785	0.0145714
Unigene048182_01	g.42570 m.42570 Unigene048182 Unigene048182_01 g.42570 ORF type:complete len:831 (-) Unigene048182_01:632-3124(-)	2.77	3	3	3	830	94.3144	4.61475	0.817372	0.799928	0.804967	0.807422	1.28835	1.87862	1.3201	1.49569	0.539832	0.0229754
Unigene051214_01	g.45217 m.45217 Unigene051214 Unigene051214_01 g.45217 ORF type:5prime_partial len:612 (+) Unigene051214_01:1-1836(+)	1.47	1	1	1	611	69.4761	9.46631	0.804438	0.857297	0.703027	0.788254	1.41795	1.6792	1.28804	1.46173	0.539262	0.0055118
Unigene035939_01	g.32974 m.32974 Unigene035939 Unigene035939_01 g.32974 ORF type:complete len:134 (-) Unigene035939_01:16-417(-)	15.04	1	1	2	133	14.8082	4.62744	0.776013	0.776789	0.805749	0.786184	1.34889	1.67423	1.36478	1.46263	0.537512	0.00313173
Unigene007352_03	g.7355 m.7355 Unigene007352 Unigene007352_03 g.7355 ORF type:complete len:442 (-) Unigene007352_03:388-1713(-)	22.68	8	8	11	441	49.4193	7.1958	0.798639	0.775263	0.76063	0.778177	1.34481	1.50965	1.50272	1.45239	0.53579	0.000253474
Unigene016063_01	g.14447 m.14447 Unigene016063 Unigene016063_01 g.14447 ORF type:complete len:198 (-) Unigene016063_01:1780-2373(-)	3.55	1	1	1	197	22.0421	4.729	0.798939	0.856826	0.70663	0.787465	1.2625	1.58264	1.58503	1.47672	0.533251	0.00398557
Unigene029789_01	g.28586 m.28586 Unigene029789 Unigene029789_01 g.28586 ORF type:internal len:531 (+) Unigene029789_01:1-1590(+)	1.13	1	1	1	530	58.4536	4.69092	0.794092	0.783133	0.754862	0.777362	1.40271	1.46683	1.50439	1.45798	0.533179	2.85405e-05
Unigene039189_01	g.35945 m.35945 Unigene039189 Unigene039189_01 g.35945 ORF type:complete len:263 (-) Unigene039189_01:257-1045(-)	4.96	1	1	1	262	28.743	8.14795	0.751457	0.880893	0.718441	0.783597	1.20885	1.43095	1.78715	1.47565	0.531019	0.0169366
Unigene006520_01	g.6644 m.6644 Unigene006520 Unigene006520_01 g.6644 ORF type:5prime_partial len:336 (+) Unigene006520_01:1-1008(+)	3.28	1	1	1	335	37.0959	4.93213	0.814666	0.732714	0.784187	0.777189	1.43469	1.69643	1.28625	1.47245	0.527818	0.00472229
Unigene056026_01	g.49766 m.49766 Unigene056026 Unigene056026_01 g.49766 ORF type:complete len:263 (-) Unigene056026_01:277-1065(-)	54.58	8	9	65	262	28.9157	8.79248	0.76386	0.812019	0.767445	0.781108	1.35186	1.64099	1.45562	1.48283	0.52677	0.00122652
Unigene019951_01	g.18433 m.18433 Unigene019951 Unigene019951_01 g.18433 ORF type:complete len:955 (-) Unigene019951_01:943-3807(-)	1.26	1	1	1	954	99.9668	4.55127	0.758977	0.814824	0.782251	0.785351	1.32695	1.88629	1.25993	1.49106	0.526707	0.0239624
Unigene045922_01	g.41193 m.41193 Unigene045922 Unigene045922_01 g.41193 ORF type:complete len:223 (-) Unigene045922_01:594-1262(-)	4.95	1	1	1	222	24.7768	8.98291	0.740827	0.83536	0.733784	0.769991	1.40703	1.47289	1.54351	1.47448	0.522213	0.000162119
Unigene009576_01	g.9092 m.9092 Unigene009576 Unigene009576_01 g.9092 ORF type:5prime_partial len:354 (-) Unigene009576_01:93-1154(-)	9.35	2	3	3	353	39.2794	8.00146	0.783679	0.815839	0.734872	0.77813	1.32586	1.70812	1.44278	1.49226	0.521445	0.00347828
Unigene040723_04	g.37082 m.37082 Unigene040723 Unigene040723_04 g.37082 ORF type:5prime_partial len:340 (-) Unigene040723_04:352-1371(-)	47.79	2	14	31	339	38.0283	5.23682	0.794395	0.796081	0.745936	0.778804	1.31496	1.7638	1.40333	1.49403	0.521277	0.00663724
Unigene056131_07	g.49901 m.49901 Unigene056131 Unigene056131_07 g.49901 ORF type:complete len:124 (-) Unigene056131_07:405-776(-)	38.21	4	4	11	123	13.6751	8.76318	0.769167	0.849144	0.668345	0.762219	1.22719	1.74429	1.45525	1.47558	0.516556	0.0108164
Unigene032837_02	g.30788 m.30788 Unigene032837 Unigene032837_02 g.30788 ORF type:complete len:460 (+) Unigene032837_02:504-1883(+)	12.42	6	6	7	459	52.2311	7.7085	0.7448	0.788306	0.758141	0.763749	1.37912	1.48034	1.57746	1.47898	0.516404	0.000260208
Unigene056619_02	g.50397 m.50397 Unigene056619 Unigene056619_02 g.50397 ORF type:complete len:229 (-) Unigene056619_02:840-1526(-)	10.53	2	2	3	228	25.7216	7.92822	0.791596	0.784682	0.751173	0.775817	1.33056	1.81483	1.39621	1.51386	0.512475	0.00834102
Unigene023969_01	g.22499 m.22499 Unigene023969 Unigene023969_01 g.22499 ORF type:internal len:942 (+) Unigene023969_01:3-2825(+)	18.49	15	15	36	941	102.421	4.52588	0.764579	0.810554	0.735924	0.770352	1.38334	1.73217	1.39889	1.5048	0.51193	0.00316834
Unigene053393_01	g.47278 m.47278 Unigene053393 Unigene053393_01 g.47278 ORF type:3prime_partial len:127 (-) Unigene053393_01:3-380(-)	11.11	1	1	1	126	12.8084	5.66846	0.586069	0.885473	0.735606	0.735716	1.76739	1.0097	1.54395	1.44035	0.51079	0.0429863
Unigene008889_03	g.8432 m.8432 Unigene008889 Unigene008889_03 g.8432 ORF type:complete len:356 (-) Unigene008889_03:557-1624(-)	31.55	3	8	12	355	39.5127	7.41553	0.785712	0.735887	0.778525	0.766708	1.31787	1.71816	1.48974	1.50859	0.508227	0.00316549
Unigene028498_01	g.27444 m.27444 Unigene028498 Unigene028498_01 g.27444 ORF type:complete len:503 (+) Unigene028498_01:329-1837(+)	7.97	4	4	5	502	57.4182	5.71924	0.742807	0.753177	0.748202	0.748062	1.22011	1.76928	1.43499	1.4748	0.507231	0.0104366
Unigene029840_08	g.28677 m.28677 Unigene029840 Unigene029840_08 g.28677 ORF type:complete len:276 (+) Unigene029840_08:555-1382(+)	75.27	17	17	212	275	30.162	6.66846	0.773895	0.754465	0.769466	0.765942	1.27395	1.81638	1.45147	1.51394	0.505928	0.00943745
Unigene049986_03	g.44195 m.44195 Unigene049986 Unigene049986_03 g.44195 ORF type:complete len:196 (+) Unigene049986_03:81-668(+)	14.36	3	3	3	195	22.056	5.40186	0.767594	0.770002	0.724507	0.754034	1.46811	1.50255	1.53141	1.50069	0.502459	5.87055e-06
Unigene000206_11	g.175 m.175 Unigene000206 Unigene000206_11 g.175 ORF type:internal len:140 (-) Unigene000206_11:3-419(-)	9.35	1	1	2	139	15.5138	8.29443	0.749117	0.852285	0.686892	0.762765	1.15953	1.38385	2.01227	1.51855	0.502298	0.043683
Unigene005358_01	g.5136 m.5136 Unigene005358 Unigene005358_01 g.5136 ORF type:complete len:305 (+) Unigene005358_01:52-966(+)	29.93	7	7	20	304	33.591	7.62061	0.697384	0.800302	0.739396	0.745694	1.29925	1.58421	1.61935	1.50094	0.496819	0.00202703
Unigene025986_01	g.24558 m.24558 Unigene025986 Unigene025986_01 g.24558 ORF type:5prime_partial len:287 (-) Unigene025986_01:25-885(-)	5.24	1	1	1	286	30.9254	7.28369	0.727183	0.710748	0.779349	0.739093	1.4918	1.39024	1.64233	1.50813	0.490074	0.000539429
Unigene014479_01	g.13054 m.13054 Unigene014479 Unigene014479_01 g.13054 ORF type:5prime_partial len:355 (+) Unigene014479_01:1-1065(+)	2.26	1	1	1	354	39.9327	8.20654	0.807993	0.751185	0.685241	0.74814	1.44691	1.68328	1.4846	1.53826	0.486354	0.000632015
Unigene017880_01	g.16241 m.16241 Unigene017880 Unigene017880_01 g.16241 ORF type:complete len:462 (-) Unigene017880_01:21-1406(-)	20.39	2	10	16	461	51.8974	6.16357	0.737402	0.88815	0.555305	0.726953	1.78906	1.12337	1.63485	1.51576	0.479597	0.0240768
Unigene048098_01	g.42469 m.42469 Unigene048098 Unigene048098_01 g.42469 ORF type:5prime_partial len:135 (+) Unigene048098_01:1-405(+)	30.6	5	5	168	134	15.0557	8.66064	0.67083	0.751582	0.726791	0.716401	1.60298	1.23357	1.64481	1.49379	0.479587	0.00425289
Unigene023971_02	g.22504 m.22504 Unigene023971 Unigene023971_02 g.22504 ORF type:5prime_partial len:1998 (+) Unigene023971_02:1-5994(+)	19.83	19	30	60	1997	214.128	4.09424	0.709751	0.781516	0.748375	0.746547	1.33199	1.86663	1.48053	1.55972	0.478643	0.00717625
Unigene056693_01	g.50528 m.50528 Unigene056693 Unigene056693_01 g.50528 ORF type:3prime_partial len:154 (-) Unigene056693_01:3-461(-)	43.14	4	5	11	153	16.5123	9.70068	0.70682	0.718667	0.811121	0.745536	1.39847	1.87338	1.4097	1.56052	0.47775	0.00699813
Unigene043273_01	g.39055 m.39055 Unigene043273 Unigene043273_01 g.39055 ORF type:3prime_partial len:106 (-) Unigene043273_01:1-315(-)	65.71	5	6	44	105	11.6588	8.32373	0.764076	0.763761	0.681505	0.736447	1.46603	1.5593	1.61819	1.54784	0.475791	9.94135e-05
Unigene009227_01	g.8717 m.8717 Unigene009227 Unigene009227_01 g.8717 ORF type:complete len:220 (-) Unigene009227_01:174-833(-)	9.59	1	2	13	219	24.8203	10.3892	0.773376	0.756081	0.672928	0.734129	1.51379	1.66551	1.48582	1.55504	0.472097	0.000211082
Unigene032756_02	g.30651 m.30651 Unigene032756 Unigene032756_02 g.30651 ORF type:complete len:213 (+) Unigene032756_02:118-756(+)	26.42	5	5	11	212	24.2405	8.83643	0.716202	0.803856	0.636884	0.718981	1.3844	1.59017	1.66428	1.54628	0.464974	0.00102141
Unigene021597_01	g.19979 m.19979 Unigene021597 Unigene021597_01 g.19979 ORF type:complete len:172 (+) Unigene021597_01:573-1088(+)	11.7	2	2	2	171	19.1777	8.88037	0.703922	0.764773	0.70365	0.724115	1.4878	1.53028	1.65834	1.55881	0.464531	0.000111012
Unigene003180_01	g.2873 m.2873 Unigene003180 Unigene003180_01 g.2873 ORF type:complete len:434 (+) Unigene003180_01:697-1998(+)	70.9	26	26	153	433	47.9166	7.72314	0.718129	0.737608	0.713097	0.722945	1.45247	1.70922	1.55923	1.57364	0.459409	0.000341598
Unigene040814_04	g.37298 m.37298 Unigene040814 Unigene040814_04 g.37298 ORF type:5prime_partial len:793 (+) Unigene040814_04:3-2381(+)	23.11	14	15	30	792	80.2622	7.09326	0.751004	0.73615	0.680023	0.722392	1.47729	1.65674	1.58743	1.57382	0.459006	0.000113336
Unigene040742_04	g.37126 m.37126 Unigene040742 Unigene040742_04 g.37126 ORF type:internal len:136 (-) Unigene040742_04:2-406(-)	28.15	3	3	7	135	15.3077	9.83252	0.567919	0.843456	0.76525	0.725542	1.34905	1.62647	1.76966	1.58173	0.458702	0.00445833
Unigene036626_01	g.33673 m.33673 Unigene036626 Unigene036626_01 g.33673 ORF type:internal len:303 (-) Unigene036626_01:3-908(-)	12.25	2	3	4	302	34.0144	7.89893	0.727517	0.732926	0.699859	0.720101	1.40164	1.69878	1.61342	1.57128	0.45829	0.000665403
Unigene018979_01	g.17381 m.17381 Unigene018979 Unigene018979_01 g.17381 ORF type:3prime_partial len:280 (+) Unigene018979_01:178-1014(+)	27.24	5	5	8	279	31.8554	5.65576	0.705281	0.766563	0.703205	0.725016	1.3562	1.81903	1.58997	1.5884	0.456445	0.00308716
Unigene041167_01	g.37537 m.37537 Unigene041167 Unigene041167_01 g.37537 ORF type:internal len:172 (-) Unigene041167_01:3-515(-)	3.51	1	1	1	171	18.9426	8.51416	0.761315	0.770054	0.661944	0.731104	1.33029	1.95128	1.57158	1.61772	0.451935	0.00853815
Unigene057569_05	g.51498 m.51498 Unigene057569 Unigene057569_05 g.51498 ORF type:5prime_partial len:331 (-) Unigene057569_05:1630-2622(-)	56.97	16	16	102	330	36.6483	5.85889	0.722195	0.756904	0.693233	0.724111	1.38301	1.94584	1.51187	1.61357	0.448762	0.00654195
Unigene037320_03	g.34337 m.34337 Unigene037320 Unigene037320_03 g.34337 ORF type:5prime_partial len:218 (+) Unigene037320_03:1-654(+)	51.61	1	9	29	217	23.513	8.99756	0.651639	0.732099	0.746648	0.710129	1.61203	1.76654	1.38164	1.58673	0.447541	0.00162542
Unigene036117_01	g.33073 m.33073 Unigene036117 Unigene036117_01 g.33073 ORF type:internal len:132 (+) Unigene036117_01:1-393(+)	10.69	1	2	2	131	14.6435	6.81494	0.669105	0.854638	0.65095	0.724898	1.39876	2.05429	1.4375	1.63018	0.444673	0.0151479
Unigene026851_01	g.25311 m.25311 Unigene026851 Unigene026851_01 g.25311 ORF type:internal len:336 (-) Unigene026851_01:2-1006(-)	52.84	16	17	91	335	37.4068	4.81787	0.726117	0.75312	0.662064	0.713767	1.45839	1.80299	1.55733	1.60624	0.444372	0.00108707
Unigene056696_01	g.50529 m.50529 Unigene056696 Unigene056696_01 g.50529 ORF type:5prime_partial len:283 (-) Unigene056696_01:256-1104(-)	48.58	11	12	24	282	32.0825	7.51807	0.668361	0.696175	0.74946	0.704665	1.44103	1.86661	1.45747	1.58837	0.44364	0.00332607
Unigene032860_03	g.30821 m.30821 Unigene032860 Unigene032860_03 g.30821 ORF type:complete len:180 (+) Unigene032860_03:147-686(+)	52.51	7	7	19	179	20.3419	7.72314	0.756831	0.768272	0.661998	0.729034	1.41524	1.8001	1.72177	1.6457	0.442992	0.00168783
Unigene044967_01	g.40315 m.40315 Unigene044967 Unigene044967_01 g.40315 ORF type:3prime_partial len:325 (-) Unigene044967_01:3-974(-)	4.01	1	1	1	324	37.2311	6.75635	0.74404	0.757012	0.648962	0.716671	1.37324	1.87701	1.65063	1.63363	0.438699	0.00359023
Unigene014009_03	g.12394 m.12394 Unigene014009 Unigene014009_03 g.12394 ORF type:internal len:320 (-) Unigene014009_03:2-958(-)	58.93	12	12	36	319	36.0016	5.88428	0.694884	0.765667	0.685793	0.715448	1.56166	1.62488	1.70829	1.63161	0.438492	4.97459e-05
Unigene027318_02	g.25745 m.25745 Unigene027318 Unigene027318_02 g.25745 ORF type:3prime_partial len:260 (-) Unigene027318_02:3-779(-)	62.55	7	8	38	259	27.2356	5.66846	0.672148	0.708717	0.701713	0.694193	1.45915	1.70785	1.60878	1.59193	0.43607	0.000253192
Unigene040806_01	g.37262 m.37262 Unigene040806 Unigene040806_01 g.37262 ORF type:complete len:566 (-) Unigene040806_01:1729-3426(-)	44.07	23	23	62	565	63.7581	6.39209	0.70692	0.736803	0.643108	0.69561	1.45938	1.71082	1.64244	1.60421	0.433615	0.000342433
Unigene044191_01	g.39676 m.39676 Unigene044191 Unigene044191_01 g.39676 ORF type:complete len:439 (-) Unigene044191_01:332-1648(-)	34.02	14	14	27	438	47.4018	5.17334	0.687252	0.723967	0.718795	0.710005	1.50495	1.77872	1.64349	1.64239	0.432301	0.0003077
Unigene012605_01	g.11350 m.11350 Unigene012605 Unigene012605_01 g.11350 ORF type:complete len:292 (-) Unigene012605_01:191-1066(-)	4.12	1	1	3	291	32.0463	7.88428	0.762845	0.759367	0.567514	0.696575	1.51002	1.70894	1.64776	1.62224	0.429391	0.000448254
Unigene051604_01	g.45592 m.45592 Unigene051604 Unigene051604_01 g.45592 ORF type:internal len:159 (+) Unigene051604_01:3-476(+)	5.06	1	1	1	158	17.4338	9.01221	0.739637	0.729141	0.664772	0.711183	1.39697	2.08448	1.49562	1.65902	0.428676	0.0117808
Unigene023122_03	g.21415 m.21415 Unigene023122 Unigene023122_03 g.21415 ORF type:complete len:119 (+) Unigene023122_03:871-1227(+)	12.71	1	2	3	118	13.3466	4.48779	0.670095	0.631579	0.749148	0.683607	1.64544	1.80383	1.38101	1.61009	0.424576	0.00193869
Unigene026783_01	g.25214 m.25214 Unigene026783 Unigene026783_01 g.25214 ORF type:internal len:111 (+) Unigene026783_01:2-331(+)	28.18	1	4	14	110	12.4903	9.29053	0.592377	0.751392	0.716902	0.68689	1.41132	1.74007	1.79804	1.64981	0.416345	0.00175885
Unigene044190_01	g.39675 m.39675 Unigene044190 Unigene044190_01 g.39675 ORF type:internal len:192 (-) Unigene044190_01:3-575(-)	43.46	4	4	8	191	20.6505	5.66846	0.680872	0.690164	0.701331	0.690789	1.46847	1.74553	1.80035	1.67145	0.413287	0.000676505
Unigene012392_01	g.11262 m.11262 Unigene012392 Unigene012392_01 g.11262 ORF type:5prime_partial len:162 (-) Unigene012392_01:256-741(-)	58.39	9	9	16	161	17.2649	8.54346	0.662323	0.742005	0.673522	0.692616	1.2967	2.24758	1.54615	1.69681	0.408187	0.0245722
Unigene027761_01	g.26424 m.26424 Unigene027761 Unigene027761_01 g.26424 ORF type:3prime_partial len:313 (-) Unigene027761_01:3-938(-)	48.4	9	15	54	312	35.8042	8.25049	0.643945	0.682484	0.686583	0.671004	1.53426	1.70249	1.69968	1.64548	0.407787	6.98637e-05
Unigene014414_01	g.12971 m.12971 Unigene014414 Unigene014414_01 g.12971 ORF type:5prime_partial len:120 (+) Unigene014414_01:1-360(+)	51.26	3	7	44	119	13.6071	5.46533	0.673247	0.725976	0.648133	0.682452	1.51261	1.8582	1.67104	1.68061	0.406073	0.000622191
Unigene056634_02	g.50454 m.50454 Unigene056634 Unigene056634_02 g.50454 ORF type:complete len:623 (-) Unigene056634_02:238-2106(-)	30.23	16	16	26	622	69.4603	8.54346	0.705411	0.677519	0.658762	0.680564	1.48072	1.9692	1.60481	1.68491	0.403916	0.00241343
Unigene016864_01	g.15026 m.15026 Unigene016864 Unigene016864_01 g.15026 ORF type:internal len:115 (-) Unigene016864_01:1-342(-)	67.54	5	7	32	114	12.6315	8.85107	0.621134	0.686089	0.709223	0.672149	1.6022	1.81339	1.62166	1.67908	0.400307	0.000154661
Unigene035325_01	g.32763 m.32763 Unigene035325 Unigene035325_01 g.32763 ORF type:5prime_partial len:101 (+) Unigene035325_01:1-303(+)	70	7	9	171	100	11.3287	9.39307	0.622391	0.823862	0.615285	0.687179	1.29493	2.15537	1.71341	1.72124	0.399236	0.0159524
Unigene035329_01	g.32764 m.32764 Unigene035329 Unigene035329_01 g.32764 ORF type:internal len:100 (+) Unigene035329_01:1-297(+)	48.48	4	6	160	99	10.8323	5.41455	0.644636	0.777866	0.62415	0.682217	1.46762	1.84614	1.83245	1.7154	0.3977	0.00147997
Unigene056113_06	g.49872 m.49872 Unigene056113 Unigene056113_06 g.49872 ORF type:complete len:147 (+) Unigene056113_06:59-499(+)	35.62	4	4	24	146	15.5941	6.99072	0.699169	0.672769	0.623428	0.665122	1.60304	1.85804	1.60757	1.68955	0.393668	0.000299407
Unigene003090_01	g.2724 m.2724 Unigene003090 Unigene003090_01 g.2724 ORF type:complete len:141 (+) Unigene003090_01:913-1335(+)	66.43	11	11	94	140	15.6757	8.6167	0.645759	0.748665	0.604221	0.666215	1.55764	1.90595	1.63719	1.70026	0.391831	0.000813021
Unigene007183_02	g.7169 m.7169 Unigene007183 Unigene007183_02 g.7169 ORF type:internal len:431 (-) Unigene007183_02:2-1291(-)	12.56	1	4	5	430	45.7389	5.78271	0.637912	0.749109	0.595338	0.660786	1.49353	1.79392	1.84362	1.71035	0.386345	0.000899583
Unigene000389_02	g.381 m.381 Unigene000389 Unigene000389_02 g.381 ORF type:5prime_partial len:339 (-) Unigene000389_02:37-1053(-)	34.02	7	12	33	338	37.667	8.38232	0.660112	0.683063	0.625335	0.65617	1.55223	1.81081	1.74734	1.70346	0.385199	0.00019267
Unigene041427_02	g.37802 m.37802 Unigene041427 Unigene041427_02 g.37802 ORF type:complete len:275 (-) Unigene041427_02:1764-2588(-)	37.23	8	8	20	274	29.9186	5.03369	0.678449	0.68035	0.652096	0.670298	1.47468	2.15559	1.59019	1.74015	0.385195	0.00707751
Unigene021167_01	g.19553 m.19553 Unigene021167 Unigene021167_01 g.19553 ORF type:complete len:465 (-) Unigene021167_01:61-1455(-)	7.54	1	1	2	464	52.7445	7.53271	0.364457	0.742126	0.860866	0.655817	1.54073	1.95695	1.61836	1.70535	0.384565	0.00595211
Unigene054472_02	g.48496 m.48496 Unigene054472 Unigene054472_02 g.48496 ORF type:3prime_partial len:189 (+) Unigene054472_02:1-564(+)	21.81	1	3	4	188	21.097	6.80029	0.619196	0.778432	0.586487	0.661371	1.52126	1.91828	1.75042	1.72999	0.382298	0.00117435
Unigene013090_01	g.11714 m.11714 Unigene013090 Unigene013090_01 g.11714 ORF type:internal len:123 (-) Unigene013090_01:3-368(-)	12.3	1	1	1	122	12.8636	6.72705	0.697881	0.670743	0.594912	0.654512	1.55332	1.76104	1.85404	1.7228	0.379912	0.000342981
Unigene043638_01	g.39336 m.39336 Unigene043638 Unigene043638_01 g.39336 ORF type:complete len:112 (+) Unigene043638_01:194-529(+)	49.55	6	6	29	111	12.5186	9.27588	0.663068	0.704491	0.582676	0.650079	1.6039	1.90838	1.62278	1.71169	0.379788	0.000534376
Unigene017602_01	g.15919 m.15919 Unigene017602 Unigene017602_01 g.15919 ORF type:complete len:113 (+) Unigene017602_01:237-575(+)	39.29	6	6	28	112	12.9392	6.60986	0.617548	0.729957	0.625702	0.657736	1.41277	2.01839	1.81719	1.74945	0.375967	0.00386418
Unigene056399_01	g.50199 m.50199 Unigene056399 Unigene056399_01 g.50199 ORF type:complete len:225 (+) Unigene056399_01:358-1032(+)	3.57	1	1	1	224	24.3992	5.08447	0.547749	0.766475	0.60151	0.638578	1.61255	1.82523	1.80968	1.74915	0.365078	0.000305526
Unigene009406_01	g.8835 m.8835 Unigene009406 Unigene009406_01 g.8835 ORF type:3prime_partial len:150 (-) Unigene009406_01:1-447(-)	8.05	1	1	1	149	16.6999	4.52588	0.639541	0.734838	0.550409	0.641596	1.52798	2.18355	1.68286	1.79813	0.356813	0.00484894
Unigene056025_08	g.49771 m.49771 Unigene056025 Unigene056025_08 g.49771 ORF type:complete len:268 (-) Unigene056025_08:29-832(-)	68.91	6	13	105	267	29.2415	8.23584	0.623369	0.682428	0.617742	0.64118	1.3773	2.05239	1.96142	1.79703	0.356799	0.00554686
Unigene016861_01	g.15025 m.15025 Unigene016861 Unigene016861_01 g.15025 ORF type:internal len:272 (-) Unigene016861_01:2-814(-)	66.42	10	13	82	271	29.5532	8.88037	0.588496	0.664552	0.627554	0.626867	1.55234	2.06194	1.69767	1.77065	0.354032	0.00171797
Unigene004097_02	g.4068 m.4068 Unigene004097 Unigene004097_02 g.4068 ORF type:complete len:298 (+) Unigene004097_02:162-1055(+)	7.41	2	2	2	297	33.9471	6.44287	0.6139	0.630076	0.529332	0.591103	1.39941	2.01798	1.59443	1.67061	0.353825	0.00431893
Unigene036627_01	g.33676 m.33676 Unigene036627 Unigene036627_01 g.33676 ORF type:internal len:290 (-) Unigene036627_01:1-867(-)	25.61	4	5	7	289	33.2055	6.81494	0.599205	0.695688	0.598362	0.631085	1.51606	2.04314	1.83905	1.79942	0.350717	0.00173336
Unigene031538_01	g.29830 m.29830 Unigene031538 Unigene031538_01 g.29830 ORF type:5prime_partial len:171 (+) Unigene031538_01:2-514(+)	4.71	1	1	3	170	19.3605	8.60205	0.626986	0.644161	0.598446	0.623197	1.60752	1.9076	1.82107	1.77873	0.350361	0.000213684
Unigene027493_02	g.25999 m.25999 Unigene027493 Unigene027493_02 g.25999 ORF type:complete len:730 (+) Unigene027493_02:405-2594(+)	1.1	1	1	1	729	80.0243	5.96045	0.581425	0.660334	0.629067	0.623609	1.63899	2.00825	1.72007	1.78911	0.348559	0.000522396
Unigene025624_01	g.24210 m.24210 Unigene025624 Unigene025624_01 g.24210 ORF type:5prime_partial len:123 (-) Unigene025624_01:21-389(-)	47.54	4	5	6	122	13.4387	4.64014	0.602247	0.641	0.613184	0.61881	1.4294	2.19384	1.86754	1.83026	0.3381	0.0054597
Unigene034248_01	g.31887 m.31887 Unigene034248 Unigene034248_01 g.31887 ORF type:5prime_partial len:354 (-) Unigene034248_01:239-1300(-)	1.98	1	1	4	353	40.1106	6.02393	0.606792	0.657546	0.537791	0.60071	1.65293	1.97912	1.81331	1.81512	0.330947	0.000267512
Unigene051905_03	g.45765 m.45765 Unigene051905 Unigene051905_03 g.45765 ORF type:3prime_partial len:121 (+) Unigene051905_03:174-533(+)	41.67	1	5	11	120	13.5421	6.07471	0.567539	0.683336	0.550837	0.600571	1.60343	1.99322	1.946	1.84755	0.325063	0.000654201
Unigene014007_05	g.12390 m.12390 Unigene014007 Unigene014007_05 g.12390 ORF type:complete len:182 (-) Unigene014007_05:800-1345(-)	51.38	1	7	16	181	20.5604	6.69775	0.566975	0.586817	0.588542	0.580778	1.82608	1.56258	2.01648	1.80171	0.322348	0.000754619
Unigene014415_01	g.12972 m.12972 Unigene014415 Unigene014415_01 g.12972 ORF type:3prime_partial len:437 (+) Unigene014415_01:59-1366(+)	45.87	15	19	103	436	48.9062	7.18115	0.610048	0.646683	0.517743	0.591491	1.62466	2.05968	1.82201	1.83545	0.32226	0.000696104
Unigene032781_03	g.30669 m.30669 Unigene032781 Unigene032781_03 g.30669 ORF type:5prime_partial len:113 (-) Unigene032781_03:520-858(-)	49.11	2	6	20	112	11.801	8.66064	0.638657	0.721384	0.484021	0.614687	1.57183	2.73137	1.45925	1.92081	0.320014	0.0339724
Unigene023674_02	g.22077 m.22077 Unigene023674 Unigene023674_02 g.22077 ORF type:5prime_partial len:798 (-) Unigene023674_02:457-2850(-)	53.7	37	37	263	797	91.5394	6.96143	0.607578	0.63139	0.538473	0.592481	1.64696	2.01136	1.93141	1.86324	0.317984	0.000369037
Unigene019303_01	g.17943 m.17943 Unigene019303 Unigene019303_01 g.17943 ORF type:3prime_partial len:323 (-) Unigene019303_01:1-966(-)	56.83	12	17	144	322	36.3668	6.66846	0.601131	0.636764	0.519417	0.585771	1.67904	1.94596	1.94955	1.85818	0.315239	0.000187831
Unigene022536_01	g.20913 m.20913 Unigene022536 Unigene022536_01 g.20913 ORF type:5prime_partial len:365 (-) Unigene022536_01:792-1886(-)	49.73	13	13	22	364	40.4922	7.84033	0.600857	0.610822	0.546008	0.585896	1.62182	2.07335	1.89264	1.8626	0.314558	0.000653432
Unigene051164_02	g.45103 m.45103 Unigene051164 Unigene051164_02 g.45103 ORF type:complete len:505 (-) Unigene051164_02:754-2268(-)	27.18	13	14	28	504	57.6302	5.23682	0.589762	0.604869	0.549202	0.581278	1.87319	1.70207	1.99075	1.85534	0.3133	0.000117807
Unigene044678_01	g.40159 m.40159 Unigene044678 Unigene044678_01 g.40159 ORF type:5prime_partial len:416 (+) Unigene044678_01:1-1248(+)	28.43	10	10	24	415	46.5793	6.93213	0.591997	0.657191	0.535972	0.595053	1.59735	2.42662	1.72723	1.91707	0.310398	0.00704714
Unigene025623_01	g.24208 m.24208 Unigene025623 Unigene025623_01 g.24208 ORF type:3prime_partial len:503 (-) Unigene025623_01:3-1508(-)	18.33	8	9	11	502	56.5527	4.69092	0.568362	0.635764	0.555328	0.586485	1.60657	2.35887	1.78564	1.91703	0.305935	0.00431504
Unigene040717_04	g.37065 m.37065 Unigene040717 Unigene040717_04 g.37065 ORF type:complete len:230 (-) Unigene040717_04:596-1285(-)	40.17	4	6	31	229	24.634	5.22412	0.548141	0.610266	0.559518	0.572642	1.76078	1.96625	1.91219	1.87974	0.304639	3.47706e-05
Unigene027240_01	g.25622 m.25622 Unigene027240 Unigene027240_01 g.25622 ORF type:complete len:212 (-) Unigene027240_01:70-705(-)	66.82	5	13	62	211	23.0005	8.11865	0.57216	0.639638	0.517362	0.576387	1.62943	2.1742	1.88717	1.89694	0.303851	0.00121134
Unigene007262_05	g.7252 m.7252 Unigene007262 Unigene007262_05 g.7252 ORF type:complete len:504 (+) Unigene007262_05:862-2373(+)	45.92	21	21	81	503	56.2794	6.15088	0.579471	0.619405	0.522184	0.573687	1.6392	2.1809	1.8753	1.89847	0.302184	0.00114265
Unigene026736_01	g.25119 m.25119 Unigene026736 Unigene026736_01 g.25119 ORF type:5prime_partial len:852 (+) Unigene026736_01:1-2556(+)	2.23	2	2	5	851	97.7391	6.26514	0.562528	0.553686	0.628355	0.581523	1.8444	2.27024	1.66742	1.92736	0.301721	0.0017265
Unigene019297_01	g.17939 m.17939 Unigene019297 Unigene019297_01 g.17939 ORF type:5prime_partial len:128 (-) Unigene019297_01:157-540(-)	53.54	5	5	64	127	14.3603	8.96826	0.456116	0.749747	0.521966	0.575943	1.6235	2.06073	2.09002	1.92475	0.29923	0.00152951
Unigene019301_01	g.17940 m.17940 Unigene019301 Unigene019301_01 g.17940 ORF type:5prime_partial len:131 (-) Unigene019301_01:691-1083(-)	75.38	1	6	52	130	14.6063	8.89502	0.56181	0.647275	0.54953	0.586205	1.96892	1.7707	2.13974	1.95979	0.299116	0.000244881
Unigene048100_04	g.42473 m.42473 Unigene048100 Unigene048100_04 g.42473 ORF type:complete len:146 (+) Unigene048100_04:387-824(+)	33.79	2	4	87	145	16.5768	10.9019	0.609064	0.604896	0.484277	0.566079	1.59587	2.15428	2.07578	1.94198	0.291496	0.00154936
Unigene048099_02	g.42470 m.42470 Unigene048099 Unigene048099_02 g.42470 ORF type:5prime_partial len:126 (+) Unigene048099_02:1-378(+)	32	4	4	44	125	13.7301	9.43701	0.574338	0.621603	0.473743	0.556561	1.81607	2.03694	1.92264	1.92522	0.28909	5.96238e-05
Unigene054621_02	g.48726 m.48726 Unigene054621 Unigene054621_02 g.48726 ORF type:complete len:264 (+) Unigene054621_02:56-847(+)	64.26	11	11	91	263	28.4202	5.61768	0.540148	0.607087	0.509528	0.552254	1.65464	2.28116	1.82906	1.92162	0.28739	0.00192219
Unigene040776_04	g.37187 m.37187 Unigene040776 Unigene040776_04 g.37187 ORF type:complete len:855 (-) Unigene040776_04:684-3248(-)	28.1	16	24	50	854	97.4945	8.1333	0.562259	0.561294	0.519981	0.547844	1.61651	2.50938	1.78965	1.97185	0.277833	0.00650621
Unigene033877_01	g.31557 m.31557 Unigene033877 Unigene033877_01 g.31557 ORF type:3prime_partial len:173 (+) Unigene033877_01:325-840(+)	13.95	2	2	3	172	20.6675	10.2427	0.514448	0.600721	0.538304	0.551158	1.69884	2.29852	1.9583	1.98522	0.27763	0.0012221
Unigene032967_01	g.30945 m.30945 Unigene032967 Unigene032967_01 g.30945 ORF type:5prime_partial len:135 (+) Unigene032967_01:1-405(+)	5.97	1	1	1	134	14.5265	5.16064	0.529189	0.528821	0.494034	0.517348	2.05795	1.69626	2.00356	1.91926	0.269556	0.000244357
Unigene054827_01	g.48982 m.48982 Unigene054827 Unigene054827_01 g.48982 ORF type:complete len:158 (+) Unigene054827_01:1337-1810(+)	37.58	7	7	63	157	17.7139	8.35303	0.502733	0.596267	0.52791	0.542303	1.52569	2.95581	1.64756	2.04302	0.265442	0.03072
Unigene056023_01	g.49760 m.49760 Unigene056023 Unigene056023_01 g.49760 ORF type:5prime_partial len:190 (-) Unigene056023_01:35-604(-)	32.8	2	4	20	189	20.385	5.51611	0.548675	0.568485	0.465825	0.527661	1.82173	2.10833	2.12086	2.01698	0.26161	0.00013109
Unigene055993_03	g.49734 m.49734 Unigene055993 Unigene055993_03 g.49734 ORF type:complete len:356 (-) Unigene055993_03:260-1327(-)	56.9	23	23	184	355	39.1594	5.61768	0.518138	0.559891	0.475375	0.517801	1.70842	2.67502	1.85663	2.08002	0.24894	0.0066033
Unigene035212_02	g.32607 m.32607 Unigene035212 Unigene035212_02 g.32607 ORF type:internal len:124 (-) Unigene035212_02:2-370(-)	62.6	5	6	127	123	12.7292	4.88135	0.51469	0.561831	0.435276	0.503932	1.93226	2.56273	1.63598	2.04365	0.246584	0.00504478
Unigene008068_01	g.7937 m.7937 Unigene008068 Unigene008068_01 g.7937 ORF type:5prime_partial len:242 (+) Unigene008068_01:1-726(+)	5.39	1	1	2	241	27.4899	7.73779	0.488689	0.55342	0.353652	0.465254	1.92564	2.71561	1.82488	2.15538	0.215857	0.00419476
Unigene021302_01	g.19651 m.19651 Unigene021302 Unigene021302_01 g.19651 ORF type:internal len:401 (-) Unigene021302_01:1-1200(-)	2	1	1	1	400	43.726	8.82178	0.411775	0.489135	0.438455	0.446455	1.95753	1.9475	2.40432	2.10312	0.212283	0.000405739
Unigene005731_01	g.5688 m.5688 Unigene005731 Unigene005731_01 g.5688 ORF type:5prime_partial len:161 (-) Unigene005731_01:131-613(-)	4.38	1	1	1	160	17.7618	12.3521	0.417986	0.47286	0.325853	0.405566	2.49234	1.29573	2.37045	2.05284	0.197564	0.012591
Unigene037348_02	g.34368 m.34368 Unigene037348 Unigene037348_02 g.34368 ORF type:5prime_partial len:259 (+) Unigene037348_02:1-777(+)	3.1	1	1	1	258	27.8262	8.39697	0.420749	0.448729	0.419431	0.429636	2.01346	2.46917	2.06011	2.18091	0.196998	0.000270057
Unigene055464_01	g.49492 m.49492 Unigene055464 Unigene055464_01 g.49492 ORF type:complete len:294 (-) Unigene055464_01:160-1041(-)	5.12	1	1	3	293	33.2606	7.6499	0.445348	0.474979	0.332269	0.417532	2.08949	2.21029	2.1733	2.15769	0.193508	6.51991e-06
Unigene053489_03	g.47354 m.47354 Unigene053489 Unigene053489_03 g.47354 ORF type:5prime_partial len:177 (+) Unigene053489_03:1-531(+)	51.7	4	6	137	176	18.5992	4.70361	0.423983	0.444245	0.361046	0.409758	1.98069	2.23822	2.28907	2.16933	0.188887	5.81467e-05
Unigene016147_01	g.14544 m.14544 Unigene016147 Unigene016147_01 g.14544 ORF type:5prime_partial len:939 (+) Unigene016147_01:2-2818(+)	0.64	1	1	3	938	109.841	9.39307	0.376376	0.448397	0.276056	0.366943	2.13727	2.1064	2.48945	2.24438	0.163494	0.00014462

## Sheet: virgin-MAG VS mated-MAG
Supplemental Table 4 Proteome raw data of MAG
Accession	Description	Coverage	Unique Peptides	Peptides	PSMs	AAs	MW [kDa]	calc. pI	mated-MAG-1/REF	mated-MAG-2/REF	mated-MAG-3/REF	average mated-MAG	virgin-MAG-1/REF	virgin-MAG-2/REF	virgin-MAG-3/REF	average virgin-MAG	mated-MAG/virgin-MAG	t test p value
Unigene009670_01	g.9199 m.9199 Unigene009670 Unigene009670_01 g.9199 ORF type:complete len:297 (+) Unigene009670_01:198-1088(+)	6.42	1	1	1	296	32.9253	5.36377	0.971408	1.27857	1.29847	1.18282	0.797965	0.758621	0.311482	0.62269	1.89953	0.04111
Unigene056697_03	g.50535 m.50535 Unigene056697 Unigene056697_03 g.50535 ORF type:internal len:659 (+) Unigene056697_03:2-1975(+)	29.64	19	20	40	658	73.3242	8.03076	1.10755	0.977273	1.44474	1.17652	0.618303	0.749813	0.608983	0.659033	1.78522	0.024189
Unigene042054_01	g.38207 m.38207 Unigene042054 Unigene042054_01 g.38207 ORF type:5prime_partial len:263 (-) Unigene042054_01:84-872(-)	2.67	1	1	1	262	28.5508	8.22119	1.05912	1.26978	1.11273	1.14721	0.674199	0.749018	0.777864	0.733694	1.56361	0.0041865
Unigene057679_01	g.51612 m.51612 Unigene057679 Unigene057679_01 g.51612 ORF type:internal len:296 (-) Unigene057679_01:3-887(-)	8.47	1	1	1	295	33.2743	9.89111	1.00085	1.02492	0.858896	0.961555	1.26822		1.62507	1.44665	0.664678	0.0471746
Unigene028172_03	g.26966 m.26966 Unigene028172 Unigene028172_03 g.26966 ORF type:5prime_partial len:939 (+) Unigene028172_03:1-2817(+)	12.9	4	11	15	938	105.51	7.1665	0.818645	0.947464	0.78039	0.848833	1.21354	1.16775	1.45417	1.27848	0.663937	0.0136517
Unigene054198_02	g.48171 m.48171 Unigene054198 Unigene054198_02 g.48171 ORF type:complete len:493 (-) Unigene054198_02:119-1597(-)	17.68	9	9	14	492	55.4567	5.22412	0.906695	0.905287	0.769005	0.860329	1.13005	1.46572	1.29274	1.29617	0.663747	0.0152458
Unigene023972_01	g.22511 m.22511 Unigene023972 Unigene023972_01 g.22511 ORF type:internal len:183 (+) Unigene023972_01:3-548(+)	3.3	1	1	1	182	20.5268	9.93506	0.832917	0.814066	0.926574	0.857852	1.17312	1.39999	1.35065	1.30792	0.65589	0.00430773
Unigene016941_01	g.15120 m.15120 Unigene016941 Unigene016941_01 g.15120 ORF type:3prime_partial len:125 (+) Unigene016941_01:99-470(+)	32.26	1	3	9	124	13.901	9.21729	0.859455	0.765188	0.921864	0.848836	1.25556	1.4826	1.16763	1.30193	0.651983	0.0122133
Unigene003103_01	g.2746 m.2746 Unigene003103 Unigene003103_01 g.2746 ORF type:complete len:357 (-) Unigene003103_01:22-1092(-)	2.25	1	1	1	356	39.76	9.45166	0.821305	0.883661	0.836565	0.847177	1.30429	1.20673	1.39273	1.30125	0.651049	0.00133644
Unigene057594_02	g.51537 m.51537 Unigene057594 Unigene057594_02 g.51537 ORF type:5prime_partial len:574 (+) Unigene057594_02:3-1724(+)	1.75	1	1	1	573	62.0675	9.23193	0.818844	0.893453	0.8256	0.845966	1.30316	1.17457	1.42823	1.30199	0.64975	0.00407304
Unigene030130_01	g.28998 m.28998 Unigene030130 Unigene030130_01 g.28998 ORF type:5prime_partial len:435 (-) Unigene030130_01:961-2265(-)	6.45	3	3	3	434	47.4541	6.41748	0.855803	0.886503	0.807553	0.849953	1.21372	1.26364	1.45635	1.31124	0.648206	0.00399099
Unigene040724_03	g.37083 m.37083 Unigene040724 Unigene040724_03 g.37083 ORF type:3prime_partial len:191 (-) Unigene040724_03:3-572(-)	23.68	1	4	11	190	21.0474	4.75439	0.890135	0.894399	0.78485	0.856461	1.21977	1.42474	1.32801	1.32417	0.64679	0.00249898
Unigene007313_02	g.7328 m.7328 Unigene007313 Unigene007313_02 g.7328 ORF type:complete len:531 (+) Unigene007313_02:152-1744(+)	12.45	5	5	5	530	59.8129	5.46533	0.913515	0.828511	0.845635	0.862553	1.22522	1.42891	1.36679	1.3403	0.64355	0.00189147
Unigene029022_03	g.28138 m.28138 Unigene029022 Unigene029022_03 g.28138 ORF type:complete len:257 (+) Unigene029022_03:301-1071(+)	14.06	3	3	7	256	26.8897	7.69385	0.877775	0.909435	0.747655	0.844955	1.30507	1.3369	1.30083	1.31427	0.64291	0.000762663
Unigene045226_03	g.40490 m.40490 Unigene045226 Unigene045226_03 g.40490 ORF type:internal len:157 (-) Unigene045226_03:3-470(-)	7.69	1	1	1	156	17.188	4.34814	0.80902	0.913532	0.837496	0.853349	1.21144	1.49016	1.29033	1.33064	0.641306	0.0057457
Unigene028114_01	g.26880 m.26880 Unigene028114 Unigene028114_01 g.26880 ORF type:5prime_partial len:175 (-) Unigene028114_01:111-635(-)	14.94	2	2	2	174	19.3207	6.07471	0.903426	0.823758	0.828172	0.851786	1.18136	1.49361	1.31377	1.32958	0.640644	0.00709448
Unigene021561_01	g.19943 m.19943 Unigene021561 Unigene021561_01 g.19943 ORF type:5prime_partial len:657 (-) Unigene021561_01:581-2551(-)	1.52	1	1	1	656	76.1444	7.02002	0.859148	0.822271	0.855499	0.845639	1.23085	1.27629	1.45301	1.32005	0.640612	0.00231522
Unigene036541_01	g.33487 m.33487 Unigene036541 Unigene036541_01 g.33487 ORF type:complete len:550 (-) Unigene036541_01:621-2270(-)	46.63	25	25	145	549	63.5028	5.56689	0.83359	0.894273	0.827354	0.851739	1.19905	1.54343	1.26468	1.33572	0.637662	0.0108749
Unigene025670_02	g.24293 m.24293 Unigene025670 Unigene025670_02 g.24293 ORF type:complete len:306 (+) Unigene025670_02:204-1121(+)	7.21	2	2	2	305	34.5349	9.61279	0.851603	0.871422	0.812732	0.845252	1.19423	1.52285	1.27888	1.33198	0.634581	0.00823794
Unigene053303_01	g.47199 m.47199 Unigene053303 Unigene053303_01 g.47199 ORF type:internal len:108 (+) Unigene053303_01:1-321(+)	7.48	1	1	1	107	12.0362	9.12939	0.859425	0.810776	0.886715	0.852305	1.19191	1.65116	1.19385	1.34564	0.633383	0.0330314
Unigene004762_02	g.4692 m.4692 Unigene004762 Unigene004762_02 g.4692 ORF type:5prime_partial len:196 (-) Unigene004762_02:333-920(-)	50.26	12	12	55	195	21.0751	9.02686	0.734138	0.814923	0.894214	0.814425	1.5231	0.99583	1.3471	1.28868	0.631986	0.0427125
Unigene014064_01	g.12479 m.12479 Unigene014064 Unigene014064_01 g.12479 ORF type:internal len:747 (+) Unigene014064_01:1-2238(+)	1.21	1	1	1	746	86.0181	9.70068	0.859456	0.852153	0.822508	0.844705	1.20217	1.37575	1.44212	1.34001	0.630371	0.00239116
Unigene000428_03	g.451 m.451 Unigene000428 Unigene000428_03 g.451 ORF type:3prime_partial len:353 (+) Unigene000428_03:653-1708(+)	13.07	3	3	4	352	38.8026	7.72314	0.867379	0.886532	0.783225	0.845712	1.24739	1.44673	1.33341	1.34251	0.629948	0.00165531
Unigene022469_01	g.20827 m.20827 Unigene022469 Unigene022469_01 g.20827 ORF type:5prime_partial len:273 (-) Unigene022469_01:239-1057(-)	3.31	1	1	2	272	29.9757	8.30908	0.860483	0.770215	0.91747	0.849389	1.08135	1.56571	1.41519	1.35408	0.62728	0.0278364
Unigene003468_05	g.3226 m.3226 Unigene003468 Unigene003468_05 g.3226 ORF type:complete len:368 (+) Unigene003468_05:1893-2996(+)	15.53	4	5	10	367	40.7388	5.52881	0.871671	0.796944	0.867317	0.845311	1.13668	1.63775	1.27871	1.35105	0.625671	0.0286203
Unigene023971_03	g.22509 m.22509 Unigene023971 Unigene023971_03 g.22509 ORF type:internal len:684 (+) Unigene023971_03:1-2049(+)	20.79	2	13	30	683	72.7348	4.05615	0.791183	0.860175	0.843887	0.831749	1.24019	1.48709	1.28052	1.33593	0.622599	0.00312969
Unigene033974_03	g.31708 m.31708 Unigene033974 Unigene033974_03 g.31708 ORF type:complete len:115 (+) Unigene033974_03:1819-2163(+)	20.18	2	2	4	114	12.15	9.24658	0.8093	0.802757	0.914087	0.842048	1.22505	1.50796	1.33036	1.35446	0.621688	0.00471811
Unigene027853_02	g.26566 m.26566 Unigene027853 Unigene027853_02 g.26566 ORF type:internal len:207 (-) Unigene027853_02:3-620(-)	45.63	2	8	25	206	23.3999	8.82178	0.730678	0.868435	0.899139	0.832751	1.15817	1.59537	1.2749	1.34281	0.620153	0.0221981
Unigene052657_01	g.46740 m.46740 Unigene052657 Unigene052657_01 g.46740 ORF type:complete len:126 (+) Unigene052657_01:650-1027(+)	28.8	2	2	3	125	12.7713	7.43018	0.687622	0.877416	0.923999	0.829679	1.57613	1.25055	1.21115	1.34594	0.61643	0.0193476
Unigene012721_01	g.11470 m.11470 Unigene012721 Unigene012721_01 g.11470 ORF type:5prime_partial len:528 (+) Unigene012721_01:2-1585(+)	5.12	1	2	2	527	58.3538	7.92822	0.875678	0.790835	0.85073	0.839081	1.20508	1.5493	1.33798	1.36412	0.615108	0.00707611
Unigene019704_01	g.18267 m.18267 Unigene019704 Unigene019704_01 g.18267 ORF type:complete len:332 (-) Unigene019704_01:135-1130(-)	13.9	5	5	5	331	36.513	7.12256	0.838023	0.837629	0.804849	0.826834	1.3758	1.31391	1.36925	1.35299	0.611118	1.98109e-05
Unigene053474_01	g.47339 m.47339 Unigene053474 Unigene053474_01 g.47339 ORF type:complete len:127 (-) Unigene053474_01:212-592(-)	45.24	6	6	52	126	14.5565	5.46533	0.808896	0.902721	0.793938	0.835185	1.12958	1.71242	1.25905	1.36702	0.610954	0.041742
Unigene014072_04	g.12497 m.12497 Unigene014072 Unigene014072_04 g.12497 ORF type:complete len:272 (+) Unigene014072_04:144-959(+)	4.8	1	1	2	271	27.1453	8.54346	0.892244	0.773852	0.810311	0.825469	1.27103	1.35375	1.46375	1.36284	0.605696	0.0012301
Unigene013590_01	g.12015 m.12015 Unigene013590 Unigene013590_01 g.12015 ORF type:internal len:175 (-) Unigene013590_01:2-523(-)	8.05	1	1	1	174	19.4168	6.34131	0.79955	0.829158	0.857894	0.828868	1.13175	1.35257	1.63864	1.37432	0.603111	0.0209614
Unigene015357_01	g.13975 m.13975 Unigene015357 Unigene015357_01 g.13975 ORF type:5prime_partial len:159 (-) Unigene015357_01:150-626(-)	4.43	1	1	1	158	17.4411	5.22412	0.814245	0.858241	0.781733	0.818073	1.40861	1.38203	1.30803	1.36622	0.598785	0.000125773
Unigene007809_01	g.7720 m.7720 Unigene007809 Unigene007809_01 g.7720 ORF type:internal len:100 (-) Unigene007809_01:2-298(-)	13.13	1	2	9	99	11.5148	9.61279	0.81992	1.01577	0.656787	0.830825	1.36819	1.65183	1.14816	1.3894	0.597976	0.0354771
Unigene019389_01	g.18045 m.18045 Unigene019389 Unigene019389_01 g.18045 ORF type:5prime_partial len:131 (+) Unigene019389_01:1-393(+)	6.15	1	1	1	130	14.7024	6.53662	0.805206	0.885205	0.815855	0.835422	1.11115	1.66966	1.42187	1.40089	0.596349	0.0258541
Unigene009347_01	g.8768 m.8768 Unigene009347 Unigene009347_01 g.8768 ORF type:5prime_partial len:341 (+) Unigene009347_01:1-1023(+)	2.94	1	1	1	340	38.232	9.65674	0.832561	0.825885	0.79205	0.816832	1.35632	1.33955	1.41781	1.37123	0.595694	3.27094e-05
Unigene056020_01	g.49759 m.49759 Unigene056020 Unigene056020_01 g.49759 ORF type:5prime_partial len:212 (-) Unigene056020_01:29-664(-)	48.82	7	7	19	211	22.8518	8.54346	0.821251	0.843853	0.828992	0.831365	1.11946	1.58078	1.49775	1.39933	0.594116	0.0161816
Unigene002711_01	g.2456 m.2456 Unigene002711 Unigene002711_01 g.2456 ORF type:complete len:128 (-) Unigene002711_01:105-488(-)	5.51	1	1	1	127	14.5497	9.51025	0.804091	0.858734	0.799343	0.820723	1.31151	1.47307	1.36223	1.38227	0.593749	0.00039769
Unigene048939_01	g.43383 m.43383 Unigene048939 Unigene048939_01 g.43383 ORF type:5prime_partial len:159 (+) Unigene048939_01:3-479(+)	32.91	4	4	8	158	17.5313	9.40771	0.808407	0.903951	0.718752	0.81037	1.45525	1.37749	1.27503	1.36926	0.591831	0.00170813
Unigene028722_02	g.27741 m.27741 Unigene028722 Unigene028722_02 g.27741 ORF type:complete len:495 (-) Unigene028722_02:933-2417(-)	56.48	22	22	66	494	54.7141	6.56592	0.825571	0.821987	0.801017	0.816192	1.28223	1.43538	1.42226	1.37996	0.591461	0.000341765
Unigene001988_02	g.1706 m.1706 Unigene001988 Unigene001988_02 g.1706 ORF type:complete len:258 (-) Unigene001988_02:273-1046(-)	20.23	4	4	5	257	27.9968	8.33838	0.841967	0.845033	0.763506	0.816835	1.35079	1.42198	1.42284	1.39854	0.584064	8.39535e-05
Unigene028494_01	g.27441 m.27441 Unigene028494 Unigene028494_01 g.27441 ORF type:complete len:507 (+) Unigene028494_01:224-1744(+)	3.16	1	1	1	506	56.5315	5.69385	0.660103	0.916619	0.851954	0.809559	1.26966	1.35878	1.54579	1.39141	0.581825	0.00654643
Unigene008971_07	g.8542 m.8542 Unigene008971 Unigene008971_07 g.8542 ORF type:5prime_partial len:140 (-) Unigene008971_07:15-434(-)	49.64	1	5	15	139	15.3464	5.96045	0.797618	0.789099	0.818496	0.801738	1.33605	1.42153	1.41364	1.39041	0.576621	3.30718e-05
Unigene025357_01	g.23837 m.23837 Unigene025357 Unigene025357_01 g.23837 ORF type:5prime_partial len:231 (+) Unigene025357_01:2-694(+)	4.78	1	1	1	230	24.1066	9.51025	0.807259	0.85849	0.778686	0.814812	1.22563	1.55247	1.47313	1.41708	0.574995	0.0039942
Unigene027659_01	g.26281 m.26281 Unigene027659 Unigene027659_01 g.26281 ORF type:complete len:503 (+) Unigene027659_01:158-1666(+)	2.19	1	1	1	502	56.485	5.61768	0.769924	0.862477	0.779532	0.803978	1.36667	1.40188	1.43703	1.40186	0.573507	7.46411e-05
Unigene025001_01	g.23609 m.23609 Unigene025001 Unigene025001_01 g.23609 ORF type:complete len:166 (+) Unigene025001_01:3-500(+)	4.24	1	1	1	165	16.9013	10.3306	0.719769	0.843268	0.800223	0.787753	1.54923	1.3882	1.26772	1.40171	0.561993	0.00233647
Unigene018313_06	g.16689 m.16689 Unigene018313 Unigene018313_06 g.16689 ORF type:5prime_partial len:591 (+) Unigene018313_06:2-1774(+)	20	8	10	16	590	66.9575	6.3667	0.786643	0.829034	0.757597	0.791092	1.3384	1.53375	1.42167	1.43128	0.552718	0.00044492
Unigene048202_01	g.42599 m.42599 Unigene048202 Unigene048202_01 g.42599 ORF type:3prime_partial len:963 (+) Unigene048202_01:684-3569(+)	19.96	12	12	18	962	93.0766	8.19189	0.783769	0.790698	0.764711	0.779726	1.34246	1.50271	1.42271	1.42262	0.54809	0.000164177
Unigene036582_01	g.33581 m.33581 Unigene036582 Unigene036582_01 g.33581 ORF type:complete len:569 (+) Unigene036582_01:782-2488(+)	5.11	2	2	2	568	61.1078	9.12939	0.759567	0.767574	0.757774	0.761638	1.28709	1.5478	1.34637	1.39375	0.546466	0.00132027
Unigene027442_03	g.25974 m.25974 Unigene027442 Unigene027442_03 g.25974 ORF type:internal len:1091 (+) Unigene027442_03:2-3271(+)	33.94	31	33	61	1090	118.536	6.62451	0.798665	0.830353	0.740569	0.789863	1.34127	1.56893	1.43879	1.44966	0.544859	0.000745676
Unigene010052_01	g.9424 m.9424 Unigene010052 Unigene010052_01 g.9424 ORF type:internal len:142 (-) Unigene010052_01:3-425(-)	5.67	1	1	1	141	15.4884	4.17041	0.644262	0.968521	0.766855	0.793213	1.20432	1.54086	1.63895	1.46138	0.542785	0.0145714
Unigene048182_01	g.42570 m.42570 Unigene048182 Unigene048182_01 g.42570 ORF type:complete len:831 (-) Unigene048182_01:632-3124(-)	2.77	3	3	3	830	94.3144	4.61475	0.817372	0.799928	0.804967	0.807422	1.28835	1.87862	1.3201	1.49569	0.539832	0.0229754
Unigene051214_01	g.45217 m.45217 Unigene051214 Unigene051214_01 g.45217 ORF type:5prime_partial len:612 (+) Unigene051214_01:1-1836(+)	1.47	1	1	1	611	69.4761	9.46631	0.804438	0.857297	0.703027	0.788254	1.41795	1.6792	1.28804	1.46173	0.539262	0.0055118
Unigene035939_01	g.32974 m.32974 Unigene035939 Unigene035939_01 g.32974 ORF type:complete len:134 (-) Unigene035939_01:16-417(-)	15.04	1	1	2	133	14.8082	4.62744	0.776013	0.776789	0.805749	0.786184	1.34889	1.67423	1.36478	1.46263	0.537512	0.00313173
Unigene007352_03	g.7355 m.7355 Unigene007352 Unigene007352_03 g.7355 ORF type:complete len:442 (-) Unigene007352_03:388-1713(-)	22.68	8	8	11	441	49.4193	7.1958	0.798639	0.775263	0.76063	0.778177	1.34481	1.50965	1.50272	1.45239	0.53579	0.000253474
Unigene016063_01	g.14447 m.14447 Unigene016063 Unigene016063_01 g.14447 ORF type:complete len:198 (-) Unigene016063_01:1780-2373(-)	3.55	1	1	1	197	22.0421	4.729	0.798939	0.856826	0.70663	0.787465	1.2625	1.58264	1.58503	1.47672	0.533251	0.00398557
Unigene029789_01	g.28586 m.28586 Unigene029789 Unigene029789_01 g.28586 ORF type:internal len:531 (+) Unigene029789_01:1-1590(+)	1.13	1	1	1	530	58.4536	4.69092	0.794092	0.783133	0.754862	0.777362	1.40271	1.46683	1.50439	1.45798	0.533179	2.85405e-05
Unigene039189_01	g.35945 m.35945 Unigene039189 Unigene039189_01 g.35945 ORF type:complete len:263 (-) Unigene039189_01:257-1045(-)	4.96	1	1	1	262	28.743	8.14795	0.751457	0.880893	0.718441	0.783597	1.20885	1.43095	1.78715	1.47565	0.531019	0.0169366
Unigene006520_01	g.6644 m.6644 Unigene006520 Unigene006520_01 g.6644 ORF type:5prime_partial len:336 (+) Unigene006520_01:1-1008(+)	3.28	1	1	1	335	37.0959	4.93213	0.814666	0.732714	0.784187	0.777189	1.43469	1.69643	1.28625	1.47245	0.527818	0.00472229
Unigene056026_01	g.49766 m.49766 Unigene056026 Unigene056026_01 g.49766 ORF type:complete len:263 (-) Unigene056026_01:277-1065(-)	54.58	8	9	65	262	28.9157	8.79248	0.76386	0.812019	0.767445	0.781108	1.35186	1.64099	1.45562	1.48283	0.52677	0.00122652
Unigene019951_01	g.18433 m.18433 Unigene019951 Unigene019951_01 g.18433 ORF type:complete len:955 (-) Unigene019951_01:943-3807(-)	1.26	1	1	1	954	99.9668	4.55127	0.758977	0.814824	0.782251	0.785351	1.32695	1.88629	1.25993	1.49106	0.526707	0.0239624
Unigene028172_02	g.26962 m.26962 Unigene028172 Unigene028172_02 g.26962 ORF type:3prime_partial len:617 (+) Unigene028172_02:158-2005(+)	14.77	1	7	9	616	68.6543	6.1001	0.797177	0.830561	0.687126	0.771621	1.42813	1.3986	1.57471	1.46715	0.525932	0.00056321
Unigene008889_05	g.8438 m.8438 Unigene008889 Unigene008889_05 g.8438 ORF type:5prime_partial len:141 (-) Unigene008889_05:528-950(-)	19.29	1	2	3	140	15.3983	5.79541	0.779379	0.778449	0.773027	0.776952	1.33483	1.58266	1.51626	1.47792	0.525707	0.000696297
Unigene045922_01	g.41193 m.41193 Unigene045922 Unigene045922_01 g.41193 ORF type:complete len:223 (-) Unigene045922_01:594-1262(-)	4.95	1	1	1	222	24.7768	8.98291	0.740827	0.83536	0.733784	0.769991	1.40703	1.47289	1.54351	1.47448	0.522213	0.000162119
Unigene009576_01	g.9092 m.9092 Unigene009576 Unigene009576_01 g.9092 ORF type:5prime_partial len:354 (-) Unigene009576_01:93-1154(-)	9.35	2	3	3	353	39.2794	8.00146	0.783679	0.815839	0.734872	0.77813	1.32586	1.70812	1.44278	1.49226	0.521445	0.00347828
Unigene040723_04	g.37082 m.37082 Unigene040723 Unigene040723_04 g.37082 ORF type:5prime_partial len:340 (-) Unigene040723_04:352-1371(-)	47.79	2	14	31	339	38.0283	5.23682	0.794395	0.796081	0.745936	0.778804	1.31496	1.7638	1.40333	1.49403	0.521277	0.00663724
Unigene056131_07	g.49901 m.49901 Unigene056131 Unigene056131_07 g.49901 ORF type:complete len:124 (-) Unigene056131_07:405-776(-)	38.21	4	4	11	123	13.6751	8.76318	0.769167	0.849144	0.668345	0.762219	1.22719	1.74429	1.45525	1.47558	0.516556	0.0108164
Unigene032837_02	g.30788 m.30788 Unigene032837 Unigene032837_02 g.30788 ORF type:complete len:460 (+) Unigene032837_02:504-1883(+)	12.42	6	6	7	459	52.2311	7.7085	0.7448	0.788306	0.758141	0.763749	1.37912	1.48034	1.57746	1.47898	0.516404	0.000260208
Unigene056619_02	g.50397 m.50397 Unigene056619 Unigene056619_02 g.50397 ORF type:complete len:229 (-) Unigene056619_02:840-1526(-)	10.53	2	2	3	228	25.7216	7.92822	0.791596	0.784682	0.751173	0.775817	1.33056	1.81483	1.39621	1.51386	0.512475	0.00834102
Unigene023969_01	g.22499 m.22499 Unigene023969 Unigene023969_01 g.22499 ORF type:internal len:942 (+) Unigene023969_01:3-2825(+)	18.49	15	15	36	941	102.421	4.52588	0.764579	0.810554	0.735924	0.770352	1.38334	1.73217	1.39889	1.5048	0.51193	0.00316834
Unigene053393_01	g.47278 m.47278 Unigene053393 Unigene053393_01 g.47278 ORF type:3prime_partial len:127 (-) Unigene053393_01:3-380(-)	11.11	1	1	1	126	12.8084	5.66846	0.586069	0.885473	0.735606	0.735716	1.76739	1.0097	1.54395	1.44035	0.51079	0.0429863
Unigene008889_03	g.8432 m.8432 Unigene008889 Unigene008889_03 g.8432 ORF type:complete len:356 (-) Unigene008889_03:557-1624(-)	31.55	3	8	12	355	39.5127	7.41553	0.785712	0.735887	0.778525	0.766708	1.31787	1.71816	1.48974	1.50859	0.508227	0.00316549
Unigene028498_01	g.27444 m.27444 Unigene028498 Unigene028498_01 g.27444 ORF type:complete len:503 (+) Unigene028498_01:329-1837(+)	7.97	4	4	5	502	57.4182	5.71924	0.742807	0.753177	0.748202	0.748062	1.22011	1.76928	1.43499	1.4748	0.507231	0.0104366
Unigene029840_08	g.28677 m.28677 Unigene029840 Unigene029840_08 g.28677 ORF type:complete len:276 (+) Unigene029840_08:555-1382(+)	75.27	17	17	212	275	30.162	6.66846	0.773895	0.754465	0.769466	0.765942	1.27395	1.81638	1.45147	1.51394	0.505928	0.00943745
Unigene049986_03	g.44195 m.44195 Unigene049986 Unigene049986_03 g.44195 ORF type:complete len:196 (+) Unigene049986_03:81-668(+)	14.36	3	3	3	195	22.056	5.40186	0.767594	0.770002	0.724507	0.754034	1.46811	1.50255	1.53141	1.50069	0.502459	5.87055e-06
Unigene000206_11	g.175 m.175 Unigene000206 Unigene000206_11 g.175 ORF type:internal len:140 (-) Unigene000206_11:3-419(-)	9.35	1	1	2	139	15.5138	8.29443	0.749117	0.852285	0.686892	0.762765	1.15953	1.38385	2.01227	1.51855	0.502298	0.043683
Unigene005358_01	g.5136 m.5136 Unigene005358 Unigene005358_01 g.5136 ORF type:complete len:305 (+) Unigene005358_01:52-966(+)	29.93	7	7	20	304	33.591	7.62061	0.697384	0.800302	0.739396	0.745694	1.29925	1.58421	1.61935	1.50094	0.496819	0.00202703
Unigene025986_01	g.24558 m.24558 Unigene025986 Unigene025986_01 g.24558 ORF type:5prime_partial len:287 (-) Unigene025986_01:25-885(-)	5.24	1	1	1	286	30.9254	7.28369	0.727183	0.710748	0.779349	0.739093	1.4918	1.39024	1.64233	1.50813	0.490074	0.000539429
Unigene014479_01	g.13054 m.13054 Unigene014479 Unigene014479_01 g.13054 ORF type:5prime_partial len:355 (+) Unigene014479_01:1-1065(+)	2.26	1	1	1	354	39.9327	8.20654	0.807993	0.751185	0.685241	0.74814	1.44691	1.68328	1.4846	1.53826	0.486354	0.000632015
Unigene053489_01	g.47350 m.47350 Unigene053489 Unigene053489_01 g.47350 ORF type:internal len:160 (+) Unigene053489_01:1-477(+)	16.35	1	2	10	159	16.9477	4.98291	0.737239	0.721783	0.718841	0.725954	1.56286	1.30621	1.61201	1.49369	0.486013	0.00127295
Unigene017880_01	g.16241 m.16241 Unigene017880 Unigene017880_01 g.16241 ORF type:complete len:462 (-) Unigene017880_01:21-1406(-)	20.39	2	10	16	461	51.8974	6.16357	0.737402	0.88815	0.555305	0.726953	1.78906	1.12337	1.63485	1.51576	0.479597	0.0240768
Unigene048098_01	g.42469 m.42469 Unigene048098 Unigene048098_01 g.42469 ORF type:5prime_partial len:135 (+) Unigene048098_01:1-405(+)	30.6	5	5	168	134	15.0557	8.66064	0.67083	0.751582	0.726791	0.716401	1.60298	1.23357	1.64481	1.49379	0.479587	0.00425289
Unigene023971_02	g.22504 m.22504 Unigene023971 Unigene023971_02 g.22504 ORF type:5prime_partial len:1998 (+) Unigene023971_02:1-5994(+)	19.83	19	30	60	1997	214.128	4.09424	0.709751	0.781516	0.748375	0.746547	1.33199	1.86663	1.48053	1.55972	0.478643	0.00717625
Unigene056693_01	g.50528 m.50528 Unigene056693 Unigene056693_01 g.50528 ORF type:3prime_partial len:154 (-) Unigene056693_01:3-461(-)	43.14	4	5	11	153	16.5123	9.70068	0.70682	0.718667	0.811121	0.745536	1.39847	1.87338	1.4097	1.56052	0.47775	0.00699813
Unigene043273_01	g.39055 m.39055 Unigene043273 Unigene043273_01 g.39055 ORF type:3prime_partial len:106 (-) Unigene043273_01:1-315(-)	65.71	5	6	44	105	11.6588	8.32373	0.764076	0.763761	0.681505	0.736447	1.46603	1.5593	1.61819	1.54784	0.475791	9.94135e-05
Unigene040723_01	g.37079 m.37079 Unigene040723 Unigene040723_01 g.37079 ORF type:5prime_partial len:323 (-) Unigene040723_01:407-1375(-)	47.83	2	13	27	322	36.3315	5.30029	0.779341	0.718446	0.754052	0.750613	1.31418	1.96476	1.47107	1.58333	0.474071	0.0133584
Unigene009227_01	g.8717 m.8717 Unigene009227 Unigene009227_01 g.8717 ORF type:complete len:220 (-) Unigene009227_01:174-833(-)	9.59	1	2	13	219	24.8203	10.3892	0.773376	0.756081	0.672928	0.734129	1.51379	1.66551	1.48582	1.55504	0.472097	0.000211082
Unigene032756_02	g.30651 m.30651 Unigene032756 Unigene032756_02 g.30651 ORF type:complete len:213 (+) Unigene032756_02:118-756(+)	26.42	5	5	11	212	24.2405	8.83643	0.716202	0.803856	0.636884	0.718981	1.3844	1.59017	1.66428	1.54628	0.464974	0.00102141
Unigene021597_01	g.19979 m.19979 Unigene021597 Unigene021597_01 g.19979 ORF type:complete len:172 (+) Unigene021597_01:573-1088(+)	11.7	2	2	2	171	19.1777	8.88037	0.703922	0.764773	0.70365	0.724115	1.4878	1.53028	1.65834	1.55881	0.464531	0.000111012
Unigene003180_01	g.2873 m.2873 Unigene003180 Unigene003180_01 g.2873 ORF type:complete len:434 (+) Unigene003180_01:697-1998(+)	70.9	26	26	153	433	47.9166	7.72314	0.718129	0.737608	0.713097	0.722945	1.45247	1.70922	1.55923	1.57364	0.459409	0.000341598
Unigene040814_04	g.37298 m.37298 Unigene040814 Unigene040814_04 g.37298 ORF type:5prime_partial len:793 (+) Unigene040814_04:3-2381(+)	23.11	14	15	30	792	80.2622	7.09326	0.751004	0.73615	0.680023	0.722392	1.47729	1.65674	1.58743	1.57382	0.459006	0.000113336
Unigene040742_04	g.37126 m.37126 Unigene040742 Unigene040742_04 g.37126 ORF type:internal len:136 (-) Unigene040742_04:2-406(-)	28.15	3	3	7	135	15.3077	9.83252	0.567919	0.843456	0.76525	0.725542	1.34905	1.62647	1.76966	1.58173	0.458702	0.00445833
Unigene036626_01	g.33673 m.33673 Unigene036626 Unigene036626_01 g.33673 ORF type:internal len:303 (-) Unigene036626_01:3-908(-)	12.25	2	3	4	302	34.0144	7.89893	0.727517	0.732926	0.699859	0.720101	1.40164	1.69878	1.61342	1.57128	0.45829	0.000665403
Unigene018979_01	g.17381 m.17381 Unigene018979 Unigene018979_01 g.17381 ORF type:3prime_partial len:280 (+) Unigene018979_01:178-1014(+)	27.24	5	5	8	279	31.8554	5.65576	0.705281	0.766563	0.703205	0.725016	1.3562	1.81903	1.58997	1.5884	0.456445	0.00308716
Unigene041167_01	g.37537 m.37537 Unigene041167 Unigene041167_01 g.37537 ORF type:internal len:172 (-) Unigene041167_01:3-515(-)	3.51	1	1	1	171	18.9426	8.51416	0.761315	0.770054	0.661944	0.731104	1.33029	1.95128	1.57158	1.61772	0.451935	0.00853815
Unigene057569_05	g.51498 m.51498 Unigene057569 Unigene057569_05 g.51498 ORF type:5prime_partial len:331 (-) Unigene057569_05:1630-2622(-)	56.97	16	16	102	330	36.6483	5.85889	0.722195	0.756904	0.693233	0.724111	1.38301	1.94584	1.51187	1.61357	0.448762	0.00654195
Unigene037320_03	g.34337 m.34337 Unigene037320 Unigene037320_03 g.34337 ORF type:5prime_partial len:218 (+) Unigene037320_03:1-654(+)	51.61	1	9	29	217	23.513	8.99756	0.651639	0.732099	0.746648	0.710129	1.61203	1.76654	1.38164	1.58673	0.447541	0.00162542
Unigene048100_03	g.42472 m.42472 Unigene048100 Unigene048100_03 g.42472 ORF type:internal len:128 (+) Unigene048100_03:1-381(+)	42.52	2	4	68	127	15.0863	11.5171	0.70784	0.756284	0.689132	0.717752	1.43274	1.84503	1.55475	1.61084	0.445576	0.001964
Unigene036117_01	g.33073 m.33073 Unigene036117 Unigene036117_01 g.33073 ORF type:internal len:132 (+) Unigene036117_01:1-393(+)	10.69	1	2	2	131	14.6435	6.81494	0.669105	0.854638	0.65095	0.724898	1.39876	2.05429	1.4375	1.63018	0.444673	0.0151479
Unigene026851_01	g.25311 m.25311 Unigene026851 Unigene026851_01 g.25311 ORF type:internal len:336 (-) Unigene026851_01:2-1006(-)	52.84	16	17	91	335	37.4068	4.81787	0.726117	0.75312	0.662064	0.713767	1.45839	1.80299	1.55733	1.60624	0.444372	0.00108707
Unigene056696_01	g.50529 m.50529 Unigene056696 Unigene056696_01 g.50529 ORF type:5prime_partial len:283 (-) Unigene056696_01:256-1104(-)	48.58	11	12	24	282	32.0825	7.51807	0.668361	0.696175	0.74946	0.704665	1.44103	1.86661	1.45747	1.58837	0.44364	0.00332607
Unigene032860_03	g.30821 m.30821 Unigene032860 Unigene032860_03 g.30821 ORF type:complete len:180 (+) Unigene032860_03:147-686(+)	52.51	7	7	19	179	20.3419	7.72314	0.756831	0.768272	0.661998	0.729034	1.41524	1.8001	1.72177	1.6457	0.442992	0.00168783
Unigene044967_01	g.40315 m.40315 Unigene044967 Unigene044967_01 g.40315 ORF type:3prime_partial len:325 (-) Unigene044967_01:3-974(-)	4.01	1	1	1	324	37.2311	6.75635	0.74404	0.757012	0.648962	0.716671	1.37324	1.87701	1.65063	1.63363	0.438699	0.00359023
Unigene014009_03	g.12394 m.12394 Unigene014009 Unigene014009_03 g.12394 ORF type:internal len:320 (-) Unigene014009_03:2-958(-)	58.93	12	12	36	319	36.0016	5.88428	0.694884	0.765667	0.685793	0.715448	1.56166	1.62488	1.70829	1.63161	0.438492	4.97459e-05
Unigene018313_03	g.16681 m.16681 Unigene018313 Unigene018313_03 g.16681 ORF type:internal len:408 (+) Unigene018313_03:3-1223(+)	11.55	2	4	7	407	45.6997	5.61768	0.679307	0.71571	0.748904	0.71464	1.3437	1.87051	1.68385	1.63268	0.437709	0.00412064
Unigene027318_02	g.25745 m.25745 Unigene027318 Unigene027318_02 g.25745 ORF type:3prime_partial len:260 (-) Unigene027318_02:3-779(-)	62.55	7	8	38	259	27.2356	5.66846	0.672148	0.708717	0.701713	0.694193	1.45915	1.70785	1.60878	1.59193	0.43607	0.000253192
Unigene040806_01	g.37262 m.37262 Unigene040806 Unigene040806_01 g.37262 ORF type:complete len:566 (-) Unigene040806_01:1729-3426(-)	44.07	23	23	62	565	63.7581	6.39209	0.70692	0.736803	0.643108	0.69561	1.45938	1.71082	1.64244	1.60421	0.433615	0.000342433
Unigene044191_01	g.39676 m.39676 Unigene044191 Unigene044191_01 g.39676 ORF type:complete len:439 (-) Unigene044191_01:332-1648(-)	34.02	14	14	27	438	47.4018	5.17334	0.687252	0.723967	0.718795	0.710005	1.50495	1.77872	1.64349	1.64239	0.432301	0.0003077
Unigene012605_01	g.11350 m.11350 Unigene012605 Unigene012605_01 g.11350 ORF type:complete len:292 (-) Unigene012605_01:191-1066(-)	4.12	1	1	3	291	32.0463	7.88428	0.762845	0.759367	0.567514	0.696575	1.51002	1.70894	1.64776	1.62224	0.429391	0.000448254
Unigene051604_01	g.45592 m.45592 Unigene051604 Unigene051604_01 g.45592 ORF type:internal len:159 (+) Unigene051604_01:3-476(+)	5.06	1	1	1	158	17.4338	9.01221	0.739637	0.729141	0.664772	0.711183	1.39697	2.08448	1.49562	1.65902	0.428676	0.0117808
Unigene023122_03	g.21415 m.21415 Unigene023122 Unigene023122_03 g.21415 ORF type:complete len:119 (+) Unigene023122_03:871-1227(+)	12.71	1	2	3	118	13.3466	4.48779	0.670095	0.631579	0.749148	0.683607	1.64544	1.80383	1.38101	1.61009	0.424576	0.00193869
Unigene000206_03	g.170 m.170 Unigene000206 Unigene000206_03 g.170 ORF type:internal len:138 (-) Unigene000206_03:3-413(-)	56.2	4	5	25	137	15.2589	8.95361	0.682816	0.798127	0.651222	0.710722	1.44081	1.89996	1.70494	1.68191	0.42257	0.00228786
Unigene040717_01	g.37060 m.37060 Unigene040717 Unigene040717_01 g.37060 ORF type:5prime_partial len:182 (-) Unigene040717_01:516-1061(-)	30.39	1	3	13	181	19.5034	5.96045	0.731383	0.623105	0.716145	0.690211	1.40855	1.57921	1.93932	1.64236	0.420255	0.00400642
Unigene026783_01	g.25214 m.25214 Unigene026783 Unigene026783_01 g.25214 ORF type:internal len:111 (+) Unigene026783_01:2-331(+)	28.18	1	4	14	110	12.4903	9.29053	0.592377	0.751392	0.716902	0.68689	1.41132	1.74007	1.79804	1.64981	0.416345	0.00175885
Unigene032781_01	g.30668 m.30668 Unigene032781 Unigene032781_01 g.30668 ORF type:5prime_partial len:107 (-) Unigene032781_01:702-1022(-)	51.89	1	5	19	106	11.2508	9.20264	0.753721	0.717623	0.631931	0.701092	1.45774	2.36278	1.23174	1.68409	0.416304	0.0473824
Unigene000389_03	g.385 m.385 Unigene000389 Unigene000389_03 g.385 ORF type:internal len:197 (-) Unigene000389_03:2-589(-)	25	2	5	13	196	22.2367	6.354	0.692295	0.704499	0.667087	0.68796	1.58733	1.69511	1.68919	1.65721	0.415132	1.21828e-05
Unigene044190_01	g.39675 m.39675 Unigene044190 Unigene044190_01 g.39675 ORF type:internal len:192 (-) Unigene044190_01:3-575(-)	43.46	4	4	8	191	20.6505	5.66846	0.680872	0.690164	0.701331	0.690789	1.46847	1.74553	1.80035	1.67145	0.413287	0.000676505
Unigene040717_03	g.37063 m.37063 Unigene040717 Unigene040717_03 g.37063 ORF type:5prime_partial len:159 (-) Unigene040717_03:1411-1887(-)	26.58	4	4	12	158	17.7911	6.72705	0.67022	0.681719	0.663072	0.67167	1.57847	1.70241	1.64891	1.64326	0.408742	1.15819e-05
Unigene012392_01	g.11262 m.11262 Unigene012392 Unigene012392_01 g.11262 ORF type:5prime_partial len:162 (-) Unigene012392_01:256-741(-)	58.39	9	9	16	161	17.2649	8.54346	0.662323	0.742005	0.673522	0.692616	1.2967	2.24758	1.54615	1.69681	0.408187	0.0245722
Unigene027761_01	g.26424 m.26424 Unigene027761 Unigene027761_01 g.26424 ORF type:3prime_partial len:313 (-) Unigene027761_01:3-938(-)	48.4	9	15	54	312	35.8042	8.25049	0.643945	0.682484	0.686583	0.671004	1.53426	1.70249	1.69968	1.64548	0.407787	6.98637e-05
Unigene014414_01	g.12971 m.12971 Unigene014414 Unigene014414_01 g.12971 ORF type:5prime_partial len:120 (+) Unigene014414_01:1-360(+)	51.26	3	7	44	119	13.6071	5.46533	0.673247	0.725976	0.648133	0.682452	1.51261	1.8582	1.67104	1.68061	0.406073	0.000622191
Unigene056634_02	g.50454 m.50454 Unigene056634 Unigene056634_02 g.50454 ORF type:complete len:623 (-) Unigene056634_02:238-2106(-)	30.23	16	16	26	622	69.4603	8.54346	0.705411	0.677519	0.658762	0.680564	1.48072	1.9692	1.60481	1.68491	0.403916	0.00241343
Unigene016864_01	g.15026 m.15026 Unigene016864 Unigene016864_01 g.15026 ORF type:internal len:115 (-) Unigene016864_01:1-342(-)	67.54	5	7	32	114	12.6315	8.85107	0.621134	0.686089	0.709223	0.672149	1.6022	1.81339	1.62166	1.67908	0.400307	0.000154661
Unigene035325_01	g.32763 m.32763 Unigene035325 Unigene035325_01 g.32763 ORF type:5prime_partial len:101 (+) Unigene035325_01:1-303(+)	70	7	9	171	100	11.3287	9.39307	0.622391	0.823862	0.615285	0.687179	1.29493	2.15537	1.71341	1.72124	0.399236	0.0159524
Unigene035329_01	g.32764 m.32764 Unigene035329 Unigene035329_01 g.32764 ORF type:internal len:100 (+) Unigene035329_01:1-297(+)	48.48	4	6	160	99	10.8323	5.41455	0.644636	0.777866	0.62415	0.682217	1.46762	1.84614	1.83245	1.7154	0.3977	0.00147997
Unigene018313_08	g.16695 m.16695 Unigene018313 Unigene018313_08 g.16695 ORF type:internal len:237 (+) Unigene018313_08:2-709(+)	6.36	1	2	4	236	25.8162	5.12256	0.651093	0.741235	0.623669	0.671999	1.58156	1.93696	1.57443	1.69765	0.39584	0.00119598
Unigene056113_06	g.49872 m.49872 Unigene056113 Unigene056113_06 g.49872 ORF type:complete len:147 (+) Unigene056113_06:59-499(+)	35.62	4	4	24	146	15.5941	6.99072	0.699169	0.672769	0.623428	0.665122	1.60304	1.85804	1.60757	1.68955	0.393668	0.000299407
Unigene008889_01	g.8429 m.8429 Unigene008889 Unigene008889_01 g.8429 ORF type:5prime_partial len:234 (-) Unigene008889_01:594-1295(-)	38.63	1	6	7	233	25.3944	6.84424	0.682804	0.724454	0.595755	0.667671	1.49256	1.67024	1.9287	1.69717	0.393403	0.00146547
Unigene003090_01	g.2724 m.2724 Unigene003090 Unigene003090_01 g.2724 ORF type:complete len:141 (+) Unigene003090_01:913-1335(+)	66.43	11	11	94	140	15.6757	8.6167	0.645759	0.748665	0.604221	0.666215	1.55764	1.90595	1.63719	1.70026	0.391831	0.000813021
Unigene027318_03	g.25750 m.25750 Unigene027318 Unigene027318_03 g.25750 ORF type:5prime_partial len:143 (-) Unigene027318_03:10-438(-)	86.62	6	7	31	142	15.1655	4.86865	0.612549	0.686009	0.604949	0.634502	1.67247	1.44752	1.76614	1.62871	0.389573	0.000531827
Unigene056025_02	g.49763 m.49763 Unigene056025 Unigene056025_02 g.49763 ORF type:5prime_partial len:151 (-) Unigene056025_02:31-483(-)	84	3	7	33	150	16.3921	5.8335	0.630791	0.69727	0.646881	0.658314	1.44529	2.10196	1.55005	1.6991	0.387449	0.00705482
Unigene007183_02	g.7169 m.7169 Unigene007183 Unigene007183_02 g.7169 ORF type:internal len:431 (-) Unigene007183_02:2-1291(-)	12.56	1	4	5	430	45.7389	5.78271	0.637912	0.749109	0.595338	0.660786	1.49353	1.79392	1.84362	1.71035	0.386345	0.000899583
Unigene000389_02	g.381 m.381 Unigene000389 Unigene000389_02 g.381 ORF type:5prime_partial len:339 (-) Unigene000389_02:37-1053(-)	34.02	7	12	33	338	37.667	8.38232	0.660112	0.683063	0.625335	0.65617	1.55223	1.81081	1.74734	1.70346	0.385199	0.00019267
Unigene041427_02	g.37802 m.37802 Unigene041427 Unigene041427_02 g.37802 ORF type:complete len:275 (-) Unigene041427_02:1764-2588(-)	37.23	8	8	20	274	29.9186	5.03369	0.678449	0.68035	0.652096	0.670298	1.47468	2.15559	1.59019	1.74015	0.385195	0.00707751
Unigene023122_04	g.21416 m.21416 Unigene023122 Unigene023122_04 g.21416 ORF type:complete len:119 (+) Unigene023122_04:871-1227(+)	12.71	1	2	2	118	13.3726	4.48779	0.872098	0.435895	0.94436	0.750784	1.68751		2.21474	1.95112	0.384796	0.0242207
Unigene021167_01	g.19553 m.19553 Unigene021167 Unigene021167_01 g.19553 ORF type:complete len:465 (-) Unigene021167_01:61-1455(-)	7.54	1	1	2	464	52.7445	7.53271	0.364457	0.742126	0.860866	0.655817	1.54073	1.95695	1.61836	1.70535	0.384565	0.00595211
Unigene054472_02	g.48496 m.48496 Unigene054472 Unigene054472_02 g.48496 ORF type:3prime_partial len:189 (+) Unigene054472_02:1-564(+)	21.81	1	3	4	188	21.097	6.80029	0.619196	0.778432	0.586487	0.661371	1.52126	1.91828	1.75042	1.72999	0.382298	0.00117435
Unigene013090_01	g.11714 m.11714 Unigene013090 Unigene013090_01 g.11714 ORF type:internal len:123 (-) Unigene013090_01:3-368(-)	12.3	1	1	1	122	12.8636	6.72705	0.697881	0.670743	0.594912	0.654512	1.55332	1.76104	1.85404	1.7228	0.379912	0.000342981
Unigene043638_01	g.39336 m.39336 Unigene043638 Unigene043638_01 g.39336 ORF type:complete len:112 (+) Unigene043638_01:194-529(+)	49.55	6	6	29	111	12.5186	9.27588	0.663068	0.704491	0.582676	0.650079	1.6039	1.90838	1.62278	1.71169	0.379788	0.000534376
Unigene040776_02	g.37185 m.37185 Unigene040776 Unigene040776_02 g.37185 ORF type:5prime_partial len:250 (-) Unigene040776_02:768-1517(-)	53.01	3	11	19	249	29.0451	5.61768	0.670061	0.641003	0.703259	0.671441	1.29894	2.26521	1.7596	1.77458	0.378366	0.0168865
Unigene017602_01	g.15919 m.15919 Unigene017602 Unigene017602_01 g.15919 ORF type:complete len:113 (+) Unigene017602_01:237-575(+)	39.29	6	6	28	112	12.9392	6.60986	0.617548	0.729957	0.625702	0.657736	1.41277	2.01839	1.81719	1.74945	0.375967	0.00386418
Unigene056399_01	g.50199 m.50199 Unigene056399 Unigene056399_01 g.50199 ORF type:complete len:225 (+) Unigene056399_01:358-1032(+)	3.57	1	1	1	224	24.3992	5.08447	0.547749	0.766475	0.60151	0.638578	1.61255	1.82523	1.80968	1.74915	0.365078	0.000305526
Unigene009406_01	g.8835 m.8835 Unigene009406 Unigene009406_01 g.8835 ORF type:3prime_partial len:150 (-) Unigene009406_01:1-447(-)	8.05	1	1	1	149	16.6999	4.52588	0.639541	0.734838	0.550409	0.641596	1.52798	2.18355	1.68286	1.79813	0.356813	0.00484894
Unigene056025_08	g.49771 m.49771 Unigene056025 Unigene056025_08 g.49771 ORF type:complete len:268 (-) Unigene056025_08:29-832(-)	68.91	6	13	105	267	29.2415	8.23584	0.623369	0.682428	0.617742	0.64118	1.3773	2.05239	1.96142	1.79703	0.356799	0.00554686
Unigene016861_01	g.15025 m.15025 Unigene016861 Unigene016861_01 g.15025 ORF type:internal len:272 (-) Unigene016861_01:2-814(-)	66.42	10	13	82	271	29.5532	8.88037	0.588496	0.664552	0.627554	0.626867	1.55234	2.06194	1.69767	1.77065	0.354032	0.00171797
Unigene004097_02	g.4068 m.4068 Unigene004097 Unigene004097_02 g.4068 ORF type:complete len:298 (+) Unigene004097_02:162-1055(+)	7.41	2	2	2	297	33.9471	6.44287	0.6139	0.630076	0.529332	0.591103	1.39941	2.01798	1.59443	1.67061	0.353825	0.00431893
Unigene036627_01	g.33676 m.33676 Unigene036627 Unigene036627_01 g.33676 ORF type:internal len:290 (-) Unigene036627_01:1-867(-)	25.61	4	5	7	289	33.2055	6.81494	0.599205	0.695688	0.598362	0.631085	1.51606	2.04314	1.83905	1.79942	0.350717	0.00173336
Unigene031538_01	g.29830 m.29830 Unigene031538 Unigene031538_01 g.29830 ORF type:5prime_partial len:171 (+) Unigene031538_01:2-514(+)	4.71	1	1	3	170	19.3605	8.60205	0.626986	0.644161	0.598446	0.623197	1.60752	1.9076	1.82107	1.77873	0.350361	0.000213684
Unigene027493_02	g.25999 m.25999 Unigene027493 Unigene027493_02 g.25999 ORF type:complete len:730 (+) Unigene027493_02:405-2594(+)	1.1	1	1	1	729	80.0243	5.96045	0.581425	0.660334	0.629067	0.623609	1.63899	2.00825	1.72007	1.78911	0.348559	0.000522396
Unigene053489_05	g.47356 m.47356 Unigene053489 Unigene053489_05 g.47356 ORF type:5prime_partial len:106 (+) Unigene053489_05:1-318(+)	48.57	4	4	41	105	10.9714	4.83057	0.632089	0.675609	0.572843	0.626847	1.44656	1.99257	2.10342	1.84752	0.339292	0.00400592
Unigene025624_01	g.24210 m.24210 Unigene025624 Unigene025624_01 g.24210 ORF type:5prime_partial len:123 (-) Unigene025624_01:21-389(-)	47.54	4	5	6	122	13.4387	4.64014	0.602247	0.641	0.613184	0.61881	1.4294	2.19384	1.86754	1.83026	0.3381	0.0054597
Unigene034248_01	g.31887 m.31887 Unigene034248 Unigene034248_01 g.31887 ORF type:5prime_partial len:354 (-) Unigene034248_01:239-1300(-)	1.98	1	1	4	353	40.1106	6.02393	0.606792	0.657546	0.537791	0.60071	1.65293	1.97912	1.81331	1.81512	0.330947	0.000267512
Unigene051905_03	g.45765 m.45765 Unigene051905 Unigene051905_03 g.45765 ORF type:3prime_partial len:121 (+) Unigene051905_03:174-533(+)	41.67	1	5	11	120	13.5421	6.07471	0.567539	0.683336	0.550837	0.600571	1.60343	1.99322	1.946	1.84755	0.325063	0.000654201
Unigene014007_05	g.12390 m.12390 Unigene014007 Unigene014007_05 g.12390 ORF type:complete len:182 (-) Unigene014007_05:800-1345(-)	51.38	1	7	16	181	20.5604	6.69775	0.566975	0.586817	0.588542	0.580778	1.82608	1.56258	2.01648	1.80171	0.322348	0.000754619
Unigene014415_01	g.12972 m.12972 Unigene014415 Unigene014415_01 g.12972 ORF type:3prime_partial len:437 (+) Unigene014415_01:59-1366(+)	45.87	15	19	103	436	48.9062	7.18115	0.610048	0.646683	0.517743	0.591491	1.62466	2.05968	1.82201	1.83545	0.32226	0.000696104
Unigene032781_03	g.30669 m.30669 Unigene032781 Unigene032781_03 g.30669 ORF type:5prime_partial len:113 (-) Unigene032781_03:520-858(-)	49.11	2	6	20	112	11.801	8.66064	0.638657	0.721384	0.484021	0.614687	1.57183	2.73137	1.45925	1.92081	0.320014	0.0339724
Unigene023674_02	g.22077 m.22077 Unigene023674 Unigene023674_02 g.22077 ORF type:5prime_partial len:798 (-) Unigene023674_02:457-2850(-)	53.7	37	37	263	797	91.5394	6.96143	0.607578	0.63139	0.538473	0.592481	1.64696	2.01136	1.93141	1.86324	0.317984	0.000369037
Unigene000206_06	g.171 m.171 Unigene000206 Unigene000206_06 g.171 ORF type:internal len:124 (-) Unigene000206_06:3-371(-)	30.08	3	4	12	123	13.7673	9.99365	0.62929	0.589899	0.557107	0.592099	1.67333	2.1184	1.82295	1.87156	0.316366	0.000641779
Unigene019303_01	g.17943 m.17943 Unigene019303 Unigene019303_01 g.17943 ORF type:3prime_partial len:323 (-) Unigene019303_01:1-966(-)	56.83	12	17	144	322	36.3668	6.66846	0.601131	0.636764	0.519417	0.585771	1.67904	1.94596	1.94955	1.85818	0.315239	0.000187831
Unigene022536_01	g.20913 m.20913 Unigene022536 Unigene022536_01 g.20913 ORF type:5prime_partial len:365 (-) Unigene022536_01:792-1886(-)	49.73	13	13	22	364	40.4922	7.84033	0.600857	0.610822	0.546008	0.585896	1.62182	2.07335	1.89264	1.8626	0.314558	0.000653432
Unigene051164_02	g.45103 m.45103 Unigene051164 Unigene051164_02 g.45103 ORF type:complete len:505 (-) Unigene051164_02:754-2268(-)	27.18	13	14	28	504	57.6302	5.23682	0.589762	0.604869	0.549202	0.581278	1.87319	1.70207	1.99075	1.85534	0.3133	0.000117807
Unigene044678_01	g.40159 m.40159 Unigene044678 Unigene044678_01 g.40159 ORF type:5prime_partial len:416 (+) Unigene044678_01:1-1248(+)	28.43	10	10	24	415	46.5793	6.93213	0.591997	0.657191	0.535972	0.595053	1.59735	2.42662	1.72723	1.91707	0.310398	0.00704714
Unigene025623_01	g.24208 m.24208 Unigene025623 Unigene025623_01 g.24208 ORF type:3prime_partial len:503 (-) Unigene025623_01:3-1508(-)	18.33	8	9	11	502	56.5527	4.69092	0.568362	0.635764	0.555328	0.586485	1.60657	2.35887	1.78564	1.91703	0.305935	0.00431504
Unigene040717_04	g.37065 m.37065 Unigene040717 Unigene040717_04 g.37065 ORF type:complete len:230 (-) Unigene040717_04:596-1285(-)	40.17	4	6	31	229	24.634	5.22412	0.548141	0.610266	0.559518	0.572642	1.76078	1.96625	1.91219	1.87974	0.304639	3.47706e-05
Unigene027761_02	g.26425 m.26425 Unigene027761 Unigene027761_02 g.26425 ORF type:5prime_partial len:141 (-) Unigene027761_02:61-483(-)	44.29	1	7	20	140	16.0301	8.48486	0.557338	0.589895	0.561502	0.569578	1.74681	1.88897	1.97601	1.8706	0.30449	4.28985e-05
Unigene027240_01	g.25622 m.25622 Unigene027240 Unigene027240_01 g.25622 ORF type:complete len:212 (-) Unigene027240_01:70-705(-)	66.82	5	13	62	211	23.0005	8.11865	0.57216	0.639638	0.517362	0.576387	1.62943	2.1742	1.88717	1.89694	0.303851	0.00121134
Unigene007262_05	g.7252 m.7252 Unigene007262 Unigene007262_05 g.7252 ORF type:complete len:504 (+) Unigene007262_05:862-2373(+)	45.92	21	21	81	503	56.2794	6.15088	0.579471	0.619405	0.522184	0.573687	1.6392	2.1809	1.8753	1.89847	0.302184	0.00114265
Unigene026736_01	g.25119 m.25119 Unigene026736 Unigene026736_01 g.25119 ORF type:5prime_partial len:852 (+) Unigene026736_01:1-2556(+)	2.23	2	2	5	851	97.7391	6.26514	0.562528	0.553686	0.628355	0.581523	1.8444	2.27024	1.66742	1.92736	0.301721	0.0017265
Unigene019297_01	g.17939 m.17939 Unigene019297 Unigene019297_01 g.17939 ORF type:5prime_partial len:128 (-) Unigene019297_01:157-540(-)	53.54	5	5	64	127	14.3603	8.96826	0.456116	0.749747	0.521966	0.575943	1.6235	2.06073	2.09002	1.92475	0.29923	0.00152951
Unigene019301_01	g.17940 m.17940 Unigene019301 Unigene019301_01 g.17940 ORF type:5prime_partial len:131 (-) Unigene019301_01:691-1083(-)	75.38	1	6	52	130	14.6063	8.89502	0.56181	0.647275	0.54953	0.586205	1.96892	1.7707	2.13974	1.95979	0.299116	0.000244881
Unigene048100_04	g.42473 m.42473 Unigene048100 Unigene048100_04 g.42473 ORF type:complete len:146 (+) Unigene048100_04:387-824(+)	33.79	2	4	87	145	16.5768	10.9019	0.609064	0.604896	0.484277	0.566079	1.59587	2.15428	2.07578	1.94198	0.291496	0.00154936
Unigene048099_02	g.42470 m.42470 Unigene048099 Unigene048099_02 g.42470 ORF type:5prime_partial len:126 (+) Unigene048099_02:1-378(+)	32	4	4	44	125	13.7301	9.43701	0.574338	0.621603	0.473743	0.556561	1.81607	2.03694	1.92264	1.92522	0.28909	5.96238e-05
Unigene023122_01	g.21414 m.21414 Unigene023122 Unigene023122_01 g.21414 ORF type:5prime_partial len:103 (+) Unigene023122_01:1-309(+)	36.27	4	4	4	102	11.2421	9.87646	0.578912	0.557774	0.549966	0.562217	1.62256	2.26616	1.96561	1.95144	0.288104	0.0017221
Unigene054621_02	g.48726 m.48726 Unigene054621 Unigene054621_02 g.48726 ORF type:complete len:264 (+) Unigene054621_02:56-847(+)	64.26	11	11	91	263	28.4202	5.61768	0.540148	0.607087	0.509528	0.552254	1.65464	2.28116	1.82906	1.92162	0.28739	0.00192219
Unigene053489_02	g.47353 m.47353 Unigene053489 Unigene053489_02 g.47353 ORF type:5prime_partial len:170 (+) Unigene053489_02:2-511(+)	53.85	3	5	106	169	17.8727	4.52588	0.554097	0.569204	0.557531	0.560277	2.11466	1.65045	2.27458	2.01323	0.278298	0.00148603
Unigene040776_04	g.37187 m.37187 Unigene040776 Unigene040776_04 g.37187 ORF type:complete len:855 (-) Unigene040776_04:684-3248(-)	28.1	16	24	50	854	97.4945	8.1333	0.562259	0.561294	0.519981	0.547844	1.61651	2.50938	1.78965	1.97185	0.277833	0.00650621
Unigene033877_01	g.31557 m.31557 Unigene033877 Unigene033877_01 g.31557 ORF type:3prime_partial len:173 (+) Unigene033877_01:325-840(+)	13.95	2	2	3	172	20.6675	10.2427	0.514448	0.600721	0.538304	0.551158	1.69884	2.29852	1.9583	1.98522	0.27763	0.0012221
Unigene032967_01	g.30945 m.30945 Unigene032967 Unigene032967_01 g.30945 ORF type:5prime_partial len:135 (+) Unigene032967_01:1-405(+)	5.97	1	1	1	134	14.5265	5.16064	0.529189	0.528821	0.494034	0.517348	2.05795	1.69626	2.00356	1.91926	0.269556	0.000244357
Unigene054827_01	g.48982 m.48982 Unigene054827 Unigene054827_01 g.48982 ORF type:complete len:158 (+) Unigene054827_01:1337-1810(+)	37.58	7	7	63	157	17.7139	8.35303	0.502733	0.596267	0.52791	0.542303	1.52569	2.95581	1.64756	2.04302	0.265442	0.03072
Unigene056023_01	g.49760 m.49760 Unigene056023 Unigene056023_01 g.49760 ORF type:5prime_partial len:190 (-) Unigene056023_01:35-604(-)	32.8	2	4	20	189	20.385	5.51611	0.548675	0.568485	0.465825	0.527661	1.82173	2.10833	2.12086	2.01698	0.26161	0.00013109
Unigene027240_02	g.25623 m.25623 Unigene027240 Unigene027240_02 g.25623 ORF type:5prime_partial len:177 (-) Unigene027240_02:78-608(-)	51.14	1	9	34	176	19.4956	8.23584	0.528985	0.608285	0.413411	0.516894	1.59141	2.425	1.99677	2.00439	0.25788	0.00384316
Unigene055993_03	g.49734 m.49734 Unigene055993 Unigene055993_03 g.49734 ORF type:complete len:356 (-) Unigene055993_03:260-1327(-)	56.9	23	23	184	355	39.1594	5.61768	0.518138	0.559891	0.475375	0.517801	1.70842	2.67502	1.85663	2.08002	0.24894	0.0066033
Unigene035212_02	g.32607 m.32607 Unigene035212 Unigene035212_02 g.32607 ORF type:internal len:124 (-) Unigene035212_02:2-370(-)	62.6	5	6	127	123	12.7292	4.88135	0.51469	0.561831	0.435276	0.503932	1.93226	2.56273	1.63598	2.04365	0.246584	0.00504478
Unigene014007_04	g.12389 m.12389 Unigene014007 Unigene014007_04 g.12389 ORF type:5prime_partial len:151 (-) Unigene014007_04:810-1262(-)	59.33	1	7	12	150	17.0388	9.20264	0.533085	0.619496	0.369828	0.50747	1.6923	2.50686	2.06547	2.08821	0.243017	0.00304012
Unigene056025_07	g.49769 m.49769 Unigene056025 Unigene056025_07 g.49769 ORF type:5prime_partial len:252 (-) Unigene056025_07:31-786(-)	62.95	1	13	80	251	27.5807	7.98682	0.577453	0.464809	0.446352	0.496204	1.41557	2.40456	2.57783	2.13265	0.23267	0.0108913
Unigene053489_08	g.47359 m.47359 Unigene053489 Unigene053489_08 g.47359 ORF type:internal len:156 (+) Unigene053489_08:1-465(+)	10.97	2	2	17	155	16.5625	4.66553	0.482567	0.492807	0.401458	0.458944	1.77755	2.12302	2.36715	2.08924	0.21967	0.000714216
Unigene008068_01	g.7937 m.7937 Unigene008068 Unigene008068_01 g.7937 ORF type:5prime_partial len:242 (+) Unigene008068_01:1-726(+)	5.39	1	1	2	241	27.4899	7.73779	0.488689	0.55342	0.353652	0.465254	1.92564	2.71561	1.82488	2.15538	0.215857	0.00419476
Unigene021302_01	g.19651 m.19651 Unigene021302 Unigene021302_01 g.19651 ORF type:internal len:401 (-) Unigene021302_01:1-1200(-)	2	1	1	1	400	43.726	8.82178	0.411775	0.489135	0.438455	0.446455	1.95753	1.9475	2.40432	2.10312	0.212283	0.000405739
Unigene053489_06	g.47358 m.47358 Unigene053489 Unigene053489_06 g.47358 ORF type:5prime_partial len:170 (+) Unigene053489_06:2-511(+)	60.36	4	7	175	169	17.7876	4.53857	0.447354	0.468287	0.401944	0.439195	1.96476	1.92386	2.52991	2.13951	0.205278	0.000981869
Unigene005731_01	g.5688 m.5688 Unigene005731 Unigene005731_01 g.5688 ORF type:5prime_partial len:161 (-) Unigene005731_01:131-613(-)	4.38	1	1	1	160	17.7618	12.3521	0.417986	0.47286	0.325853	0.405566	2.49234	1.29573	2.37045	2.05284	0.197564	0.012591
Unigene037348_02	g.34368 m.34368 Unigene037348 Unigene037348_02 g.34368 ORF type:5prime_partial len:259 (+) Unigene037348_02:1-777(+)	3.1	1	1	1	258	27.8262	8.39697	0.420749	0.448729	0.419431	0.429636	2.01346	2.46917	2.06011	2.18091	0.196998	0.000270057
Unigene055464_01	g.49492 m.49492 Unigene055464 Unigene055464_01 g.49492 ORF type:complete len:294 (-) Unigene055464_01:160-1041(-)	5.12	1	1	3	293	33.2606	7.6499	0.445348	0.474979	0.332269	0.417532	2.08949	2.21029	2.1733	2.15769	0.193508	6.51991e-06
Unigene053489_03	g.47354 m.47354 Unigene053489 Unigene053489_03 g.47354 ORF type:5prime_partial len:177 (+) Unigene053489_03:1-531(+)	51.7	4	6	137	176	18.5992	4.70361	0.423983	0.444245	0.361046	0.409758	1.98069	2.23822	2.28907	2.16933	0.188887	5.81467e-05
Unigene016147_01	g.14544 m.14544 Unigene016147 Unigene016147_01 g.14544 ORF type:5prime_partial len:939 (+) Unigene016147_01:2-2818(+)	0.64	1	1	3	938	109.841	9.39307	0.376376	0.448397	0.276056	0.366943	2.13727	2.1064	2.48945	2.24438	0.163494	0.00014462
Unigene056025_04	g.49765 m.49765 Unigene056025 Unigene056025_04 g.49765 ORF type:5prime_partial len:102 (-) Unigene056025_04:47-352(-)	31.68	1	3	14	101	11.1844	6.50732	0.399909	0.389966	0.27232	0.354065	1.94377	2.77335	2.33299	2.35004	0.150663	0.00119937
Unigene022466_07	g.20809 m.20809 Unigene022466 Unigene022466_07 g.20809 ORF type:complete len:377 (+) Unigene022466_07:46-1176(+)	68.09	7	20	246	376	41.7498	5.38916	1.04081	1.01227	1.04868	1.03392	0.936798	0.900024	0.970404	0.935742	1.10492	0.01323
Unigene032829_01	g.30773 m.30773 Unigene032829 Unigene032829_01 g.30773 ORF type:5prime_partial len:913 (+) Unigene032829_01:2-2740(+)	61.07	58	59	173	912	106.152	5.64307	1.02541	1.05605	1.04261	1.04136	0.935282	0.882121	0.93935	0.918917	1.13324	0.00391798
Unigene003855_02	g.3822 m.3822 Unigene003855 Unigene003855_02 g.3822 ORF type:complete len:366 (+) Unigene003855_02:60-1157(+)	69.86	2	23	125	365	39.4014	7.72314	1.0424	1.01331	1.0135	1.02307	0.976014	0.955182	0.932944	0.954714	1.0716	0.0122506
Unigene006144_06	g.6219 m.6219 Unigene006144 Unigene006144_06 g.6219 ORF type:5prime_partial len:1340 (-) Unigene006144_06:1878-5897(-)	59.97	66	67	151	1339	153.63	5.61768	1.03584	1.02319	1.04523	1.03475	0.923337	0.945413	0.944999	0.937917	1.10324	0.000563986
Unigene028851_06	g.27933 m.27933 Unigene028851 Unigene028851_06 g.27933 ORF type:complete len:904 (+) Unigene028851_06:127-2838(+)	59.14	15	48	132	903	98.2874	6.62451	1.01955	1.02705	1.02441	1.02367	0.952561	0.951927	0.944923	0.949804	1.07777	2.32653e-05
Unigene027882_02	g.26598 m.26598 Unigene027882 Unigene027882_02 g.26598 ORF type:internal len:176 (+) Unigene027882_02:1-525(+)	87.43	15	18	89	175	19.4027	5.31299	1.04701	1.01528	1.02148	1.02792	0.975575	0.974107	0.925955	0.958546	1.07238	0.0216464
Unigene007294_02	g.7298 m.7298 Unigene007294 Unigene007294_02 g.7298 ORF type:complete len:866 (-) Unigene007294_02:905-3502(-)	51.21	28	31	72	865	94.9809	5.51611	1.02948	1.02288	0.994797	1.01572	0.969305	0.961128	0.96812	0.966184	1.05127	0.0105755
Unigene016919_01	g.15098 m.15098 Unigene016919 Unigene016919_01 g.15098 ORF type:complete len:610 (-) Unigene016919_01:55-1884(-)	65.52	48	48	125	609	69.1913	6.82959	1.01783	0.998416	1.04438	1.02021	0.971462	0.95904	0.934338	0.954947	1.06834	0.019273
Unigene057636_01	g.51588 m.51588 Unigene057636 Unigene057636_01 g.51588 ORF type:complete len:166 (-) Unigene057636_01:247-744(-)	93.94	12	15	93	165	17.7359	8.29443	1.048	1.02687	1.00779	1.02755	0.97584	0.893481	0.943614	0.937645	1.09589	0.0278744
Unigene004065_02	g.4034 m.4034 Unigene004065 Unigene004065_02 g.4034 ORF type:complete len:149 (+) Unigene004065_02:64-510(+)	79.73	12	12	59	148	16.8413	7.1958	1.02476	0.999383	1.07261	1.03225	0.929245	0.918137	0.917478	0.92162	1.12004	0.00711081
Unigene012728_01	g.11476 m.11476 Unigene012728 Unigene012728_01 g.11476 ORF type:complete len:189 (-) Unigene012728_01:1250-1816(-)	84.57	12	13	51	188	21.0505	7.76709	0.992671	1.04258	1.01812	1.01779	0.977436	0.949739	0.965235	0.964137	1.05565	0.0312541
Unigene002114_02	g.1855 m.1855 Unigene002114 Unigene002114_02 g.1855 ORF type:5prime_partial len:342 (+) Unigene002114_02:1-1026(+)	70.38	8	25	81	341	38.2877	6.53662	0.972865	0.993637	0.955932	0.974144	1.04512	1.03918	1.12899	1.0711	0.909482	0.035198
Unigene008000_02	g.7863 m.7863 Unigene008000 Unigene008000_02 g.7863 ORF type:5prime_partial len:323 (-) Unigene008000_02:665-1633(-)	28.57	8	8	47	322	34.3093	6.27783	1.04165	1.00731	1.04986	1.03294	0.973569	0.904322	0.941789	0.939893	1.099	0.0175976
Unigene016865_02	g.15029 m.15029 Unigene016865 Unigene016865_02 g.15029 ORF type:5prime_partial len:476 (+) Unigene016865_02:1-1428(+)	61.26	3	32	97	475	54.4374	7.2251	0.869897	0.94049	0.775292	0.861893	1.30492	1.18758	1.27543	1.25598	0.686234	0.00268375
Unigene012143_01	g.10877 m.10877 Unigene012143 Unigene012143_01 g.10877 ORF type:complete len:483 (-) Unigene012143_01:1069-2517(-)	42.95	20	20	59	482	52.6058	8.11865	1.01093	1.0047	1.04372	1.01979	0.947733	0.98843	0.927609	0.95459	1.0683	0.0392199
Unigene007415_01	g.7409 m.7409 Unigene007415 Unigene007415_01 g.7409 ORF type:3prime_partial len:687 (+) Unigene007415_01:119-2176(+)	49.56	35	35	81	686	77.0661	5.69385	1.01463	1.00307	1.03145	1.01638	0.980323	0.965894	0.931814	0.959344	1.05946	0.026262
Unigene054668_01	g.48791 m.48791 Unigene054668 Unigene054668_01 g.48791 ORF type:complete len:332 (+) Unigene054668_01:92-1087(+)	64.95	19	19	63	331	34.7006	8.06006	1.02343	1.01849	1.00756	1.01649	0.967342	0.979445	0.952555	0.966447	1.05178	0.00528491
Unigene053830_06	g.47934 m.47934 Unigene053830 Unigene053830_06 g.47934 ORF type:3prime_partial len:239 (+) Unigene053830_06:228-941(+)	62.61	1	12	51	238	25.2386	5.63037	1.00162	0.958751	0.92246	0.960943	1.04316	1.16698	1.10212	1.10409	0.87035	0.0279908
Unigene014041_02	g.12444 m.12444 Unigene014041 Unigene014041_02 g.12444 ORF type:complete len:1291 (+) Unigene014041_02:199-4071(+)	34.11	41	41	64	1290	143.45	6.63916	0.959329	0.974096	0.877232	0.936886	1.14823	1.05735	1.15229	1.11929	0.837037	0.0134786
Unigene050736_01	g.44791 m.44791 Unigene050736 Unigene050736_01 g.44791 ORF type:complete len:423 (-) Unigene050736_01:617-1885(-)	39.81	15	15	51	422	45.8792	8.42627	1.02047	1.00952	1.00498	1.01166	0.979108	0.949276	0.954595	0.960993	1.05272	0.00785992
Unigene005540_02	g.5353 m.5353 Unigene005540 Unigene005540_02 g.5353 ORF type:3prime_partial len:326 (+) Unigene005540_02:992-1966(+)	60.62	22	22	70	325	36.0595	6.91748	1.02356	1.02321	1.00691	1.0179	0.990796	0.935123	0.959694	0.961871	1.05825	0.0301655
Unigene057364_05	g.51133 m.51133 Unigene057364 Unigene057364_05 g.51133 ORF type:complete len:257 (-) Unigene057364_05:161-931(-)	44.53	10	10	74	256	29.7885	5.51611	0.860839	0.941334	0.901526	0.901233	1.15553	1.20815	1.20183	1.1885	0.758292	0.00054868
Unigene052604_01	g.46667 m.46667 Unigene052604 Unigene052604_01 g.46667 ORF type:complete len:524 (+) Unigene052604_01:115-1686(+)	51.05	1	20	47	523	57.6703	8.26514	0.882518	0.900673	0.856946	0.880045	1.33076	1.3724	1.0388	1.24732	0.70555	0.025486
Unigene049697_01	g.43881 m.43881 Unigene049697 Unigene049697_01 g.43881 ORF type:complete len:127 (+) Unigene049697_01:92-472(+)	87.3	9	9	47	126	13.6239	6.52197	1.01271	1.06034	1.00829	1.02711	0.945116	0.97882	0.966679	0.963538	1.06598	0.0303903
Unigene000556_01	g.650 m.650 Unigene000556 Unigene000556_01 g.650 ORF type:complete len:474 (+) Unigene000556_01:235-1656(+)	34.88	16	16	61	473	54.0443	7.07861	1.05675	1.0158	1.02085	1.03113	0.947286	0.994218	0.9236	0.955035	1.07968	0.0356919
Unigene046276_01	g.41485 m.41485 Unigene046276 Unigene046276_01 g.41485 ORF type:5prime_partial len:247 (-) Unigene046276_01:131-871(-)	63.82	19	19	82	246	29.1191	9.02686	1.16337	1.04321	1.06668	1.09109	0.911586	0.638914	0.793734	0.781411	1.3963	0.0236817
Unigene017187_02	g.15414 m.15414 Unigene017187 Unigene017187_02 g.15414 ORF type:5prime_partial len:191 (+) Unigene017187_02:1-573(+)	67.37	1	11	45	190	20.8452	5.12256	0.992387	0.97268	0.957487	0.974184	1.04083	1.0505	1.0929	1.06141	0.917819	0.00994266
Unigene044396_01	g.39881 m.39881 Unigene044396 Unigene044396_01 g.39881 ORF type:5prime_partial len:135 (-) Unigene044396_01:829-1233(-)	56.72	2	6	30	134	13.9844	7.51807	1.01719	0.972148	0.927775	0.97237	1.03338	1.09954	1.06962	1.06752	0.910871	0.0414872
Unigene044228_01	g.39733 m.39733 Unigene044228 Unigene044228_01 g.39733 ORF type:complete len:930 (-) Unigene044228_01:26-2815(-)	42.09	33	34	75	929	105.368	6.27783	0.894596	0.894846	0.904552	0.897998	1.18566	1.24055	1.21776	1.21466	0.739301	4.09428e-05
Unigene028750_01	g.27767 m.27767 Unigene028750 Unigene028750_01 g.27767 ORF type:complete len:344 (-) Unigene028750_01:1026-2057(-)	50.15	14	14	35	343	37.3654	6.91748	1.03945	1.03555	1.00142	1.02547	0.980187	0.96405	0.962231	0.968823	1.05847	0.0132522
Unigene037999_01	g.35003 m.35003 Unigene037999 Unigene037999_01 g.35003 ORF type:complete len:718 (+) Unigene037999_01:344-2497(+)	56.35	1	32	58	717	79.3283	6.81494	0.986463	0.974435	0.920994	0.960631	1.07425	1.08134	1.12395	1.09318	0.878747	0.00644353
Unigene029034_01	g.28148 m.28148 Unigene029034 Unigene029034_01 g.28148 ORF type:complete len:332 (-) Unigene029034_01:467-1462(-)	62.54	21	21	79	331	35.1563	7.84033	1.0538	1.00902	1.04694	1.03659	0.94016	0.990202	0.872526	0.934296	1.10948	0.0499548
Unigene035195_01	g.32578 m.32578 Unigene035195 Unigene035195_01 g.32578 ORF type:complete len:402 (+) Unigene035195_01:78-1283(+)	49.13	14	14	38	401	43.9903	6.7417	1.04517	0.99379	1.0468	1.02859	0.948693	0.939773	0.918907	0.935791	1.09916	0.0089373
Unigene040670_01	g.36983 m.36983 Unigene040670 Unigene040670_01 g.36983 ORF type:complete len:607 (+) Unigene040670_01:102-1922(+)	36.63	19	19	49	606	63.9443	5.26221	0.996425	1.01293	1.04297	1.01744	0.967678	0.926967	0.911229	0.935292	1.08784	0.0191798
Unigene039854_02	g.36447 m.36447 Unigene039854 Unigene039854_02 g.36447 ORF type:complete len:227 (-) Unigene039854_02:986-1666(-)	71.24	1	18	81	226	26.129	8.06006	0.975302	0.989862	0.886963	0.950709	1.14927	1.04218	1.05509	1.08218	0.878515	0.0478057
Unigene050118_01	g.44364 m.44364 Unigene050118 Unigene050118_01 g.44364 ORF type:complete len:328 (+) Unigene050118_01:123-1106(+)	46.48	15	15	61	327	34.9957	8.03076	1.04544	1.01546	1.06818	1.04303	0.954725	0.950814	0.879636	0.928392	1.12348	0.0163676
Unigene021354_01	g.19674 m.19674 Unigene021354 Unigene021354_01 g.19674 ORF type:internal len:223 (-) Unigene021354_01:3-668(-)	54.5	14	14	80	222	25.4659	6.56592	1.01901	1.00572	1.06286	1.0292	0.939267	0.927912	0.965622	0.944267	1.08994	0.0144876
Unigene014786_01	g.13506 m.13506 Unigene014786 Unigene014786_01 g.13506 ORF type:complete len:595 (+) Unigene014786_01:305-2089(+)	47.81	21	23	42	594	64.5324	7.48877	1.02269	1.00072	1.06736	1.03026	0.972652	0.938353	0.901348	0.937451	1.099	0.0309566
Unigene025074_01	g.23690 m.23690 Unigene025074 Unigene025074_01 g.23690 ORF type:complete len:181 (+) Unigene025074_01:128-670(+)	67.78	6	10	36	180	20.4396	8.07471	1.03994	1.04236	1.04548	1.04259	0.959779	0.896461	0.955018	0.937086	1.11259	0.00666829
Unigene007092_02	g.7041 m.7041 Unigene007092 Unigene007092_02 g.7041 ORF type:complete len:494 (-) Unigene007092_02:477-1958(-)	44.02	15	18	46	493	56.3814	6.22705	0.951354	0.994173	0.865924	0.93715	1.15217	1.02944	1.15747	1.11303	0.841985	0.0354009
Unigene007525_01	g.7551 m.7551 Unigene007525 Unigene007525_01 g.7551 ORF type:complete len:179 (+) Unigene007525_01:136-672(+)	29.78	6	6	31	178	20.2157	9.12939	1.03807	1.06124	0.997479	1.03226	0.944964	0.976027	0.943144	0.954712	1.08123	0.0225251
Unigene039741_01	g.36336 m.36336 Unigene039741 Unigene039741_01 g.36336 ORF type:complete len:796 (+) Unigene039741_01:61-2448(+)	40.5	25	25	43	795	87.9249	5.51611	1.01289	1.00583	1.02968	1.01613	0.966598	0.931111	0.989479	0.962396	1.05584	0.0431849
Unigene004347_01	g.4210 m.4210 Unigene004347 Unigene004347_01 g.4210 ORF type:3prime_partial len:713 (+) Unigene004347_01:316-2451(+)	43.26	29	29	65	712	79.6437	9.42236	1.01593	1.02492	1.00418	1.01501	0.963789	0.983682	0.961452	0.969641	1.04679	0.00805307
Unigene005361_01	g.5137 m.5137 Unigene005361 Unigene005361_01 g.5137 ORF type:5prime_partial len:262 (-) Unigene005361_01:35-820(-)	67.82	14	14	33	261	29.5758	6.72705	1.07829	1.02705	0.992389	1.03257	0.949828	0.936263	0.934597	0.940229	1.09822	0.0220818
Unigene052227_03	g.46200 m.46200 Unigene052227 Unigene052227_03 g.46200 ORF type:3prime_partial len:360 (-) Unigene052227_03:3-1079(-)	42.06	10	12	26	359	38.4739	8.1626	1.08325	1.0177	1.06242	1.05446	0.909294	0.905334	0.874959	0.896529	1.17615	0.00205388
Unigene044613_01	g.40081 m.40081 Unigene044613 Unigene044613_01 g.40081 ORF type:complete len:341 (+) Unigene044613_01:130-1152(+)	38.24	13	13	39	340	37.7683	6.7417	0.962718	1.01042	0.931896	0.968343	1.02364	1.09532	1.08317	1.06738	0.907219	0.0357786
Unigene028320_04	g.27198 m.27198 Unigene028320 Unigene028320_04 g.27198 ORF type:5prime_partial len:229 (-) Unigene028320_04:467-1153(-)	61.4	11	12	36	228	25.3238	8.32373	1.02366	1.01634	1.07759	1.0392	0.880629	0.952703	0.936033	0.923122	1.12574	0.0163055
Unigene028378_01	g.27282 m.27282 Unigene028378 Unigene028378_01 g.27282 ORF type:complete len:581 (+) Unigene028378_01:124-1866(+)	33.79	4	21	39	580	62.7788	5.41455	0.96971	0.957454	0.940056	0.95574	1.1062	1.0129	1.04558	1.0549	0.906004	0.025813
Unigene039564_04	g.36047 m.36047 Unigene039564 Unigene039564_04 g.36047 ORF type:complete len:718 (-) Unigene039564_04:326-2479(-)	37.52	17	21	45	717	77.1302	5.8335	1.02974	0.9948	1.04627	1.0236	0.904262	0.987822	0.925745	0.939276	1.08978	0.0450487
Unigene027882_03	g.26600 m.26600 Unigene027882 Unigene027882_03 g.26600 ORF type:internal len:206 (+) Unigene027882_03:1-615(+)	49.27	8	12	61	205	22.7304	4.93213	1.04641	1.02496	1.04526	1.03888	0.939231	0.944528	0.918604	0.934121	1.11215	0.000575138
Unigene027735_03	g.26388 m.26388 Unigene027735 Unigene027735_03 g.26388 ORF type:internal len:269 (+) Unigene027735_03:2-805(+)	73.88	1	21	48	268	30.3418	5.64307	1.10301	1.08964	1.05049	1.08105	0.881862	0.908711	0.775131	0.855235	1.26403	0.00668235
Unigene000457_01	g.514 m.514 Unigene000457 Unigene000457_01 g.514 ORF type:complete len:535 (+) Unigene000457_01:135-1739(+)	58.61	25	25	43	534	59.1684	7.29834	1.03189	1.04627	0.985937	1.02136	0.975033	0.942157	0.964311	0.960501	1.06337	0.0418296
Unigene013651_01	g.12078 m.12078 Unigene013651 Unigene013651_01 g.12078 ORF type:complete len:244 (+) Unigene013651_01:74-805(+)	51.85	14	14	50	243	27.3641	8.85107	1.03493	1.03223	1.01294	1.0267	0.984367	0.950635	0.939287	0.958097	1.0716	0.0107267
Unigene027656_03	g.26277 m.26277 Unigene027656 Unigene027656_03 g.26277 ORF type:3prime_partial len:863 (+) Unigene027656_03:176-2761(+)	38.05	30	30	44	862	94.3107	5.24951	1.03753	1.01666	1.00961	1.02127	0.952508	0.95195	0.951203	0.951887	1.07289	0.00116714
Unigene008835_01	g.8333 m.8333 Unigene008835 Unigene008835_01 g.8333 ORF type:complete len:248 (+) Unigene008835_01:79-822(+)	61.54	13	13	35	247	26.8214	5.77002	1.01399	1.01989	1.00103	1.01164	0.983804	0.980371	0.990334	0.984836	1.02722	0.0130498
Unigene038233_02	g.35302 m.35302 Unigene038233 Unigene038233_02 g.35302 ORF type:3prime_partial len:462 (+) Unigene038233_02:77-1459(+)	35.57	12	13	32	461	49.4117	5.90967	1.02166	1.03528	0.997764	1.01823	0.984361	0.934673	0.974187	0.964407	1.05581	0.0451138
Unigene014231_08	g.12754 m.12754 Unigene014231 Unigene014231_08 g.12754 ORF type:3prime_partial len:811 (+) Unigene014231_08:6585-9014(+)	29.63	16	22	46	810	91.8886	5.10986	1.0335	1.0247	1.05723	1.03847	0.92834	0.950014	0.898764	0.925706	1.12182	0.00314396
Unigene044605_01	g.40052 m.40052 Unigene044605 Unigene044605_01 g.40052 ORF type:3prime_partial len:3486 (-) Unigene044605_01:1-10455(-)	20.46	61	63	84	3485	391.941	6.3667	1.03036	0.998433	1.0476	1.02546	0.944554	0.936554	0.943753	0.94162	1.08904	0.00458488
Unigene004098_01	g.4069 m.4069 Unigene004098 Unigene004098_01 g.4069 ORF type:complete len:328 (+) Unigene004098_01:123-1106(+)	50.46	13	13	39	327	35.6389	4.64014	0.964833	0.995631	0.991886	0.984117	1.03557	1.03344	1.01369	1.02756	0.957718	0.0220141
Unigene008916_02	g.8469 m.8469 Unigene008916 Unigene008916_02 g.8469 ORF type:complete len:453 (-) Unigene008916_02:166-1524(-)	46.02	12	20	34	452	49.8427	9.5249	1.04761	0.996974	1.03438	1.02632	0.963325	0.912938	0.939771	0.938678	1.09337	0.0140325
Unigene043183_01	g.38918 m.38918 Unigene043183 Unigene043183_01 g.38918 ORF type:complete len:133 (+) Unigene043183_01:59-457(+)	59.85	5	5	19	132	14.2824	6.37939	1.03842	1.02773	0.986283	1.01748	0.952843	0.924789	0.949679	0.942437	1.07962	0.0145928
Unigene000196_02	g.160 m.160 Unigene000196 Unigene000196_02 g.160 ORF type:complete len:222 (-) Unigene000196_02:419-1084(-)	66.06	15	15	33	221	24.7927	4.97021	0.974677	0.979181	1.00796	0.987273	1.02821	1.00972	1.02235	1.02009	0.967826	0.0493348
Unigene051237_01	g.45256 m.45256 Unigene051237 Unigene051237_01 g.45256 ORF type:complete len:327 (-) Unigene051237_01:2615-3595(-)	38.65	11	11	41	326	34.6714	9.14404	1.05032	1.01565	1.0792	1.04839	0.931187	0.873239	0.886022	0.896816	1.16901	0.00397464
Unigene027793_03	g.26477 m.26477 Unigene027793 Unigene027793_03 g.26477 ORF type:5prime_partial len:593 (+) Unigene027793_03:1-1779(+)	40.54	17	18	31	592	66.2721	5.61768	1.03005	1.01456	1.01801	1.02087	0.938916	0.938848	0.957414	0.94506	1.08022	0.000614561
Unigene045971_01	g.41237 m.41237 Unigene045971 Unigene045971_01 g.41237 ORF type:complete len:211 (+) Unigene045971_01:230-862(+)	65.71	15	15	39	210	23.8512	5.52881	0.987591	0.977349	0.97478	0.979907	1.054	1.0052	1.05935	1.03952	0.942655	0.0279323
Unigene014658_02	g.13365 m.13365 Unigene014658 Unigene014658_02 g.13365 ORF type:complete len:408 (-) Unigene014658_02:236-1459(-)	51.6	16	16	27	407	45.8283	6.80029	1.04737	1.00688	1.03686	1.03037	0.943948	0.941595	0.982564	0.956035	1.07775	0.0144644
Unigene050574_01	g.44577 m.44577 Unigene050574 Unigene050574_01 g.44577 ORF type:complete len:353 (-) Unigene050574_01:639-1697(-)	42.61	15	15	45	352	38.4497	8.70459	1.01832	1.03028	1.00358	1.01739	0.994031	0.974393	0.961134	0.97652	1.04186	0.0291828
Unigene048285_01	g.42753 m.42753 Unigene048285 Unigene048285_01 g.42753 ORF type:5prime_partial len:1019 (+) Unigene048285_01:3-3059(+)	25.25	20	20	29	1018	105.914	6.23975	1.00715	1.01621	1.01603	1.01313	0.970212	0.981084	0.94347	0.964922	1.04996	0.0140683
Unigene021522_02	g.19887 m.19887 Unigene021522 Unigene021522_02 g.19887 ORF type:complete len:548 (+) Unigene021522_02:452-2095(+)	43.33	9	23	43	547	61.8412	7.62061	1.04833	1.02808	1.1443	1.07357	0.868609	0.933908	0.825864	0.876127	1.22536	0.0143478
Unigene040733_03	g.37102 m.37102 Unigene040733 Unigene040733_03 g.37102 ORF type:complete len:707 (-) Unigene040733_03:2072-4192(-)	26.2	17	17	32	706	74.225	9.80322	1.03266	1.00767	1.0157	1.01868	0.995491	0.937356	0.918866	0.950571	1.07165	0.0482898
Unigene000216_01	g.206 m.206 Unigene000216 Unigene000216_01 g.206 ORF type:5prime_partial len:246 (+) Unigene000216_01:3-740(+)	46.12	5	7	12	245	25.9118	6.26514	0.912641	0.943328	0.788672	0.881547	1.23966	1.03348	1.25063	1.17459	0.750516	0.0261004
Unigene000189_01	g.127 m.127 Unigene000189 Unigene000189_01 g.127 ORF type:complete len:422 (+) Unigene000189_01:137-1402(+)	35.15	15	15	28	421	45.665	7.44482	0.995118	1.0341	1.03838	1.02253	0.9693	0.959727	0.939782	0.95627	1.06929	0.0152181
Unigene022664_03	g.21065 m.21065 Unigene022664 Unigene022664_03 g.21065 ORF type:complete len:704 (-) Unigene022664_03:2-2113(-)	40.4	25	27	44	703	78.3248	8.57275	1.00899	1.01766	1.01682	1.01449	0.966669	0.974531	0.961537	0.967579	1.04848	0.00055741
Unigene000577_04	g.699 m.699 Unigene000577 Unigene000577_04 g.699 ORF type:5prime_partial len:415 (-) Unigene000577_04:247-1491(-)	44.69	11	11	30	414	44.2678	5.13525	1.02764	0.995234	1.05058	1.02448	0.953344	0.937442	0.929398	0.940062	1.0898	0.00854501
Unigene027602_01	g.26161 m.26161 Unigene027602 Unigene027602_01 g.26161 ORF type:5prime_partial len:199 (+) Unigene027602_01:1-597(+)	47.47	8	8	23	198	21.6321	6.354	1.03467	1.03823	0.997477	1.02346	0.962579	0.917372	0.936399	0.938783	1.0902	0.0101702
Unigene037229_01	g.34200 m.34200 Unigene037229 Unigene037229_01 g.34200 ORF type:complete len:393 (-) Unigene037229_01:1508-2686(-)	39.54	13	13	23	392	42.8333	5.17334	1.01721	1.01245	1.01194	1.01387	0.95547	0.991724	0.976889	0.974694	1.04019	0.0212763
Unigene010899_01	g.9902 m.9902 Unigene010899 Unigene010899_01 g.9902 ORF type:5prime_partial len:365 (-) Unigene010899_01:1391-2485(-)	46.98	14	14	18	364	34.5064	12.1177	1.03141	0.995581	1.06106	1.02935	0.950183	0.975357	0.901089	0.942209	1.09249	0.0392546
Unigene005287_01	g.5038 m.5038 Unigene005287 Unigene005287_01 g.5038 ORF type:complete len:280 (+) Unigene005287_01:158-997(+)	20.07	4	4	16	279	29.8993	6.68311	1.01806	1.03163	1.00155	1.01708	0.963371	0.960753	0.979788	0.967971	1.05073	0.00960465
Unigene016869_01	g.15032 m.15032 Unigene016869 Unigene016869_01 g.15032 ORF type:5prime_partial len:232 (+) Unigene016869_01:3-698(+)	36.8	8	8	31	231	25.1683	8.29443	1.01899	1.03372	1.00776	1.02016	0.94315	0.987959	0.940806	0.957305	1.06566	0.0212217
Unigene008717_02	g.8221 m.8221 Unigene008717 Unigene008717_02 g.8221 ORF type:5prime_partial len:143 (+) Unigene008717_02:3-431(+)	41.55	5	6	24	142	16.0456	8.73389	0.937285	0.937953	0.848739	0.907992	1.27433	1.1298	1.06439	1.15617	0.785343	0.0225414
Unigene052186_01	g.46135 m.46135 Unigene052186 Unigene052186_01 g.46135 ORF type:3prime_partial len:211 (-) Unigene052186_01:3-632(-)	61.9	1	12	30	210	23.4312	5.69385	1.00714	1.07651	1.02376	1.0358	0.968684	0.872587	0.942648	0.927973	1.1162	0.0385103
Unigene004162_01	g.4136 m.4136 Unigene004162 Unigene004162_01 g.4136 ORF type:internal len:197 (+) Unigene004162_01:3-590(+)	62.24	12	12	27	196	21.326	9.14404	1.02951	1.03613	1.03629	1.03398	0.968754	0.880167	0.913411	0.920777	1.12294	0.0120146
Unigene053631_02	g.47603 m.47603 Unigene053631 Unigene053631_02 g.47603 ORF type:complete len:393 (-) Unigene053631_02:313-1491(-)	34.95	3	11	24	392	42.1058	5.52881	0.989192	0.989903	1.00109	0.993396	1.033	1.02509	1.00379	1.02063	0.973317	0.046119
Unigene023700_03	g.22149 m.22149 Unigene023700 Unigene023700_03 g.22149 ORF type:5prime_partial len:560 (-) Unigene023700_03:1575-3254(-)	26.83	12	12	24	559	62.2596	8.26514	0.931183	0.95864	0.93981	0.943211	1.09739	1.10238	1.15699	1.11892	0.842967	0.00106404
Unigene017215_01	g.15446 m.15446 Unigene017215 Unigene017215_01 g.15446 ORF type:internal len:273 (-) Unigene017215_01:1-816(-)	43.75	9	11	28	272	30.7837	5.23682	1.00636	1.01071	1.02366	1.01358	0.992709	0.97995	0.969591	0.98075	1.03347	0.0178838
Unigene020057_01	g.18643 m.18643 Unigene020057 Unigene020057_01 g.18643 ORF type:5prime_partial len:201 (-) Unigene020057_01:389-991(-)	58.5	3	10	16	200	22.1858	8.73389	1.09794	0.989592	1.10811	1.06521	0.876815	0.951918	0.800854	0.876529	1.21526	0.0309392
Unigene036492_01	g.33412 m.33412 Unigene036492 Unigene036492_01 g.33412 ORF type:internal len:394 (-) Unigene036492_01:3-1181(-)	21.37	6	6	15	393	43.4886	8.5874	0.945435	0.992347	0.906074	0.947952	1.10227	1.0763	1.08612	1.08823	0.871094	0.00575739
Unigene003472_08	g.3255 m.3255 Unigene003472 Unigene003472_08 g.3255 ORF type:complete len:186 (+) Unigene003472_08:101-658(+)	55.14	2	9	25	185	20.6797	6.39209	0.988242	0.928226	0.88787	0.934779	1.1059	1.11583	1.19225	1.13799	0.821429	0.00703682
Unigene045428_01	g.40723 m.40723 Unigene045428 Unigene045428_01 g.40723 ORF type:5prime_partial len:518 (+) Unigene045428_01:3-1556(+)	20.12	9	9	21	517	56.4376	6.69775	1.03652	1.00566	1.06112	1.03443	0.924577	0.982975	0.924564	0.944039	1.09575	0.0230996
Unigene024104_01	g.22722 m.22722 Unigene024104 Unigene024104_01 g.22722 ORF type:5prime_partial len:1954 (-) Unigene024104_01:803-6664(-)	17.2	31	32	38	1953	227.334	9.20264	1.02773	1.006	1.02478	1.0195	0.975963	0.949955	0.989055	0.971658	1.04924	0.0231153
Unigene044557_02	g.39985 m.39985 Unigene044557 Unigene044557_02 g.39985 ORF type:internal len:333 (+) Unigene044557_02:2-997(+)	45.48	10	12	32	332	37.0882	5.92236	0.982261	1.00255	0.89662	0.960478	1.07057	1.06192	1.11914	1.08387	0.886153	0.029034
Unigene027360_02	g.25814 m.25814 Unigene027360 Unigene027360_02 g.25814 ORF type:5prime_partial len:549 (+) Unigene027360_02:2-1648(+)	26.28	10	10	16	548	58.2159	6.27783	1.00389	0.993294	0.971874	0.989686	1.01284	1.06994	1.06672	1.04983	0.942709	0.0443341
Unigene003197_02	g.2898 m.2898 Unigene003197 Unigene003197_02 g.2898 ORF type:complete len:302 (-) Unigene003197_02:830-1735(-)	45.51	12	12	26	301	34.7125	8.19189	1.0452	1.00078	1.12566	1.05721	0.888503	0.945265	0.828335	0.887367	1.1914	0.0269346
Unigene033318_01	g.31199 m.31199 Unigene033318 Unigene033318_01 g.31199 ORF type:complete len:109 (-) Unigene033318_01:619-945(-)	38.89	3	4	23	108	11.8171	7.32764	1.01834	1.03634	1.0714	1.04202	0.949971	0.877575	0.879856	0.902467	1.15464	0.00797744
Unigene009719_01	g.9259 m.9259 Unigene009719 Unigene009719_01 g.9259 ORF type:complete len:184 (-) Unigene009719_01:162-713(-)	27.87	4	4	12	183	20.5687	5.41455	1.02482	1.04222	1.0133	1.02678	0.950197	0.971383	0.942693	0.954758	1.07543	0.00389926
Unigene014649_02	g.13351 m.13351 Unigene014649 Unigene014649_02 g.13351 ORF type:complete len:1133 (-) Unigene014649_02:3057-6455(-)	20.32	18	18	27	1132	124.512	6.80029	1.01791	0.996205	1.06076	1.02496	0.946994	0.975113	0.945696	0.955934	1.07221	0.0314607
Unigene028649_01	g.27638 m.27638 Unigene028649 Unigene028649_01 g.27638 ORF type:complete len:541 (-) Unigene028649_01:455-2077(-)	27.96	7	15	32	540	60.2543	7.06396	1.04045	1.0404	1.05917	1.04668	0.940965	0.987248	0.882523	0.936912	1.11715	0.0238429
Unigene056839_01	g.50742 m.50742 Unigene056839 Unigene056839_01 g.50742 ORF type:complete len:772 (+) Unigene056839_01:118-2433(+)	31.13	22	22	37	771	85.1429	8.63135	1.0227	1.02539	1.02697	1.02502	0.966396	0.989347	0.940988	0.965577	1.06156	0.0132699
Unigene017164_01	g.15383 m.15383 Unigene017164 Unigene017164_01 g.15383 ORF type:complete len:479 (+) Unigene017164_01:429-1865(+)	43.72	17	17	35	478	52.3829	8.33838	1.04116	1.01433	1.02973	1.02841	0.963003	0.948979	0.947864	0.953282	1.07881	0.00121154
Unigene004673_01	g.4557 m.4557 Unigene004673 Unigene004673_01 g.4557 ORF type:complete len:336 (-) Unigene004673_01:108-1115(-)	42.09	12	13	30	335	37.8152	7.73779	1.03811	1.02139	1.00208	1.02053	0.968418	0.953355	0.939892	0.953888	1.06986	0.00738934
Unigene026720_01	g.25073 m.25073 Unigene026720 Unigene026720_01 g.25073 ORF type:complete len:247 (+) Unigene026720_01:65-805(+)	58.94	16	16	28	246	27.6471	9.56885	0.980469	1.00358	0.962366	0.982139	1.03261	1.05457	1.0355	1.04089	0.943554	0.0129984
Unigene008882_01	g.8413 m.8413 Unigene008882 Unigene008882_01 g.8413 ORF type:5prime_partial len:582 (-) Unigene008882_01:49-1794(-)	44.06	11	19	43	581	63.9325	8.5874	1.02331	1.0165	1.02774	1.02252	0.972242	0.939964	0.899255	0.937154	1.09109	0.0161965
Unigene000444_01	g.495 m.495 Unigene000444 Unigene000444_01 g.495 ORF type:complete len:355 (-) Unigene000444_01:578-1642(-)	33.05	10	10	20	354	38.888	9.26123	1.02513	1.01909	1.00518	1.01646	0.979459	0.9287	0.965243	0.957801	1.06125	0.0224712
Unigene020054_03	g.18636 m.18636 Unigene020054 Unigene020054_03 g.18636 ORF type:complete len:510 (+) Unigene020054_03:122-1651(+)	34.77	16	16	32	509	56.5683	8.41162	1.036	1.01095	1.0394	1.02878	0.942333	1.00146	0.936639	0.960144	1.07149	0.0384161
Unigene054324_03	g.48292 m.48292 Unigene054324 Unigene054324_03 g.48292 ORF type:complete len:659 (-) Unigene054324_03:939-2915(-)	22.49	13	13	27	658	74.3154	7.72314	1.02141	1.03198	1.00252	1.01864	0.97748	0.98804	0.946097	0.970539	1.04956	0.0344516
Unigene018434_02	g.16961 m.16961 Unigene018434 Unigene018434_02 g.16961 ORF type:complete len:493 (+) Unigene018434_02:1399-2877(+)	30.08	11	11	19	492	54.2402	6.07471	1.01184	1.00567	1.03887	1.01879	0.985934	0.977585	0.983284	0.982268	1.03719	0.0252754
Unigene002188_04	g.1944 m.1944 Unigene002188 Unigene002188_04 g.1944 ORF type:complete len:334 (-) Unigene002188_04:1669-2670(-)	42.04	14	14	26	333	36.9755	8.88037	1.03308	1.03667	1.04917	1.03964	0.938851	0.891499	0.942884	0.924411	1.12465	0.00258406
Unigene025669_01	g.24290 m.24290 Unigene025669 Unigene025669_01 g.24290 ORF type:complete len:931 (-) Unigene025669_01:1647-4439(-)	23.76	21	22	30	930	104.092	7.29834	1.02938	1.03267	1.0242	1.02875	0.924137	0.989782	0.930513	0.948144	1.08501	0.0186166
Unigene029055_01	g.28170 m.28170 Unigene029055 Unigene029055_01 g.28170 ORF type:5prime_partial len:380 (+) Unigene029055_01:3-1142(+)	26.12	9	9	18	379	43.5676	7.63525	1.01806	1.02459	1.04738	1.03001	0.934139	0.916332	0.930177	0.926883	1.11126	0.000580256
Unigene024503_01	g.23116 m.23116 Unigene024503 Unigene024503_01 g.23116 ORF type:3prime_partial len:122 (-) Unigene024503_01:2-364(-)	82.64	1	6	10	121	12.8148	5.21143	0.94137	0.78963	0.86148	0.86416	1.26929	1.19457	1.34646	1.27011	0.680383	0.00281195
Unigene028451_01	g.27355 m.27355 Unigene028451 Unigene028451_01 g.27355 ORF type:5prime_partial len:525 (-) Unigene028451_01:442-2016(-)	41.41	4	17	26	524	59.1936	7.12256	1.00628	0.948966	0.924677	0.959976	1.0709	1.05224	1.05391	1.05902	0.906479	0.0164698
Unigene003432_07	g.3193 m.3193 Unigene003432 Unigene003432_07 g.3193 ORF type:internal len:227 (+) Unigene003432_07:1-678(+)	39.38	2	7	16	226	24.4022	6.20166	0.923439	0.935765	0.987387	0.948863	1.06103	1.03218	1.12976	1.07432	0.88322	0.0229635
Unigene034188_01	g.31838 m.31838 Unigene034188 Unigene034188_01 g.31838 ORF type:5prime_partial len:254 (+) Unigene034188_01:1-762(+)	48.22	9	9	21	253	27.5404	8.88037	1.04926	1.02062	1.0496	1.03983	0.967651	0.902706	0.904667	0.925008	1.12413	0.00799552
Unigene004020_02	g.3979 m.3979 Unigene004020 Unigene004020_02 g.3979 ORF type:complete len:211 (+) Unigene004020_02:299-931(+)	51.9	6	6	21	210	23.9489	5.75732	0.961369	0.99793	0.96691	0.975403	1.05026	1.0551	1.0832	1.06285	0.917723	0.00466551
Unigene014367_03	g.12906 m.12906 Unigene014367 Unigene014367_03 g.12906 ORF type:complete len:346 (+) Unigene014367_03:1292-2329(+)	46.38	1	15	24	345	39.3437	5.08447	0.861256	1.00877	0.964809	0.944947	1.08389	1.0882	1.16468	1.11226	0.849576	0.0304802
Unigene003432_04	g.3191 m.3191 Unigene003432 Unigene003432_04 g.3191 ORF type:5prime_partial len:302 (+) Unigene003432_04:3-908(+)	37.54	3	9	17	301	33.0094	6.68311	0.930644	0.930814	0.897885	0.919781	1.12607	1.16191	1.20806	1.16535	0.789277	0.000715039
Unigene030659_01	g.29437 m.29437 Unigene030659 Unigene030659_01 g.29437 ORF type:complete len:109 (-) Unigene030659_01:388-714(-)	70.37	9	9	15	108	11.733	9.59814	1.05902	1.02577	1.16711	1.08397	0.81744	0.957563	0.799447	0.85815	1.26314	0.0263788
Unigene029061_01	g.28178 m.28178 Unigene029061 Unigene029061_01 g.28178 ORF type:complete len:406 (+) Unigene029061_01:122-1339(+)	36.79	17	18	27	405	46.3018	5.84619	1.02294	1.00274	1.04404	1.02324	0.950998	0.931217	0.946819	0.943011	1.08508	0.00386702
Unigene027228_01	g.25609 m.25609 Unigene027228 Unigene027228_01 g.25609 ORF type:complete len:228 (-) Unigene027228_01:151-834(-)	44.05	8	8	14	227	25.147	8.23584	1.04082	1.01545	1.0331	1.02979	0.964356	0.95435	0.936752	0.95182	1.08192	0.00210602
Unigene009671_01	g.9203 m.9203 Unigene009671 Unigene009671_01 g.9203 ORF type:complete len:264 (+) Unigene009671_01:62-853(+)	57.41	14	14	23	263	29.9973	6.17627	1.01815	1.05092	1.02776	1.03228	0.936115	0.993141	0.938398	0.955885	1.07992	0.0220902
Unigene018988_04	g.17408 m.17408 Unigene018988 Unigene018988_04 g.17408 ORF type:complete len:538 (-) Unigene018988_04:677-2290(-)	30.91	17	17	20	537	61.1823	7.54736	1.01359	0.986436	1.06356	1.0212	0.967755	0.897481	0.933978	0.933071	1.09445	0.0440078
Unigene007420_03	g.7441 m.7441 Unigene007420 Unigene007420_03 g.7441 ORF type:3prime_partial len:263 (+) Unigene007420_03:33-818(+)	38.93	9	9	12	262	28.5984	6.01123	1.01527	1.0086	1.0788	1.03422	0.926863	0.960313	0.907732	0.931636	1.11012	0.0194378
Unigene037352_02	g.34380 m.34380 Unigene037352 Unigene037352_02 g.34380 ORF type:5prime_partial len:128 (-) Unigene037352_02:131-514(-)	74.8	8	8	21	127	13.798	5.05908	1.02194	1.02837	0.995475	1.01526	0.972737	0.995149	0.968045	0.978644	1.03742	0.0489044
Unigene027342_02	g.25763 m.25763 Unigene027342 Unigene027342_02 g.25763 ORF type:internal len:253 (+) Unigene027342_02:1-756(+)	51.98	9	10	16	252	29.1218	6.53662	0.963909	0.978023	0.944307	0.962079	1.09212	1.14099	1.08511	1.10607	0.869815	0.00201358
Unigene053631_03	g.47605 m.47605 Unigene053631 Unigene053631_03 g.47605 ORF type:5prime_partial len:190 (-) Unigene053631_03:279-848(-)	71.43	1	9	16	189	20.3945	6.39209	0.851132	0.929556	0.99287	0.924519	1.09074	1.14222	1.23802	1.15699	0.799071	0.0174568
Unigene032855_03	g.30812 m.30812 Unigene032855 Unigene032855_03 g.30812 ORF type:5prime_partial len:286 (-) Unigene032855_03:508-1365(-)	34.04	6	10	22	285	29.8136	8.646	1.04051	1.03013	1.05818	1.04294	0.932969	0.965921	0.896072	0.931654	1.11945	0.00692841
Unigene003432_02	g.3189 m.3189 Unigene003432 Unigene003432_02 g.3189 ORF type:complete len:357 (+) Unigene003432_02:22-1092(+)	26.97	1	8	15	356	38.7333	6.85889	0.877716	0.823897	0.907701	0.869771	1.28073	1.24316	1.24099	1.25496	0.693067	0.000155164
Unigene028321_01	g.27192 m.27192 Unigene028321 Unigene028321_01 g.27192 ORF type:3prime_partial len:284 (-) Unigene028321_01:3-851(-)	35.69	8	9	18	283	31.2898	8.08936	1.02418	1.01671	1.07126	1.03739	0.913733	0.94625	0.924831	0.928272	1.11755	0.0050634
Unigene050622_01	g.44630 m.44630 Unigene050622 Unigene050622_01 g.44630 ORF type:5prime_partial len:146 (+) Unigene050622_01:1-438(+)	68.97	9	9	18	145	16.5922	5.40186	0.90991	0.940673	0.988254	0.946279	1.10607	1.12013	1.12387	1.11669	0.847395	0.00189681
Unigene052533_01	g.46505 m.46505 Unigene052533 Unigene052533_01 g.46505 ORF type:complete len:503 (+) Unigene052533_01:167-1675(+)	21.71	9	10	13	502	57.77	6.18896	1.05305	1.01548	1.02329	1.03061	0.976435	0.987671	0.920515	0.96154	1.07183	0.0435619
Unigene012183_03	g.10917 m.10917 Unigene012183 Unigene012183_03 g.10917 ORF type:complete len:275 (+) Unigene012183_03:108-932(+)	27.37	6	6	14	274	28.3836	10.6821	1.01669	1.03108	1.06039	1.03605	0.934352	0.949769	0.906872	0.930331	1.11364	0.00416755
Unigene033203_03	g.31078 m.31078 Unigene033203 Unigene033203_03 g.31078 ORF type:complete len:498 (-) Unigene033203_03:1376-2869(-)	36.62	1	17	21	497	54.2998	9.15869	1.1368	1.03715	1.11443	1.09613	0.824733	0.775909	0.840632	0.813758	1.34699	0.00141553
Unigene027259_01	g.25649 m.25649 Unigene027259 Unigene027259_01 g.25649 ORF type:3prime_partial len:412 (-) Unigene027259_01:3-1235(-)	21.9	8	8	18	411	44.4898	7.45947	1.00681	1.01377	1.03349	1.01802	0.987305	0.929351	0.947418	0.954691	1.06634	0.0285103
Unigene056055_01	g.49797 m.49797 Unigene056055 Unigene056055_01 g.49797 ORF type:5prime_partial len:310 (+) Unigene056055_01:2-931(+)	32.36	6	6	12	309	34.0731	5.80811	1.05592	1.02869	1.0233	1.03597	0.982139	0.884058	0.953837	0.940012	1.10208	0.0358299
Unigene005947_05	g.5892 m.5892 Unigene005947 Unigene005947_05 g.5892 ORF type:3prime_partial len:329 (-) Unigene005947_05:3-986(-)	32.32	1	10	15	328	35.4354	5.94775	0.969281	0.971618	0.956034	0.965644	1.03069	1.10308	1.11666	1.08348	0.891246	0.0122099
Unigene037446_01	g.34483 m.34483 Unigene037446 Unigene037446_01 g.34483 ORF type:complete len:340 (+) Unigene037446_01:69-1088(+)	35.1	12	12	20	339	38.1466	5.68115	1.01645	0.990921	1.02988	1.01242	0.982269	0.966022	0.980749	0.976347	1.03694	0.0452337
Unigene054533_02	g.48585 m.48585 Unigene054533 Unigene054533_02 g.48585 ORF type:3prime_partial len:195 (-) Unigene054533_02:2-583(-)	39.18	1	6	13	194	20.5525	4.38623	1.08926	0.98058	1.17033	1.08006	0.894266	0.821775	0.779228	0.831757	1.29853	0.01823
Unigene044666_01	g.40146 m.40146 Unigene044666 Unigene044666_01 g.40146 ORF type:5prime_partial len:647 (+) Unigene044666_01:1-1941(+)	27.09	13	14	19	646	70.7955	5.38916	1.03608	1.03366	1.00994	1.02656	0.955058	0.909678	0.976191	0.946976	1.08404	0.0202457
Unigene000552_02	g.642 m.642 Unigene000552 Unigene000552_02 g.642 ORF type:3prime_partial len:192 (-) Unigene000552_02:3-575(-)	34.03	4	5	17	191	21.4644	4.94482	0.987247	1.01857	0.890019	0.96528	1.0697	1.09773	1.09456	1.08733	0.887751	0.0371432
Unigene056095_01	g.49845 m.49845 Unigene056095 Unigene056095_01 g.49845 ORF type:complete len:214 (-) Unigene056095_01:1516-2157(-)	67.61	12	12	17	213	23.9771	6.01123	1.00691	1.02421	1.03229	1.02113	0.94028	0.979755	0.958066	0.959367	1.06438	0.010618
Unigene048342_01	g.42814 m.42814 Unigene048342 Unigene048342_01 g.42814 ORF type:5prime_partial len:610 (+) Unigene048342_01:2-1831(+)	34.48	16	16	24	609	67.6126	6.78564	0.989202	0.985363	0.980951	0.985172	1.04124	1.00732	1.01754	1.02203	0.963935	0.023368
Unigene052565_01	g.46576 m.46576 Unigene052565 Unigene052565_01 g.46576 ORF type:complete len:324 (+) Unigene052565_01:118-1089(+)	26.93	8	8	15	323	36.2853	8.14795	1.02279	1.01638	1.03105	1.02341	0.96261	0.931152	0.963936	0.952566	1.07437	0.00355158
Unigene017357_02	g.15599 m.15599 Unigene017357 Unigene017357_02 g.15599 ORF type:complete len:359 (+) Unigene017357_02:342-1418(+)	37.71	11	13	27	358	40.8154	5.43994	1.02181	0.993154	1.04163	1.01886	0.941335	0.944248	0.968881	0.951488	1.07081	0.0152485
Unigene024523_01	g.23139 m.23139 Unigene024523 Unigene024523_01 g.23139 ORF type:3prime_partial len:117 (+) Unigene024523_01:48-395(+)	31.9	3	3	8	116	13.293	9.34912	0.88506	0.949475	0.945278	0.926605	1.15695	1.13793	1.06574	1.12021	0.827173	0.00506347
Unigene052172_01	g.46118 m.46118 Unigene052172 Unigene052172_01 g.46118 ORF type:5prime_partial len:470 (+) Unigene052172_01:1-1410(+)	21.32	11	11	20	469	52.1116	8.95361	1.07604	0.999151	1.07978	1.05166	0.889493	0.965661	0.820345	0.891833	1.17921	0.0320376
Unigene008902_01	g.8450 m.8450 Unigene008902 Unigene008902_01 g.8450 ORF type:5prime_partial len:243 (-) Unigene008902_01:140-868(-)	34.71	6	10	21	242	27.3756	5.8208	0.967686	1.00238	0.969709	0.979926	1.11256	1.05535	1.12876	1.09889	0.891743	0.00884656
Unigene005326_01	g.5101 m.5101 Unigene005326 Unigene005326_01 g.5101 ORF type:complete len:170 (-) Unigene005326_01:203-712(-)	54.44	9	9	18	169	18.9297	7.38623	1.06264	1.02763	1.0475	1.04592	0.899717	0.995379	0.846362	0.913819	1.14456	0.0418949
Unigene027345_02	g.25765 m.25765 Unigene027345 Unigene027345_02 g.25765 ORF type:5prime_partial len:266 (+) Unigene027345_02:1-798(+)	36.23	6	7	13	265	29.53	5.43994	0.8767	1.00428	0.93915	0.940043	1.11564	1.17512	1.07065	1.12047	0.838973	0.0193448
Unigene002135_02	g.1862 m.1862 Unigene002135 Unigene002135_02 g.1862 ORF type:complete len:318 (-) Unigene002135_02:875-1828(-)	39.75	13	13	23	317	35.5596	7.53271	1.0263	1.02312	1.01612	1.02185	0.968879	0.98125	0.960782	0.970304	1.05312	0.00150795
Unigene033893_01	g.31589 m.31589 Unigene033893 Unigene033893_01 g.31589 ORF type:complete len:265 (-) Unigene033893_01:116-910(-)	27.27	5	5	11	264	28.3163	6.29053	1.01451	0.997301	1.04168	1.01783	0.974136	0.969919	0.94827	0.964108	1.05572	0.0241439
Unigene004463_01	g.4390 m.4390 Unigene004463 Unigene004463_01 g.4390 ORF type:3prime_partial len:131 (-) Unigene004463_01:1-390(-)	43.08	6	6	14	130	15.2677	5.16064	1.04537	1.03704	1.00564	1.02935	0.935231	0.915264	0.966622	0.939039	1.09617	0.00933115
Unigene026860_03	g.25340 m.25340 Unigene026860 Unigene026860_03 g.25340 ORF type:complete len:205 (-) Unigene026860_03:757-1371(-)	50.98	10	10	13	204	22.7508	7.32764	1.03834	0.986046	1.09507	1.03982	0.941842	0.962191	0.884679	0.929571	1.1186	0.047873
Unigene023124_01	g.21417 m.21417 Unigene023124 Unigene023124_01 g.21417 ORF type:complete len:200 (-) Unigene023124_01:2342-2941(-)	37.19	7	7	14	199	22.2205	5.43994	0.962321	1.00053	0.991339	0.98473	1.04908	1.03237	1.05851	1.04665	0.940836	0.0109854
Unigene052094_02	g.46049 m.46049 Unigene052094 Unigene052094_02 g.46049 ORF type:5prime_partial len:425 (+) Unigene052094_02:1-1275(+)	29.95	12	12	16	424	48.0633	5.40186	1.05462	1.03136	1.01727	1.03442	0.933662	0.927365	0.934455	0.931827	1.11009	0.000766546
Unigene027539_02	g.26057 m.26057 Unigene027539 Unigene027539_02 g.26057 ORF type:complete len:437 (-) Unigene027539_02:1970-3280(-)	29.13	8	9	14	436	49.5228	5.18604	1.01404	1.01923	1.02064	1.01797	0.970125	0.928198	0.974896	0.95774	1.06289	0.0158179
Unigene039869_02	g.36463 m.36463 Unigene039869 Unigene039869_02 g.36463 ORF type:complete len:641 (+) Unigene039869_02:150-2072(+)	26.72	16	16	21	640	71.9694	9.45166	1.01341	1.00192	0.995132	1.00349	0.975925	0.98773	0.971446	0.978367	1.02568	0.025312
Unigene014806_01	g.13535 m.13535 Unigene014806 Unigene014806_01 g.13535 ORF type:3prime_partial len:130 (-) Unigene014806_01:3-389(-)	35.66	2	8	38	129	14.54	11.019	1.07289	0.995599	1.11835	1.06228	0.956373	0.891159	0.842778	0.89677	1.18456	0.0272279
Unigene014030_01	g.12411 m.12411 Unigene014030 Unigene014030_01 g.12411 ORF type:complete len:390 (+) Unigene014030_01:121-1290(+)	38.3	9	9	21	389	41.5617	6.23975	0.981379	1.00321	0.952573	0.979055	1.04492	1.04138	1.06292	1.04974	0.932665	0.0118028
Unigene026781_01	g.25213 m.25213 Unigene026781 Unigene026781_01 g.25213 ORF type:internal len:112 (+) Unigene026781_01:2-334(+)	39.64	1	5	20	111	12.795	7.28369	0.834433	1.02267	0.733293	0.863465	1.27536	1.23234	1.30112	1.26961	0.680105	0.00957989
Unigene014321_01	g.12848 m.12848 Unigene014321 Unigene014321_01 g.12848 ORF type:5prime_partial len:929 (+) Unigene014321_01:2-2788(+)	12.72	10	10	14	928	103.943	6.85889	1.02676	1.01333	1.00831	1.01613	0.963334	0.990139	0.995174	0.982882	1.03383	0.0424137
Unigene005487_02	g.5279 m.5279 Unigene005487 Unigene005487_02 g.5279 ORF type:5prime_partial len:278 (-) Unigene005487_02:757-1590(-)	44.77	9	9	13	277	30.079	8.80713	1.00351	0.98203	0.936654	0.974066	1.06425	1.07604	1.01544	1.05191	0.925996	0.045179
Unigene030165_02	g.29034 m.29034 Unigene030165 Unigene030165_02 g.29034 ORF type:complete len:274 (+) Unigene030165_02:184-1005(+)	41.39	1	9	18	273	30.4366	7.72314	1.11712	1.06844	0.976783	1.05411	0.926445	0.82183	0.88111	0.876462	1.20269	0.025411
Unigene018920_01	g.17347 m.17347 Unigene018920 Unigene018920_01 g.17347 ORF type:5prime_partial len:186 (+) Unigene018920_01:3-560(+)	32.43	7	7	13	185	22.2498	7.18115	1.02069	1.02304	1.06082	1.03485	0.940959	0.893241	0.888392	0.907531	1.14029	0.00388373
Unigene024127_01	g.22768 m.22768 Unigene024127 Unigene024127_01 g.22768 ORF type:5prime_partial len:289 (-) Unigene024127_01:36-902(-)	35.07	3	8	15	288	32.7667	8.6167	0.97059	0.980087	0.977489	0.976055	1.05216	1.06069	1.01029	1.04104	0.937574	0.0147893
Unigene018609_01	g.17200 m.17200 Unigene018609 Unigene018609_01 g.17200 ORF type:internal len:598 (-) Unigene018609_01:3-1793(-)	26.3	13	13	18	597	68.3925	5.93506	1.04147	1.022	1.01588	1.02645	0.967349	0.999136	0.932864	0.96645	1.06208	0.0437746
Unigene003869_01	g.3847 m.3847 Unigene003869 Unigene003869_01 g.3847 ORF type:complete len:148 (-) Unigene003869_01:671-1114(-)	48.98	8	8	15	147	16.431	4.83057	0.927708	0.960464	0.956803	0.948325	1.11373	1.08556	1.11435	1.10455	0.858566	0.00037285
Unigene032134_02	g.30076 m.30076 Unigene032134 Unigene032134_02 g.30076 ORF type:complete len:236 (-) Unigene032134_02:790-1497(-)	42.55	8	8	11	235	26.5355	5.35107	0.938748	0.969153	0.947605	0.951835	1.05436	1.06675	1.12564	1.08225	0.879496	0.00537526
Unigene054342_01	g.48300 m.48300 Unigene054342 Unigene054342_01 g.48300 ORF type:complete len:330 (+) Unigene054342_01:175-1164(+)	34.04	11	11	20	329	38.5403	9.43701	1.02236	0.998639	1.0678	1.0296	0.941355	0.976049	0.916387	0.944597	1.08999	0.0332827
Unigene021077_01	g.19480 m.19480 Unigene021077 Unigene021077_01 g.19480 ORF type:3prime_partial len:843 (-) Unigene021077_01:3-2528(-)	21.5	15	15	19	842	87.6895	7.37158	1.03971	1.00899	1.0343	1.02766	0.920683	0.954441	0.923458	0.932861	1.10163	0.00274023
Unigene014875_04	g.13609 m.13609 Unigene014875 Unigene014875_04 g.13609 ORF type:complete len:658 (-) Unigene014875_04:1561-3534(-)	32.42	19	19	36	657	70.4304	9.11475	1.02604	0.998027	1.01575	1.01327	0.979543	0.958189	0.943535	0.960423	1.05503	0.0163869
Unigene008985_01	g.8593 m.8593 Unigene008985 Unigene008985_01 g.8593 ORF type:complete len:176 (+) Unigene008985_01:159-686(+)	33.71	7	7	18	175	20.0643	9.27588	0.963944	1.00338	0.958221	0.975183	1.05922	1.02745	1.0893	1.05866	0.921151	0.0215943
Unigene039600_01	g.36080 m.36080 Unigene039600 Unigene039600_01 g.36080 ORF type:3prime_partial len:510 (-) Unigene039600_01:1-1527(-)	13.36	6	6	8	509	55.34	6.13818	1.04148	1.0693	1.00534	1.03871	0.956523	0.935301	0.95674	0.949521	1.09393	0.0108479
Unigene019926_02	g.18388 m.18388 Unigene019926 Unigene019926_02 g.18388 ORF type:complete len:357 (+) Unigene019926_02:313-1383(+)	30.34	9	9	14	356	38.8841	6.1001	0.985043	0.98071	0.955785	0.973846	1.04181	1.02191	1.05577	1.03983	0.936543	0.00790875
Unigene045935_05	g.41198 m.41198 Unigene045935 Unigene045935_05 g.41198 ORF type:complete len:664 (-) Unigene045935_05:617-2608(-)	28.36	19	19	27	663	75.6786	9.59814	1.03753	1.01618	1.05286	1.03552	0.980909	0.942298	0.923583	0.94893	1.09125	0.0122489
Unigene020136_03	g.18788 m.18788 Unigene020136 Unigene020136_03 g.18788 ORF type:complete len:602 (-) Unigene020136_03:2487-4292(-)	17.3	9	9	13	601	65.2744	7.50342	1.05286	1.01397	1.08794	1.05159	0.897186	0.936008	0.872077	0.901757	1.16616	0.00612805
Unigene003569_01	g.3395 m.3395 Unigene003569 Unigene003569_01 g.3395 ORF type:complete len:373 (+) Unigene003569_01:106-1224(+)	8.6	1	2	6	372	41.2038	6.354	0.9929	0.974642	0.892307	0.953283	1.0901	1.2149	1.06042	1.1218	0.849777	0.0407248
Unigene050072_01	g.44284 m.44284 Unigene050072 Unigene050072_01 g.44284 ORF type:complete len:204 (-) Unigene050072_01:1611-2222(-)	41.38	5	7	18	203	23.2139	8.89502	0.954134	0.960853	0.982591	0.965859	1.02911	1.07435	1.04835	1.0506	0.919338	0.00566334
Unigene014719_02	g.13446 m.13446 Unigene014719 Unigene014719_02 g.13446 ORF type:5prime_partial len:228 (-) Unigene014719_02:362-1045(-)	50.22	3	13	20	227	23.1389	5.90967	0.934458	0.892253	0.928622	0.918444	1.06679	1.14301	1.20762	1.13914	0.80626	0.0067077
Unigene005669_01	g.5539 m.5539 Unigene005669 Unigene005669_01 g.5539 ORF type:complete len:353 (+) Unigene005669_01:136-1194(+)	27.84	9	9	15	352	40.0209	9.21729	1.01149	1.02064	1.08999	1.04071	0.908912	0.927997	0.933034	0.923314	1.12714	0.010486
Unigene028920_01	g.28030 m.28030 Unigene028920 Unigene028920_01 g.28030 ORF type:5prime_partial len:237 (-) Unigene028920_01:258-968(-)	53.81	10	10	24	236	25.4765	8.22119	1.0235	0.999029	1.10776	1.04343	0.917348	0.959337	0.859697	0.912128	1.14395	0.0400362
Unigene023326_01	g.21753 m.21753 Unigene023326 Unigene023326_01 g.21753 ORF type:complete len:216 (+) Unigene023326_01:89-736(+)	36.28	7	7	14	215	23.7471	9.0708	1.03539	1.04571	1.06066	1.04725	0.962679	0.914888	0.87025	0.915939	1.14337	0.00900718
Unigene014444_01	g.13026 m.13026 Unigene014444 Unigene014444_01 g.13026 ORF type:complete len:137 (-) Unigene014444_01:391-801(-)	56.62	2	8	38	136	15.3185	11.2681	1.05617	0.984691	1.14332	1.0614	0.893024	0.959478	0.819025	0.890509	1.1919	0.0492717
Unigene050589_01	g.44590 m.44590 Unigene050589 Unigene050589_01 g.44590 ORF type:5prime_partial len:467 (+) Unigene050589_01:1-1401(+)	21.46	9	9	14	466	53.3952	5.38916	0.956988	0.965673	0.904158	0.942273	1.07489	1.10235	1.11057	1.09594	0.859788	0.00222584
Unigene025362_01	g.23842 m.23842 Unigene025362 Unigene025362_01 g.23842 ORF type:complete len:120 (-) Unigene025362_01:95-454(-)	63.03	7	7	22	119	13.2901	9.87646	1.03555	1.00388	1.04761	1.02902	0.943293	0.922677	0.914283	0.926751	1.11035	0.00282144
Unigene000333_01	g.313 m.313 Unigene000333 Unigene000333_01 g.313 ORF type:5prime_partial len:171 (+) Unigene000333_01:1-513(+)	60	6	7	13	170	18.4696	9.72998	0.970948	0.994961	0.92124	0.962383	1.06581	1.08973	1.14738	1.10097	0.874119	0.0130285
Unigene010892_01	g.9890 m.9890 Unigene010892 Unigene010892_01 g.9890 ORF type:complete len:312 (-) Unigene010892_01:166-1101(-)	34.41	9	10	17	311	34.6195	6.45557	1.04163	1.03244	1.00992	1.028	0.966422	0.917162	0.975158	0.952914	1.07879	0.0210694
Unigene037342_01	g.34362 m.34362 Unigene037342 Unigene037342_01 g.34362 ORF type:complete len:150 (+) Unigene037342_01:146-595(+)	36.91	5	5	10	149	16.822	8.55811	1.01125	1.00746	1.02929	1.016	0.969072	0.993663	0.949126	0.970621	1.04675	0.0354457
Unigene032673_01	g.30535 m.30535 Unigene032673 Unigene032673_01 g.30535 ORF type:complete len:275 (+) Unigene032673_01:142-966(+)	28.1	6	6	12	274	32.0592	8.98291	1.03898	1.01677	0.995941	1.01723	0.962221	0.98185	0.968548	0.970873	1.04775	0.0277252
Unigene045322_02	g.40599 m.40599 Unigene045322 Unigene045322_02 g.40599 ORF type:3prime_partial len:101 (-) Unigene045322_02:2-301(-)	38	4	4	10	100	11.1844	4.41162	1.02997	1.02448	1.00334	1.01926	0.969977	0.987967	0.976795	0.978246	1.04193	0.0132201
Unigene011131_01	g.10152 m.10152 Unigene011131 Unigene011131_01 g.10152 ORF type:3prime_partial len:1141 (+) Unigene011131_01:222-3641(+)	17.89	18	18	19	1140	127.264	6.23975	0.94203	0.946907	1.00424	0.964391	1.03294	1.12805	1.06088	1.07396	0.897981	0.0338942
Unigene027765_02	g.26430 m.26430 Unigene027765 Unigene027765_02 g.26430 ORF type:5prime_partial len:678 (+) Unigene027765_02:1-2034(+)	21.71	12	13	15	677	76.6188	8.82178	0.986364	0.999666	0.947822	0.977951	1.04754	1.01931	1.07584	1.04756	0.933548	0.0366248
Unigene045367_03	g.40658 m.40658 Unigene045367 Unigene045367_03 g.40658 ORF type:complete len:345 (+) Unigene045367_03:236-1270(+)	25.58	8	8	12	344	39.4919	8.1626	1.08375	0.962809	1.1879	1.07815	0.783431	0.911899	0.772709	0.822679	1.31054	0.0317701
Unigene026861_01	g.25342 m.25342 Unigene026861 Unigene026861_01 g.25342 ORF type:5prime_partial len:397 (+) Unigene026861_01:1-1191(+)	35.86	13	14	18	396	44.2376	5.36377	0.955199	0.993066	0.96696	0.971741	1.09266	1.03597	1.03946	1.05603	0.920183	0.0172079
Unigene011072_01	g.10091 m.10091 Unigene011072 Unigene011072_01 g.10091 ORF type:complete len:402 (+) Unigene011072_01:82-1287(+)	29.18	11	11	13	401	44.6572	6.23975	1.00392	1.02481	1.02209	1.01694	0.963279	0.9203	0.983305	0.955628	1.06416	0.0358413
Unigene015370_01	g.13983 m.13983 Unigene015370 Unigene015370_01 g.13983 ORF type:internal len:136 (+) Unigene015370_01:1-405(+)	48.89	2	6	11	135	14.0886	7.23975	1.03183	1.03034	1.07074	1.0443	0.938068	0.928281	0.870147	0.912166	1.14486	0.00613414
Unigene052465_03	g.46434 m.46434 Unigene052465 Unigene052465_03 g.46434 ORF type:5prime_partial len:136 (+) Unigene052465_03:1-408(+)	60.74	1	7	11	135	14.6324	8.79248	1.12027	0.983288	1.18027	1.09461	0.788663	0.850332	0.824225	0.821074	1.33314	0.0109366
Unigene004006_01	g.3949 m.3949 Unigene004006 Unigene004006_01 g.3949 ORF type:5prime_partial len:274 (+) Unigene004006_01:2-823(+)	22.34	4	4	9	273	31.3226	5.10986	1.04338	0.988155	1.06107	1.03087	0.923192	0.952971	0.864238	0.913467	1.12852	0.0261953
Unigene025988_01	g.24559 m.24559 Unigene025988 Unigene025988_01 g.24559 ORF type:complete len:126 (+) Unigene025988_01:131-508(+)	46.4	6	6	12	125	14.3733	5.16064	1.03587	1.01787	1.06863	1.04079	0.912737	0.929859	0.831547	0.891381	1.16762	0.0114677
Unigene054754_01	g.48859 m.48859 Unigene054754 Unigene054754_01 g.48859 ORF type:3prime_partial len:256 (+) Unigene054754_01:176-940(+)	48.24	11	11	19	255	26.7659	9.24658	0.996308	1.00236	1.05033	1.01633	0.96621	0.958123	0.948016	0.95745	1.0615	0.0301175
Unigene054809_01	g.48932 m.48932 Unigene054809 Unigene054809_01 g.48932 ORF type:5prime_partial len:423 (-) Unigene054809_01:445-1713(-)	30.33	12	12	17	422	48.0335	9.12939	1.01171	0.99987	1.05506	1.02221	0.940254	0.971241	0.968255	0.959916	1.0649	0.0328776
Unigene007310_01	g.7319 m.7319 Unigene007310 Unigene007310_01 g.7319 ORF type:5prime_partial len:967 (+) Unigene007310_01:1-2901(+)	17.29	16	16	19	966	106.827	7.48877	1.03209	1.02238	1.00165	1.01871	0.979518	0.95551	0.904971	0.946666	1.0761	0.0385673
Unigene039568_01	g.36053 m.36053 Unigene039568 Unigene039568_01 g.36053 ORF type:complete len:377 (+) Unigene039568_01:144-1274(+)	24.47	8	8	16	376	40.6893	6.84424	1.05811	1.01626	1.10177	1.05871	0.905657	0.933408	0.864745	0.90127	1.17469	0.00770005
Unigene028646_01	g.27637 m.27637 Unigene028646 Unigene028646_01 g.27637 ORF type:complete len:392 (-) Unigene028646_01:2081-3256(-)	25.58	7	7	14	391	42.7435	7.50342	0.970492	0.953117	0.953179	0.958929	1.06661	1.06931	1.09966	1.07852	0.889112	0.000582158
Unigene032662_01	g.30497 m.30497 Unigene032662 Unigene032662_01 g.30497 ORF type:5prime_partial len:396 (-) Unigene032662_01:266-1453(-)	35.19	12	12	17	395	45.323	6.69775	1.03184	0.999656	1.02211	1.01787	0.932886	0.981691	0.9781	0.964226	1.05563	0.0432342
Unigene028308_02	g.27144 m.27144 Unigene028308 Unigene028308_02 g.27144 ORF type:complete len:649 (+) Unigene028308_02:1929-3875(+)	22.69	12	12	13	648	71.1972	6.49365	1.05894	1.00895	1.02269	1.03019	0.940359	0.962915	0.95151	0.951595	1.0826	0.0084567
Unigene027506_01	g.26026 m.26026 Unigene027506 Unigene027506_01 g.26026 ORF type:5prime_partial len:293 (-) Unigene027506_01:143-1021(-)	24.66	1	7	20	292	32.9374	5.19873	0.900352	1.0056	0.928788	0.944912	1.13116	1.08126	1.12831	1.11358	0.848538	0.00883373
Unigene021370_04	g.19690 m.19690 Unigene021370 Unigene021370_04 g.19690 ORF type:complete len:384 (+) Unigene021370_04:111-1262(+)	38.38	12	14	23	383	41.7664	8.01611	1.01346	1.0186	1.01668	1.01625	0.967472	0.970203	0.988405	0.97536	1.04192	0.00372657
Unigene051999_02	g.45964 m.45964 Unigene051999 Unigene051999_02 g.45964 ORF type:complete len:639 (+) Unigene051999_02:135-2051(+)	27.12	5	15	22	638	70.6461	6.23975	0.962749	0.982436	0.930786	0.958657	1.08319	1.0073	1.03216	1.04088	0.921004	0.0379217
Unigene024984_01	g.23584 m.23584 Unigene024984 Unigene024984_01 g.23584 ORF type:complete len:195 (+) Unigene024984_01:127-711(+)	27.32	5	5	15	194	21.1327	9.12939	1.03759	1.03376	1.0242	1.03185	0.970241	0.874797	0.955745	0.933594	1.10524	0.030517
Unigene041503_02	g.37891 m.37891 Unigene041503 Unigene041503_02 g.37891 ORF type:complete len:228 (-) Unigene041503_02:812-1495(-)	24.23	5	5	8	227	25.8524	8.88037	1.04103	1.05919	1.06171	1.05398	0.898478	0.91057	0.913868	0.907639	1.16123	5.30637e-05
Unigene030726_01	g.29535 m.29535 Unigene030726 Unigene030726_01 g.29535 ORF type:complete len:255 (-) Unigene030726_01:346-1110(-)	40.16	7	7	10	254	26.8633	8.85107	0.993008	1.01102	1.03956	1.01453	0.973517	0.963229	0.959811	0.965519	1.05076	0.0258145
Unigene033942_01	g.31648 m.31648 Unigene033942 Unigene033942_01 g.31648 ORF type:internal len:492 (-) Unigene033942_01:3-1475(-)	31.36	15	15	19	491	55.6755	4.89404	1.01503	0.981458	1.06613	1.02087	0.945675	0.906349	0.923292	0.925105	1.10352	0.0242096
Unigene017457_01	g.15732 m.15732 Unigene017457 Unigene017457_01 g.15732 ORF type:complete len:163 (+) Unigene017457_01:132-620(+)	61.11	10	10	16	162	18.5402	4.50049	0.984431	1.01748	1.07824	1.02672	0.95237	0.936484	0.915339	0.934731	1.09841	0.0355516
Unigene053462_01	g.47336 m.47336 Unigene053462 Unigene053462_01 g.47336 ORF type:5prime_partial len:266 (-) Unigene053462_01:750-1547(-)	35.85	8	10	17	265	29.4261	6.17627	0.945864	0.980871	0.943258	0.956664	1.08316	1.00239	1.12575	1.07043	0.893716	0.0406666
Unigene024948_04	g.23539 m.23539 Unigene024948 Unigene024948_04 g.23539 ORF type:complete len:311 (+) Unigene024948_04:251-1183(+)	42.26	11	12	20	310	34.6152	9.24658	1.03431	1.02033	1.02774	1.02746	0.966007	0.912199	0.959132	0.945779	1.08636	0.00931661
Unigene038382_01	g.35480 m.35480 Unigene038382 Unigene038382_01 g.35480 ORF type:5prime_partial len:1397 (+) Unigene038382_01:1-4191(+)	11.96	16	16	22	1396	159.963	5.10986	0.983848	0.985286	0.98331	0.984148	1.02845	1.00329	1.03882	1.02352	0.961534	0.0203653
Unigene030034_03	g.28884 m.28884 Unigene030034 Unigene030034_03 g.28884 ORF type:5prime_partial len:104 (-) Unigene030034_03:167-478(-)	44.66	4	4	10	103	11.2917	4.7417	1.04697	1.01955	1.03894	1.03515	0.934052	0.977166	0.844229	0.918482	1.12703	0.0433636
Unigene023562_01	g.21869 m.21869 Unigene023562 Unigene023562_01 g.21869 ORF type:complete len:183 (-) Unigene023562_01:527-1075(-)	47.25	5	6	9	182	20.1613	8.44092	1.06958	1.0451	1.03247	1.04905	0.881802	0.9183	0.887628	0.89591	1.17093	0.000620344
Unigene044155_02	g.39623 m.39623 Unigene044155 Unigene044155_02 g.39623 ORF type:complete len:452 (+) Unigene044155_02:114-1469(+)	15.74	5	5	7	451	49.3573	6.31592	0.887462	0.987174	0.953908	0.942848	1.03844	1.09083	1.09425	1.07451	0.877471	0.0187093
Unigene026864_01	g.25346 m.25346 Unigene026864 Unigene026864_01 g.25346 ORF type:complete len:358 (+) Unigene026864_01:89-1162(+)	33.05	10	10	13	357	40.1427	5.23682	1.0107	0.995552	0.994341	1.0002	0.958996	0.971855	0.976204	0.969018	1.03218	0.0133967
Unigene007566_01	g.7571 m.7571 Unigene007566 Unigene007566_01 g.7571 ORF type:complete len:131 (+) Unigene007566_01:132-524(+)	40.77	5	5	10	130	14.1113	10.5063	1.02721	1.01354	1.04683	1.02919	0.953187	0.959118	0.871814	0.92804	1.10899	0.0273509
Unigene025066_01	g.23683 m.23683 Unigene025066 Unigene025066_01 g.23683 ORF type:complete len:190 (+) Unigene025066_01:74-643(+)	49.21	6	6	11	189	21.574	9.78857	1.0305	1.0191	1.03864	1.02941	0.985327	0.954434	0.910487	0.950083	1.0835	0.0241209
Unigene007553_01	g.7569 m.7569 Unigene007553 Unigene007553_01 g.7569 ORF type:complete len:101 (+) Unigene007553_01:75-377(+)	44	3	3	6	100	11.6557	8.73389	1.03318	1.05392	1.02696	1.03802	0.946874	0.857777	0.912096	0.905582	1.14624	0.00820113
Unigene024553_01	g.23207 m.23207 Unigene024553 Unigene024553_01 g.23207 ORF type:complete len:266 (+) Unigene024553_01:112-909(+)	27.92	7	7	14	265	28.7469	4.61475	0.953338	0.948508	1.01232	0.971388	1.04444	1.03811	1.03531	1.03929	0.934665	0.0304456
Unigene032679_04	g.30556 m.30556 Unigene032679 Unigene032679_04 g.30556 ORF type:complete len:408 (+) Unigene032679_04:341-1564(+)	34.64	1	14	18	407	44.2248	7.66455	0.923656	0.934955	0.955363	0.937992	1.11095	1.15068	1.09367	1.11843	0.838666	0.000722912
Unigene040741_02	g.37121 m.37121 Unigene040741 Unigene040741_02 g.37121 ORF type:3prime_partial len:263 (-) Unigene040741_02:3-788(-)	30.53	4	8	13	262	28.6108	8.79248	0.979447	0.932502	0.957725	0.956558	1.10624	1.06915	1.02517	1.06685	0.896615	0.0151762
Unigene000449_03	g.506 m.506 Unigene000449 Unigene000449_03 g.506 ORF type:complete len:311 (+) Unigene000449_03:247-1179(+)	43.55	13	13	17	310	35.4495	8.11865	1.02973	1.00412	1.04899	1.02761	0.954925	0.940466	0.924088	0.939826	1.09341	0.00508282
Unigene000651_05	g.832 m.832 Unigene000651 Unigene000651_05 g.832 ORF type:5prime_partial len:250 (+) Unigene000651_05:2-751(+)	38.15	1	6	9	249	26.3116	4.99561	0.853494	0.913327	0.911961	0.892927	1.22883	1.24752	1.17834	1.21823	0.732972	0.000339044
Unigene023962_02	g.22484 m.22484 Unigene023962 Unigene023962_02 g.22484 ORF type:5prime_partial len:292 (+) Unigene023962_02:1-876(+)	36.43	7	11	16	291	32.3469	8.39697	1.06436	1.0088	1.07117	1.04811	0.931161	0.921776	0.891919	0.914952	1.14553	0.00444168
Unigene006098_01	g.6131 m.6131 Unigene006098 Unigene006098_01 g.6131 ORF type:5prime_partial len:722 (-) Unigene006098_01:1945-4110(-)	11.37	9	9	11	721	81.3201	7.62061	1.03816	0.99289	1.05805	1.0297	0.952652	0.95316	0.931817	0.945876	1.08862	0.0150436
Unigene045319_01	g.40597 m.40597 Unigene045319 Unigene045319_01 g.40597 ORF type:complete len:702 (-) Unigene045319_01:893-2998(-)	14.55	11	11	14	701	77.3002	7.03467	0.975549	0.973339	0.96168	0.970189	1.05831	1.09147	1.01626	1.05535	0.919308	0.0184777
Unigene044154_03	g.39617 m.39617 Unigene044154 Unigene044154_03 g.39617 ORF type:5prime_partial len:656 (+) Unigene044154_03:1-1968(+)	18.47	10	12	16	655	74.0269	7.6499	1.02557	1.03038	1.04057	1.03217	0.958983	0.881756	0.962238	0.934326	1.10472	0.0214165
Unigene023602_02	g.21935 m.21935 Unigene023602 Unigene023602_02 g.21935 ORF type:complete len:227 (+) Unigene023602_02:84-764(+)	32.3	5	5	6	226	26.2376	8.80713	0.987351	0.965576	0.960128	0.971018	1.07595	1.08182	1.06015	1.07264	0.905258	0.000646373
Unigene027267_03	g.25664 m.25664 Unigene027267 Unigene027267_03 g.25664 ORF type:5prime_partial len:173 (-) Unigene027267_03:362-880(-)	19.77	2	3	5	172	19.4919	8.66064	1.05264	1.09435	1.00991	1.0523	0.913793	0.904168	0.91188	0.909947	1.15644	0.00440184
Unigene023301_01	g.21723 m.21723 Unigene023301 Unigene023301_01 g.21723 ORF type:complete len:738 (-) Unigene023301_01:390-2603(-)	11.26	9	9	13	737	82.9472	5.79541	0.999081	1.03323	1.02659	1.01964	0.937436	0.98582	0.899031	0.940762	1.08384	0.0441213
Unigene045542_01	g.40867 m.40867 Unigene045542 Unigene045542_01 g.40867 ORF type:internal len:195 (-) Unigene045542_01:3-584(-)	14.43	2	2	7	194	21.4815	5.70654	1.0291	1.02468	1.00084	1.01821	0.947388	0.930149	0.93474	0.937426	1.08617	0.00136508
Unigene019219_02	g.17804 m.17804 Unigene019219 Unigene019219_02 g.17804 ORF type:5prime_partial len:244 (+) Unigene019219_02:1-732(+)	27.57	6	6	10	243	27.5036	7.57666	1.02399	1.00951	1.06573	1.03308	0.92405	0.880848	0.927592	0.91083	1.13422	0.00563814
Unigene042948_01	g.38768 m.38768 Unigene042948 Unigene042948_01 g.38768 ORF type:internal len:144 (-) Unigene042948_01:2-430(-)	34.97	4	4	7	143	16.7684	8.25049	0.977371	1.01331	0.93278	0.974486	1.05932	1.0789	1.10081	1.07967	0.902575	0.0159181
Unigene057599_01	g.51549 m.51549 Unigene057599 Unigene057599_01 g.51549 ORF type:complete len:160 (-) Unigene057599_01:290-769(-)	47.17	6	6	11	159	18.0562	8.41162	1.03552	1.00216	1.11829	1.05199	0.934995	0.940267	0.894143	0.923135	1.13958	0.0263297
Unigene003125_01	g.2757 m.2757 Unigene003125 Unigene003125_01 g.2757 ORF type:complete len:212 (+) Unigene003125_01:207-842(+)	46.92	9	9	17	211	24.3671	6.02393	0.982103	0.976456	0.982306	0.980288	1.01268	1.08945	1.08631	1.06281	0.922353	0.0304784
Unigene036590_01	g.33603 m.33603 Unigene036590 Unigene036590_01 g.33603 ORF type:5prime_partial len:177 (-) Unigene036590_01:694-1224(-)	32.95	6	6	9	176	20.1591	8.67529	1.03534	1.03229	1.08401	1.05055	0.845461	0.932108	0.913045	0.896871	1.17135	0.00787348
Unigene041367_01	g.37701 m.37701 Unigene041367 Unigene041367_01 g.37701 ORF type:3prime_partial len:574 (-) Unigene041367_01:3-1721(-)	15.01	7	7	9	573	64.5453	9.11475	1.04084	1.0317	1.029	1.03384	0.952579	0.905439	0.979977	0.945998	1.09286	0.016373
Unigene004272_01	g.4159 m.4159 Unigene004272 Unigene004272_01 g.4159 ORF type:internal len:341 (-) Unigene004272_01:3-1022(-)	20.88	2	6	7	340	37.0506	9.45166	1.01778	1.03556	1.05103	1.03479	0.958547	0.932444	0.982807	0.957933	1.08024	0.0115987
Unigene012800_01	g.11555 m.11555 Unigene012800 Unigene012800_01 g.11555 ORF type:complete len:212 (+) Unigene012800_01:140-775(+)	41.71	8	8	13	211	24.062	5.19873	0.966544	0.970621	1.00708	0.981414	1.02828	1.01454	1.03313	1.02531	0.957183	0.0352694
Unigene029708_01	g.28494 m.28494 Unigene029708 Unigene029708_01 g.28494 ORF type:complete len:456 (-) Unigene029708_01:67-1434(-)	19.34	7	8	10	455	50.8757	6.34131	1.0344	0.993151	1.06235	1.02997	0.952466	0.962552	0.906511	0.94051	1.09512	0.0278434
Unigene028123_01	g.26889 m.26889 Unigene028123 Unigene028123_01 g.26889 ORF type:complete len:462 (-) Unigene028123_01:2125-3510(-)	26.9	9	9	10	461	52.3552	5.38916	0.94027	0.993004	0.961789	0.965021	1.10232	1.01762	1.04799	1.05597	0.913868	0.0354198
Unigene057356_01	g.51110 m.51110 Unigene057356 Unigene057356_01 g.51110 ORF type:complete len:492 (+) Unigene057356_01:202-1677(+)	28.31	12	12	22	491	54.0307	5.2749	0.976917	1.00216	0.95751	0.978862	1.03431	1.0637	1.07579	1.05793	0.925259	0.0114348
Unigene014270_01	g.12785 m.12785 Unigene014270 Unigene014270_01 g.12785 ORF type:internal len:992 (+) Unigene014270_01:1-2973(+)	11.81	10	10	11	991	114.32	4.27197	1.00464	1.01143	1.0255	1.01386	0.943875	0.965445	0.94546	0.951593	1.06543	0.00255591
Unigene038225_01	g.35284 m.35284 Unigene038225 Unigene038225_01 g.35284 ORF type:5prime_partial len:191 (-) Unigene038225_01:1534-2106(-)	40.53	7	7	9	190	21.1755	8.83643	1.02689	1.02068	1.024	1.02386	0.962433	0.953664	0.944311	0.953469	1.07382	0.000219661
Unigene027502_03	g.26016 m.26016 Unigene027502 Unigene027502_03 g.26016 ORF type:5prime_partial len:671 (-) Unigene027502_03:2561-4573(-)	16.27	10	10	10	670	73.5064	6.58057	1.04462	1.00945	1.00431	1.01946	0.987162	0.952154	0.92945	0.956255	1.0661	0.0397128
Unigene028594_02	g.27577 m.27577 Unigene028594 Unigene028594_02 g.27577 ORF type:complete len:245 (+) Unigene028594_02:99-833(+)	38.93	9	9	15	244	27.2733	9.59814	1.02278	0.994576	1.07584	1.03107	0.942205	0.973532	0.912557	0.942765	1.09366	0.0406952
Unigene045745_01	g.40995 m.40995 Unigene045745 Unigene045745_01 g.40995 ORF type:5prime_partial len:247 (-) Unigene045745_01:147-887(-)	40.65	7	7	10	246	27.4219	4.88135	0.953344	0.946804	0.965165	0.955104	1.04041	1.04719	1.10433	1.06398	0.897674	0.00655178
Unigene043308_01	g.39108 m.39108 Unigene043308 Unigene043308_01 g.39108 ORF type:complete len:185 (-) Unigene043308_01:439-993(-)	41.85	5	5	9	184	21.1586	6.0874	1.00372	0.960381	0.976696	0.980267	1.05651	1.01763	1.03041	1.03485	0.947253	0.032836
Unigene007179_01	g.7158 m.7158 Unigene007179 Unigene007179_01 g.7158 ORF type:complete len:382 (+) Unigene007179_01:383-1528(+)	20.47	7	8	10	381	44.1594	8.03076	1.01783	1.06109	1.01047	1.0298	0.974444	0.932175	0.945283	0.950634	1.08327	0.0170755
Unigene005344_01	g.5123 m.5123 Unigene005344 Unigene005344_01 g.5123 ORF type:complete len:174 (+) Unigene005344_01:177-698(+)	39.31	6	6	7	173	19.0881	8.1333	0.968834	0.964621	0.914625	0.94936	1.07077	1.09116	1.09557	1.08583	0.874315	0.00199503
Unigene009563_02	g.9069 m.9069 Unigene009563 Unigene009563_02 g.9069 ORF type:complete len:336 (+) Unigene009563_02:113-1120(+)	22.09	9	9	12	335	39.0262	7.44482	1.03183	1.03915	1.03262	1.03453	0.943036	0.954878	0.971266	0.956393	1.0817	0.000780234
Unigene028728_01	g.27748 m.27748 Unigene028728 Unigene028728_01 g.27748 ORF type:5prime_partial len:848 (+) Unigene028728_01:3-2546(+)	10.27	8	8	8	847	92.3869	6.16357	1.03689	1.0082	1.0266	1.0239	0.9686	0.969752	0.94433	0.960894	1.06557	0.005921
Unigene048437_01	g.42961 m.42961 Unigene048437 Unigene048437_01 g.42961 ORF type:complete len:408 (-) Unigene048437_01:333-1556(-)	25.31	9	10	16	407	43.7395	8.06006	1.04767	1.03155	1.00925	1.02949	0.918888	0.984	0.942053	0.948313	1.0856	0.0212452
Unigene028803_01	g.27853 m.27853 Unigene028803 Unigene028803_01 g.27853 ORF type:3prime_partial len:270 (+) Unigene028803_01:302-1108(+)	28.62	5	7	14	269	30.0011	5.80811	0.997382	0.987817	1.053	1.01273	0.949308	0.928635	0.952988	0.943644	1.07321	0.0333617
Unigene027726_01	g.26370 m.26370 Unigene027726 Unigene027726_01 g.26370 ORF type:complete len:721 (+) Unigene027726_01:102-2264(+)	10.83	6	6	7	720	82.393	6.45557	0.965576	0.992322	0.97803	0.978643	1.02545	1.02468	1.02656	1.02556	0.954248	0.00374938
Unigene003164_01	g.2833 m.2833 Unigene003164 Unigene003164_01 g.2833 ORF type:5prime_partial len:234 (-) Unigene003164_01:139-840(-)	22.75	5	5	7	233	26.6978	8.95361	1.02429	1.01727	1.05852	1.03336	0.957729	0.983123	0.890265	0.943706	1.095	0.0424034
Unigene014865_01	g.13597 m.13597 Unigene014865 Unigene014865_01 g.13597 ORF type:complete len:191 (+) Unigene014865_01:47-619(+)	22.11	3	3	7	190	20.6073	7.54736	0.98761	0.978105	0.943366	0.969694	1.06018	1.09151	1.11753	1.08974	0.88984	0.00491643
Unigene039801_01	g.36408 m.36408 Unigene039801 Unigene039801_01 g.36408 ORF type:5prime_partial len:156 (+) Unigene039801_01:1-468(+)	34.19	6	6	9	155	17.621	9.5835	1.01657	0.995295	1.06617	1.02601	0.955061	0.949337	0.928336	0.944245	1.0866	0.0221201
Unigene016187_03	g.14597 m.14597 Unigene016187 Unigene016187_03 g.14597 ORF type:complete len:440 (-) Unigene016187_03:468-1787(-)	18.22	7	7	9	439	48.6208	8.93896	1.02606	0.989816	1.0493	1.02173	0.97853	0.905926	0.936634	0.940363	1.08652	0.0404869
Unigene030169_01	g.29042 m.29042 Unigene030169 Unigene030169_01 g.29042 ORF type:5prime_partial len:646 (-) Unigene030169_01:234-2171(-)	14.88	8	9	10	645	73.5225	6.94678	1.03891	1.04348	1.03179	1.03806	0.909498	0.898211	0.972669	0.926793	1.12006	0.00895937
Unigene051794_01	g.45685 m.45685 Unigene051794 Unigene051794_01 g.45685 ORF type:complete len:151 (+) Unigene051794_01:76-528(+)	16.67	2	2	3	150	17.1473	4.83057	1.04639	1.02038	1.00167	1.02282	0.953786	0.967251	0.987382	0.969473	1.05502	0.0303149
Unigene039592_02	g.36063 m.36063 Unigene039592 Unigene039592_02 g.36063 ORF type:complete len:398 (+) Unigene039592_02:92-1285(+)	19.4	6	7	19	397	43.1366	6.97607	0.942077	0.990556	0.988648	0.97376	1.04134	1.08451	1.07018	1.06534	0.914036	0.0107422
Unigene017277_01	g.15523 m.15523 Unigene017277 Unigene017277_01 g.15523 ORF type:complete len:156 (+) Unigene017277_01:134-601(+)	29.03	5	5	8	155	18.4094	11.6782	1.00866	1.02447	1.11181	1.04831	0.872814	0.984307	0.890822	0.915981	1.14447	0.0484808
Unigene054912_01	g.49163 m.49163 Unigene054912 Unigene054912_01 g.49163 ORF type:complete len:167 (+) Unigene054912_01:134-634(+)	30.12	4	4	7	166	18.5082	5.21143	1.00294	1.00895	1.07311	1.02833	0.920927	0.96573	0.929659	0.938772	1.0954	0.0271785
Unigene024410_01	g.23060 m.23060 Unigene024410 Unigene024410_01 g.23060 ORF type:3prime_partial len:147 (+) Unigene024410_01:1-438(+)	46.58	6	6	9	146	16.3663	6.88818	1.02662	1.01357	1.01248	1.01756	0.960332	0.925252	0.943995	0.943193	1.07884	0.00258829
Unigene019971_03	g.18477 m.18477 Unigene019971 Unigene019971_03 g.18477 ORF type:5prime_partial len:695 (+) Unigene019971_03:1-2085(+)	11.67	7	7	8	694	76.6947	5.35107	1.03199	1.02503	1.04512	1.03405	0.953254	0.912085	0.954438	0.939926	1.10014	0.00339036
Unigene039110_01	g.35842 m.35842 Unigene039110 Unigene039110_01 g.35842 ORF type:complete len:122 (-) Unigene039110_01:57-422(-)	40.5	4	4	7	121	13.619	8.06006	1.02483	1.0066	1.00727	1.0129	0.979515	0.985769	0.94819	0.971158	1.04298	0.0330743
Unigene036587_05	g.33598 m.33598 Unigene036587 Unigene036587_05 g.33598 ORF type:5prime_partial len:305 (-) Unigene036587_05:253-1167(-)	20.07	5	5	5	304	32.6715	7.18115	0.898907	0.999989	0.936767	0.945221	1.16469	1.09348	1.04838	1.10218	0.85759	0.0249816
Unigene014176_02	g.12637 m.12637 Unigene014176 Unigene014176_02 g.12637 ORF type:5prime_partial len:320 (+) Unigene014176_02:1-960(+)	38.56	10	10	13	319	36.0099	9.46631	1.05645	1.01667	1.03963	1.03759	0.945326	0.94881	0.938839	0.944325	1.09876	0.0014288
Unigene028857_01	g.27936 m.27936 Unigene028857 Unigene028857_01 g.27936 ORF type:internal len:153 (+) Unigene028857_01:1-456(+)	34.21	1	4	5	152	17.3397	5.52881	0.940509	0.962701	0.993869	0.965693	1.08402	1.12214	1.02123	1.0758	0.897655	0.0295919
Unigene008759_01	g.8273 m.8273 Unigene008759 Unigene008759_01 g.8273 ORF type:3prime_partial len:320 (-) Unigene008759_01:1-957(-)	17.24	1	6	20	319	35.3725	5.78271	0.937499	0.924891	0.957824	0.940072	1.11242	1.22909	1.05998	1.13383	0.829113	0.0189857
Unigene030127_01	g.28992 m.28992 Unigene030127 Unigene030127_01 g.28992 ORF type:5prime_partial len:317 (-) Unigene030127_01:320-1270(-)	14.24	3	3	4	316	33.3315	4.86865	0.980631	0.98224	0.974798	0.979223	1.02599	1.02383	1.09724	1.04902	0.933464	0.0449536
Unigene006144_01	g.6212 m.6212 Unigene006144 Unigene006144_01 g.6212 ORF type:internal len:114 (-) Unigene006144_01:3-341(-)	50.44	5	6	10	113	13.3339	8.36768	1.0485	1.02129	1.05751	1.04243	0.926089	0.834995	0.94006	0.900381	1.15777	0.0149189
Unigene032173_01	g.30105 m.30105 Unigene032173 Unigene032173_01 g.30105 ORF type:3prime_partial len:200 (+) Unigene032173_01:90-686(+)	34.67	6	6	7	199	21.4507	5.89697	1.0586	1.01505	1.0864	1.05335	0.938031	0.835604	0.874396	0.882677	1.19336	0.00935706
Unigene029018_01	g.28123 m.28123 Unigene029018 Unigene029018_01 g.28123 ORF type:internal len:142 (-) Unigene029018_01:3-425(-)	24.11	1	4	9	141	15.8624	7.41553	1.04013	1.04989	1.04349	1.0445	0.991826	0.894247	0.840624	0.908899	1.1492	0.0377499
Unigene029804_02	g.28615 m.28615 Unigene029804 Unigene029804_02 g.28615 ORF type:complete len:120 (+) Unigene029804_02:134-493(+)	40.34	5	5	7	119	12.7858	9.99365	1.02636	1.0245	0.993572	1.01481	0.964077	0.922711	0.965237	0.950675	1.06747	0.0217615
Unigene039566_01	g.36045 m.36045 Unigene039566 Unigene039566_01 g.36045 ORF type:internal len:144 (-) Unigene039566_01:2-430(-)	45.45	1	5	11	143	15.844	7.85498	1.06484	1.13946	1.06986	1.09138	0.882232	0.841981	0.753074	0.825762	1.32167	0.00416208
Unigene055835_01	g.49689 m.49689 Unigene055835 Unigene055835_01 g.49689 ORF type:5prime_partial len:115 (+) Unigene055835_01:1-345(+)	20.18	3	4	12	114	12.337	10.4771	1.03287	0.998804	1.0801	1.03726	0.936842	0.949303	0.874866	0.920337	1.12704	0.0238206
Unigene026462_01	g.24916 m.24916 Unigene026462 Unigene026462_01 g.24916 ORF type:complete len:125 (-) Unigene026462_01:97-471(-)	43.55	7	7	11	124	14.6457	9.56885	1.03219	1.04279	1.03062	1.0352	0.952628	0.973846	0.87995	0.935475	1.1066	0.0254334
Unigene012190_01	g.10929 m.10929 Unigene012190 Unigene012190_01 g.10929 ORF type:3prime_partial len:699 (-) Unigene012190_01:3-2096(-)	13.18	7	7	8	698	74.3744	6.55127	0.880958	0.976351	0.975667	0.944326	1.03862	1.15032	1.12876	1.1059	0.853898	0.0257
Unigene016050_01	g.14419 m.14419 Unigene016050 Unigene016050_01 g.14419 ORF type:complete len:276 (+) Unigene016050_01:71-898(+)	26.18	7	7	8	275	28.9932	8.73389	1.03256	0.999585	1.08323	1.03846	0.900737	0.941768	0.90507	0.915859	1.13387	0.0113007
Unigene053591_01	g.47513 m.47513 Unigene053591 Unigene053591_01 g.47513 ORF type:complete len:723 (+) Unigene053591_01:98-2266(+)	16.07	11	11	15	722	83.8882	6.96143	0.967741	0.978932	0.981067	0.975913	1.05532	1.03164	1.03203	1.03966	0.938682	0.00197168
Unigene003787_01	g.3674 m.3674 Unigene003787 Unigene003787_01 g.3674 ORF type:complete len:148 (+) Unigene003787_01:572-1015(+)	27.89	3	5	8	147	16.2547	9.43701	1.0183	1.02572	1.04125	1.02842	0.9652	0.954377	0.947619	0.955732	1.07606	0.00101702
Unigene005684_01	g.5573 m.5573 Unigene005684 Unigene005684_01 g.5573 ORF type:complete len:166 (+) Unigene005684_01:53-550(+)	42.42	7	7	8	165	19.216	8.93896	1.02142	1.01886	1.00807	1.01612	0.974819	0.973201	0.918116	0.955379	1.06358	0.0334293
Unigene023585_05	g.21897 m.21897 Unigene023585 Unigene023585_05 g.21897 ORF type:internal len:165 (+) Unigene023585_05:3-494(+)	50.61	6	6	9	164	17.5607	6.06201	0.987539	0.985491	0.955248	0.976093	1.01977	1.02117	1.04836	1.02977	0.947879	0.0184872
Unigene038792_01	g.35708 m.35708 Unigene038792 Unigene038792_01 g.35708 ORF type:complete len:218 (-) Unigene038792_01:125-778(-)	26.27	6	6	8	217	24.1946	6.34131	1.04612	1.05882	0.998931	1.03463	0.910635	0.991644	0.953687	0.951988	1.08681	0.0494927
Unigene017376_03	g.15625 m.15625 Unigene017376 Unigene017376_03 g.15625 ORF type:complete len:351 (-) Unigene017376_03:248-1300(-)	19.14	6	6	9	350	37.3677	8.79248	0.932251	1.02187	0.925952	0.960024	1.07428	1.03732	1.06941	1.06034	0.905397	0.0386721
Unigene051958_02	g.45870 m.45870 Unigene051958 Unigene051958_02 g.45870 ORF type:internal len:383 (-) Unigene051958_02:2-1147(-)	12.3	3	7	17	382	43.4223	9.56885	1.01332	1.12646	1.02806	1.05595	0.960876	0.804051	0.880815	0.881914	1.19734	0.038989
Unigene048931_01	g.43376 m.43376 Unigene048931 Unigene048931_01 g.43376 ORF type:complete len:222 (+) Unigene048931_01:159-824(+)	39.82	8	8	8	221	24.1613	5.47803	1.01416	0.995205	1.01883	1.0094	0.990495	0.970434	0.947655	0.969528	1.04112	0.0496946
Unigene006199_01	g.6280 m.6280 Unigene006199 Unigene006199_01 g.6280 ORF type:internal len:344 (-) Unigene006199_01:1-1029(-)	13.7	3	3	7	343	38.8791	8.95361	0.936686	0.94771	0.915299	0.933232	1.1215	1.03357	1.09517	1.08341	0.861382	0.005638
Unigene037344_01	g.34363 m.34363 Unigene037344 Unigene037344_01 g.34363 ORF type:3prime_partial len:835 (-) Unigene037344_01:1-2502(-)	10.67	9	9	14	834	96.732	9.62744	0.994373	1.00873	1.05159	1.01823	0.969338	0.946588	0.942804	0.95291	1.06855	0.0266936
Unigene028758_02	g.27791 m.27791 Unigene028758 Unigene028758_02 g.27791 ORF type:5prime_partial len:408 (-) Unigene028758_02:18-1241(-)	28.75	7	10	13	407	46.1185	7.82568	0.989261	0.969114	0.981306	0.979893	1.06383	1.08443	1.04996	1.06608	0.919158	0.001753
Unigene053441_01	g.47314 m.47314 Unigene053441 Unigene053441_01 g.47314 ORF type:complete len:173 (-) Unigene053441_01:280-798(-)	12.79	1	3	13	172	18.3491	8.33838	1.08347	1.10181	1.13088	1.10539	0.887042	0.653632	0.790354	0.77701	1.42262	0.00895736
Unigene027389_01	g.25876 m.25876 Unigene027389 Unigene027389_01 g.25876 ORF type:internal len:246 (+) Unigene027389_01:1-735(+)	21.22	5	5	7	245	28.0336	9.48096	1.03368	1.01371	1.06207	1.03649	0.911233	0.979183	0.89555	0.928656	1.11612	0.0210846
Unigene028256_02	g.27045 m.27045 Unigene028256 Unigene028256_02 g.27045 ORF type:3prime_partial len:549 (-) Unigene028256_02:3-1646(-)	12.04	5	5	10	548	55.653	4.00537	1.04037	1.0311	1.02343	1.03164	0.948434	0.994062	0.962467	0.968321	1.06539	0.0115932
Unigene051176_01	g.45158 m.45158 Unigene051176 Unigene051176_01 g.45158 ORF type:complete len:283 (+) Unigene051176_01:119-967(+)	30.5	8	8	11	282	31.7728	4.729	0.978013	0.958842	1.01808	0.984978	1.03893	1.05728	1.05488	1.05036	0.93775	0.0236305
Unigene007186_02	g.7174 m.7174 Unigene007186 Unigene007186_02 g.7174 ORF type:complete len:517 (+) Unigene007186_02:83-1633(+)	10.08	6	6	10	516	58.3834	6.53662	1.00206	0.994087	0.958364	0.984836	1.0302	1.02921	1.06888	1.04276	0.944447	0.0365223
Unigene027971_02	g.26681 m.26681 Unigene027971 Unigene027971_02 g.26681 ORF type:complete len:171 (-) Unigene027971_02:162-674(-)	35.29	5	5	6	170	18.2493	8.17725	0.984827	0.980427	0.976925	0.980726	1.03628	1.0158	1.03194	1.028	0.95401	0.00205104
Unigene016134_02	g.14529 m.14529 Unigene016134 Unigene016134_02 g.14529 ORF type:5prime_partial len:470 (-) Unigene016134_02:973-2382(-)	23.24	12	12	15	469	52.9713	8.48486	1.02472	1.03754	1.02232	1.02819	0.991365	0.9266	0.964631	0.960865	1.07007	0.0254671
Unigene052547_05	g.46528 m.46528 Unigene052547 Unigene052547_05 g.46528 ORF type:3prime_partial len:138 (+) Unigene052547_05:128-538(+)	37.23	1	5	7	137	15.0397	8.14795	1.10515	1.08619	1.12308	1.10481	0.810694	0.904092	0.715569	0.810118	1.36376	0.00602996
Unigene031630_01	g.29883 m.29883 Unigene031630 Unigene031630_01 g.29883 ORF type:complete len:296 (+) Unigene031630_01:19-906(+)	33.56	9	9	9	295	32.9362	8.68994	1.01344	1.05806	1.00811	1.02654	0.917377	0.965347	0.978545	0.953756	1.07631	0.0407083
Unigene045258_01	g.40537 m.40537 Unigene045258 Unigene045258_01 g.40537 ORF type:complete len:688 (+) Unigene045258_01:193-2256(+)	10.77	6	6	7	687	76.8861	6.96143	1.0404	1.00005	1.11094	1.05046	0.934806	0.838889	0.884669	0.886121	1.18546	0.0182205
Unigene001981_03	g.1692 m.1692 Unigene001981 Unigene001981_03 g.1692 ORF type:3prime_partial len:665 (-) Unigene001981_03:1-1992(-)	8.89	1	5	8	664	74.7879	4.84326	0.933206	0.80471	0.882586	0.873501	1.18213	1.28547	1.34594	1.27118	0.687157	0.00280534
Unigene023586_01	g.21899 m.21899 Unigene023586 Unigene023586_01 g.21899 ORF type:complete len:801 (-) Unigene023586_01:112-2514(-)	2.13	1	1	3	800	89.2603	4.89404	0.860245	0.984724	0.753181	0.86605	1.08489	1.07426	1.29734	1.15216	0.751673	0.044255
Unigene025739_01	g.24393 m.24393 Unigene025739 Unigene025739_01 g.24393 ORF type:internal len:954 (+) Unigene025739_01:1-2859(+)	11.54	10	10	13	953	103.219	8.44092	0.974153	0.984737	0.992764	0.983885	1.03515	1.02025	1.01708	1.02416	0.960673	0.0065278
Unigene048893_01	g.43340 m.43340 Unigene048893 Unigene048893_01 g.43340 ORF type:complete len:177 (-) Unigene048893_01:66-596(-)	50.57	8	8	9	176	20.0838	6.85889	0.995824	1.00431	1.05788	1.01934	0.923203	0.922477	0.96092	0.935533	1.08958	0.0225322
Unigene055745_01	g.49637 m.49637 Unigene055745 Unigene055745_01 g.49637 ORF type:internal len:124 (+) Unigene055745_01:1-369(+)	24.39	3	3	4	123	14.6776	5.60498	1.07025	1.02342	1.0223	1.03866	0.948986	0.833439	0.962443	0.914956	1.1352	0.0478902
Unigene052236_03	g.46220 m.46220 Unigene052236 Unigene052236_03 g.46220 ORF type:internal len:290 (-) Unigene052236_03:1-867(-)	25.26	6	7	9	289	32.4631	5.94775	0.925342	1.0053	0.954823	0.961822	1.03483	1.06625	1.11037	1.07048	0.898493	0.0274308
Unigene052083_04	g.46043 m.46043 Unigene052083 Unigene052083_04 g.46043 ORF type:complete len:176 (-) Unigene052083_04:116-643(-)	29.14	3	3	5	175	19.5751	5.50342	0.965049	0.966685	0.952822	0.961518	1.05245	1.08025	1.10325	1.07865	0.891408	0.00157298
Unigene018499_06	g.17046 m.17046 Unigene018499 Unigene018499_06 g.17046 ORF type:complete len:315 (+) Unigene018499_06:571-1515(+)	23.57	5	5	7	314	34.5119	8.25049	0.94004	0.968296	0.935103	0.947813	1.16696	1.0414	1.24486	1.15108	0.823415	0.0278244
Unigene048870_02	g.43318 m.43318 Unigene048870 Unigene048870_02 g.43318 ORF type:3prime_partial len:508 (-) Unigene048870_02:3-1523(-)	11.05	6	6	8	507	56.9952	6.63916	0.974008	0.987374	0.953319	0.971567	1.04437	1.10882	1.0856	1.07959	0.899937	0.00711255
Unigene052549_01	g.46530 m.46530 Unigene052549 Unigene052549_01 g.46530 ORF type:complete len:317 (+) Unigene052549_01:63-1013(+)	15.82	5	5	7	316	35.6186	8.06006	1.06629	1.01914	1.04532	1.04358	0.905182	0.859882	0.957705	0.90759	1.14984	0.0123168
Unigene022671_01	g.21085 m.21085 Unigene022671 Unigene022671_01 g.21085 ORF type:complete len:387 (-) Unigene022671_01:1234-2394(-)	17.36	7	7	12	386	44.0816	7.92822	1.02878	1.01019	1.10522	1.04806	0.923782	0.964288	0.874732	0.920934	1.13804	0.0309294
Unigene012276_01	g.11097 m.11097 Unigene012276 Unigene012276_01 g.11097 ORF type:3prime_partial len:188 (-) Unigene012276_01:1-561(-)	34.22	3	5	5	187	22.3825	5.68115	0.914969	0.990762	0.976629	0.960787	1.09013	1.1736	1.07314	1.11229	0.863791	0.0174662
Unigene032894_02	g.30880 m.30880 Unigene032894 Unigene032894_02 g.30880 ORF type:complete len:377 (+) Unigene032894_02:155-1285(+)	11.44	1	5	9	376	44.3399	9.0415	1.03483	0.999511	1.13401	1.05612	0.892397	0.872763	0.898205	0.887788	1.1896	0.0147712
Unigene014358_01	g.12895 m.12895 Unigene014358 Unigene014358_01 g.12895 ORF type:5prime_partial len:793 (-) Unigene014358_01:92-2470(-)	7.32	6	6	6	792	86.2476	5.66846	1.01138	1.03199	1.04039	1.02792	0.915355	0.998328	0.935628	0.94977	1.08228	0.0416406
Unigene026865_01	g.25348 m.25348 Unigene026865 Unigene026865_01 g.25348 ORF type:complete len:386 (+) Unigene026865_01:173-1330(+)	19.48	4	5	9	385	43.0974	7.09326	1.00042	0.972719	0.991677	0.988271	1.04059	1.01156	1.01894	1.0237	0.965392	0.0413318
Unigene027355_01	g.25792 m.25792 Unigene027355 Unigene027355_01 g.25792 ORF type:3prime_partial len:329 (-) Unigene027355_01:3-986(-)	15.55	4	4	4	328	37.1168	10.4185	1.05149	1.04872	1.03221	1.04414	0.919946	0.94911	0.88432	0.917792	1.13767	0.00302356
Unigene005356_02	g.5134 m.5134 Unigene005356 Unigene005356_02 g.5134 ORF type:complete len:120 (+) Unigene005356_02:116-475(+)	27.73	5	5	9	119	12.9256	7.38623	1.06224	1.03898	1.06492	1.05538	0.921455	0.952581	0.847189	0.907075	1.1635	0.0101269
Unigene017961_02	g.16376 m.16376 Unigene017961 Unigene017961_02 g.16376 ORF type:3prime_partial len:367 (+) Unigene017961_02:128-1225(+)	11.2	2	3	11	366	39.6579	4.39893	0.93655	0.920224	0.993952	0.950242	1.10237	1.06811	1.11032	1.0936	0.868913	0.00516203
Unigene017641_01	g.16061 m.16061 Unigene017641 Unigene017641_01 g.16061 ORF type:complete len:253 (+) Unigene017641_01:243-1001(+)	7.94	2	2	2	252	27.5539	6.21436	1.06574	1.04442	0.988823	1.03299	0.939812	0.944841	0.962154	0.948936	1.08858	0.0245287
Unigene030559_01	g.29340 m.29340 Unigene030559 Unigene030559_01 g.29340 ORF type:complete len:396 (-) Unigene030559_01:87-1274(-)	18.48	8	8	12	395	45.6116	6.48096	1.05157	1.02379	1.04102	1.0388	0.964153	0.923415	0.902658	0.930075	1.11689	0.00535308
Unigene039624_02	g.36113 m.36113 Unigene039624 Unigene039624_02 g.36113 ORF type:complete len:139 (-) Unigene039624_02:1413-1829(-)	23.91	3	3	6	138	16.0132	5.23682	0.974461	1.05733	1.10428	1.04536	0.896324	0.957466	0.896775	0.916855	1.14016	0.0405176
Unigene036568_01	g.33530 m.33530 Unigene036568 Unigene036568_01 g.33530 ORF type:internal len:436 (-) Unigene036568_01:2-1306(-)	17.24	1	4	7	435	45.2638	4.98291	0.96869	0.978773	0.845803	0.931089	1.11136	1.1531	1.21988	1.16145	0.801662	0.0123146
Unigene000581_03	g.720 m.720 Unigene000581 Unigene000581_03 g.720 ORF type:complete len:970 (-) Unigene000581_03:2913-5822(-)	4.75	3	5	7	969	110.421	6.32861	0.959436	0.983246	0.914259	0.952313	1.03778	1.1886	1.12711	1.11783	0.85193	0.0264968
Unigene017324_01	g.15557 m.15557 Unigene017324 Unigene017324_01 g.15557 ORF type:5prime_partial len:157 (-) Unigene017324_01:238-708(-)	33.97	6	6	9	156	18.355	6.81494	1.08149	1.01643	1.07449	1.05747	0.860824	0.980171	0.843112	0.894702	1.18192	0.0270121
Unigene016913_01	g.15090 m.15090 Unigene016913 Unigene016913_01 g.15090 ORF type:3prime_partial len:177 (+) Unigene016913_01:203-730(+)	48.86	7	7	10	176	20.3645	8.71924	1.03507	1.00072	1.04509	1.02696	0.951434	0.970881	0.954138	0.958818	1.07107	0.00987954
Unigene022534_01	g.20912 m.20912 Unigene022534 Unigene022534_01 g.20912 ORF type:complete len:331 (-) Unigene022534_01:397-1389(-)	18.18	6	6	6	330	37.5413	6.72705	1.01327	1.00542	1.03893	1.01921	0.927479	0.959739	0.969242	0.952153	1.07042	0.0143571
Unigene048240_01	g.42663 m.42663 Unigene048240 Unigene048240_01 g.42663 ORF type:complete len:245 (+) Unigene048240_01:63-797(+)	25.82	6	6	6	244	26.461	8.74854	1.03785	1.00314	1.0564	1.03246	0.965096	0.936276	0.921427	0.940933	1.09728	0.010566
Unigene032761_01	g.30661 m.30661 Unigene032761 Unigene032761_01 g.30661 ORF type:complete len:393 (+) Unigene032761_01:96-1274(+)	20.41	7	7	9	392	44.8181	8.68994	1.06975	0.993257	1.10178	1.05493	0.925166	0.894721	0.821352	0.880413	1.19822	0.0173009
Unigene041589_01	g.37951 m.37951 Unigene041589 Unigene041589_01 g.37951 ORF type:3prime_partial len:110 (-) Unigene041589_01:2-328(-)	55.96	4	4	7	109	12.1164	5.45264	1.00949	1.04238	1.05268	1.03485	0.961574	0.969378	0.90217	0.944374	1.0958	0.0220914
Unigene010626_01	g.9776 m.9776 Unigene010626 Unigene010626_01 g.9776 ORF type:complete len:361 (-) Unigene010626_01:393-1475(-)	15.83	4	4	4	360	38.6768	8.646	1.04074	1.04384	1.00831	1.03096	0.948977	0.954542	0.976753	0.96009	1.07382	0.00750342
Unigene028027_03	g.26728 m.26728 Unigene028027 Unigene028027_03 g.26728 ORF type:complete len:458 (-) Unigene028027_03:110-1483(-)	13.35	3	5	5	457	51.2478	5.98584	0.987975	1.05903	1.07929	1.0421	0.907241	0.985467	0.914436	0.935715	1.11369	0.0462205
Unigene020193_01	g.18935 m.18935 Unigene020193 Unigene020193_01 g.18935 ORF type:complete len:529 (+) Unigene020193_01:205-1791(+)	14.96	8	8	10	528	59.7138	6.771	0.942849	1.02255	0.879857	0.948419	1.0667	1.10977	1.13173	1.10273	0.860062	0.0274723
Unigene045191_01	g.40424 m.40424 Unigene045191 Unigene045191_01 g.40424 ORF type:complete len:664 (+) Unigene045191_01:425-2416(+)	12.82	8	8	9	663	75.9899	6.99072	0.899238	0.870148	0.91093	0.893439	1.19182	1.26456	1.1463	1.2009	0.743977	0.00108887
Unigene057409_01	g.51199 m.51199 Unigene057409 Unigene057409_01 g.51199 ORF type:complete len:230 (+) Unigene057409_01:192-881(+)	12.66	3	3	4	229	26.8521	8.77783	1.10532	1.00699	1.05284	1.05505	0.858269	0.959997	0.944384	0.920883	1.14569	0.0343179
Unigene043575_01	g.39266 m.39266 Unigene043575 Unigene043575_01 g.39266 ORF type:3prime_partial len:329 (-) Unigene043575_01:2-985(-)	6.71	2	2	3	328	36.5182	5.90967	0.998362	1.02453	1.00587	1.00959	0.98512	0.952501	0.977408	0.971676	1.03902	0.0390876
Unigene024261_01	g.22897 m.22897 Unigene024261 Unigene024261_01 g.22897 ORF type:5prime_partial len:160 (+) Unigene024261_01:2-481(+)	34.59	2	4	4	159	17.2718	5.94775	0.917892	0.900781	0.902853	0.907176	1.13548	1.20543	1.17881	1.17324	0.773224	0.000227065
Unigene006344_01	g.6469 m.6469 Unigene006344 Unigene006344_01 g.6469 ORF type:3prime_partial len:576 (-) Unigene006344_01:3-1727(-)	12.52	2	5	6	575	59.5334	9.78857	0.9032	0.933764	0.988075	0.94168	1.13854	1.1254	1.04486	1.10293	0.853797	0.0136856
Unigene040585_01	g.36854 m.36854 Unigene040585 Unigene040585_01 g.36854 ORF type:complete len:486 (+) Unigene040585_01:107-1564(+)	20	9	9	13	485	54.985	6.02393	1.02524	0.998603	1.02846	1.01743	0.963443	0.955591	0.955931	0.958322	1.06168	0.00381088
Unigene032894_03	g.30881 m.30881 Unigene032894 Unigene032894_03 g.30881 ORF type:complete len:370 (+) Unigene032894_03:155-1264(+)	11.38	1	5	9	369	43.5214	9.14404	1.04961	1.048	1.04002	1.04588	0.929288	0.971482	0.870282	0.923684	1.13229	0.0143476
Unigene025563_01	g.24127 m.24127 Unigene025563 Unigene025563_01 g.24127 ORF type:complete len:545 (+) Unigene025563_01:87-1721(+)	13.79	1	6	7	544	62.3093	5.22412	0.935818	0.955336	0.946036	0.94573	1.0964	1.06037	1.18319	1.11332	0.849468	0.0104679
Unigene030535_01	g.29301 m.29301 Unigene030535 Unigene030535_01 g.29301 ORF type:complete len:379 (+) Unigene030535_01:88-1224(+)	22.75	8	8	11	378	41.9761	5.88428	1.02797	1.00486	1.06872	1.03385	0.953434	0.930809	0.95295	0.945731	1.09318	0.0118456
Unigene014975_01	g.13766 m.13766 Unigene014975 Unigene014975_01 g.13766 ORF type:complete len:1203 (+) Unigene014975_01:58-3666(+)	11.48	13	13	14	1202	139.387	8.23584	1.03688	1.00861	1.04015	1.02855	0.929614	0.932087	0.955623	0.939108	1.09524	0.00233837
Unigene037282_02	g.34290 m.34290 Unigene037282 Unigene037282_02 g.34290 ORF type:5prime_partial len:603 (+) Unigene037282_02:3-1811(+)	10.3	6	6	6	602	67.5843	6.90283	1.03589	1.01731	1.01744	1.02355	0.977804	0.941004	0.987949	0.968919	1.05638	0.0245501
Unigene057452_01	g.51298 m.51298 Unigene057452 Unigene057452_01 g.51298 ORF type:complete len:336 (-) Unigene057452_01:90-1097(-)	22.39	8	8	11	335	39.479	6.17627	0.98175	0.993375	0.985121	0.986749	1.03589	1.0096	1.05835	1.03461	0.953736	0.0299258
Unigene028253_01	g.27035 m.27035 Unigene028253 Unigene028253_01 g.27035 ORF type:internal len:175 (+) Unigene028253_01:1-522(+)	14.94	2	2	4	174	18.961	6.0874	1.03173	0.989209	1.12564	1.04886	0.825895	0.943714	0.861703	0.877104	1.19582	0.0322017
Unigene019102_02	g.17571 m.17571 Unigene019102 Unigene019102_02 g.17571 ORF type:complete len:741 (-) Unigene019102_02:508-2730(-)	10	7	7	11	740	83.4508	6.23975	1.02864	1.00039	1.03718	1.02207	0.976941	0.989661	0.939535	0.968712	1.05508	0.0462819
Unigene022516_02	g.20874 m.20874 Unigene022516 Unigene022516_02 g.20874 ORF type:complete len:489 (-) Unigene022516_02:751-2217(-)	4.51	2	2	2	488	53.9638	8.48486	1.03938	1.04593	1.01542	1.03358	0.959211	0.909103	0.94753	0.938615	1.10117	0.00588599
Unigene053388_01	g.47272 m.47272 Unigene053388 Unigene053388_01 g.47272 ORF type:internal len:149 (+) Unigene053388_01:3-446(+)	16.89	2	2	2	148	16.6674	6.80029	0.957892	0.909856	0.984015	0.950588	1.02107	1.13717	1.08669	1.08164	0.878836	0.0306405
Unigene048205_01	g.42619 m.42619 Unigene048205 Unigene048205_01 g.42619 ORF type:3prime_partial len:258 (-) Unigene048205_01:3-773(-)	31.13	4	8	13	257	29.0018	9.40771	1.02891	1.00352	1.08126	1.0379	0.903085	0.9499	0.868939	0.907308	1.14393	0.0163472
Unigene025503_02	g.23967 m.23967 Unigene025503 Unigene025503_02 g.23967 ORF type:complete len:410 (-) Unigene025503_02:465-1694(-)	15.65	7	7	8	409	45.7416	6.34131	1.04628	1.01766	1.04617	1.0367	0.956202	0.900558	0.917611	0.92479	1.12102	0.00416595
Unigene043281_01	g.39066 m.39066 Unigene043281 Unigene043281_01 g.39066 ORF type:complete len:227 (+) Unigene043281_01:73-753(+)	21.68	4	4	4	226	25.9262	8.86572	0.980196	0.922848	0.97715	0.960065	1.05294	1.093	1.09425	1.08006	0.888899	0.0064855
Unigene030033_01	g.28879 m.28879 Unigene030033 Unigene030033_01 g.28879 ORF type:5prime_partial len:176 (+) Unigene030033_01:1-528(+)	34.29	3	3	3	175	19.0475	4.66553	0.89664	0.948715	0.84083	0.895395	1.28115	1.27568	1.08786	1.2149	0.737013	0.0106989
Unigene044939_01	g.40285 m.40285 Unigene044939 Unigene044939_01 g.40285 ORF type:internal len:190 (+) Unigene044939_01:1-567(+)	17.46	2	2	3	189	20.6192	4.76709	0.990461	1.04513	1.06695	1.03418	0.935594	0.811251	0.891123	0.879323	1.17611	0.0225694
Unigene012869_01	g.11625 m.11625 Unigene012869 Unigene012869_01 g.11625 ORF type:complete len:413 (-) Unigene012869_01:20-1258(-)	8.74	3	3	8	412	47.2843	5.26221	0.943953	0.94968	0.960445	0.951359	1.05354	1.11847	1.04273	1.07158	0.88781	0.00759768
Unigene037456_02	g.34496 m.34496 Unigene037456 Unigene037456_02 g.34496 ORF type:complete len:553 (-) Unigene037456_02:355-2013(-)	14.49	8	8	10	552	61.0993	6.44287	0.994722	0.924686	0.94332	0.954243	1.11826	1.01977	1.06704	1.06835	0.893189	0.031946
Unigene056636_01	g.50459 m.50459 Unigene056636 Unigene056636_01 g.50459 ORF type:complete len:276 (-) Unigene056636_01:1948-2775(-)	8.73	2	2	5	275	30.2692	5.14795	0.959402	0.996482	0.943877	0.966587	1.08551	1.0773	1.09918	1.08733	0.888957	0.00201206
Unigene022715_02	g.21141 m.21141 Unigene022715 Unigene022715_02 g.21141 ORF type:5prime_partial len:332 (+) Unigene022715_02:1-996(+)	13.6	4	4	5	331	38.0836	9.15869	1.0256	1.01938	1.01891	1.02129	0.984963	0.943956	0.954864	0.961261	1.06245	0.00851265
Unigene021496_02	g.19848 m.19848 Unigene021496 Unigene021496_02 g.19848 ORF type:complete len:252 (+) Unigene021496_02:61-816(+)	28.29	5	5	5	251	28.2584	7.03467	1.03146	1.04668	1.0652	1.04778	0.933123	0.988261	0.925501	0.948961	1.10414	0.0109732
Unigene005687_01	g.5576 m.5576 Unigene005687 Unigene005687_01 g.5576 ORF type:5prime_partial len:496 (+) Unigene005687_01:3-1490(+)	22.63	10	10	10	495	56.5303	9.89111	0.997406	0.977595	0.955925	0.976976	1.05325	1.05449	1.00367	1.03714	0.94199	0.0431073
Unigene006097_01	g.6130 m.6130 Unigene006097 Unigene006097_01 g.6130 ORF type:3prime_partial len:488 (-) Unigene006097_01:3-1463(-)	12.32	6	6	6	487	56.3935	7.03467	1.02284	0.985853	1.08241	1.03037	0.919785	0.828147	0.948017	0.89865	1.14658	0.0452773
Unigene004385_01	g.4251 m.4251 Unigene004385 Unigene004385_01 g.4251 ORF type:internal len:205 (+) Unigene004385_01:3-614(+)	24.02	5	5	6	204	22.6436	6.41748	1.012	1.06305	1.01325	1.02944	0.90996	0.968799	0.961067	0.946609	1.0875	0.0294519
Unigene014688_01	g.13406 m.13406 Unigene014688 Unigene014688_01 g.13406 ORF type:3prime_partial len:117 (+) Unigene014688_01:205-552(+)	18.97	1	2	3	116	11.9379	5.31299	1.07754	1.0083	1.06275	1.04953	0.946907	0.950836	0.830128	0.90929	1.15423	0.0352795
Unigene002072_01	g.1832 m.1832 Unigene002072 Unigene002072_01 g.1832 ORF type:complete len:926 (-) Unigene002072_01:748-3525(-)	6.05	5	5	6	925	102.237	5.80811	1.02492	0.988884	0.953267	0.989024	1.04609	1.07768	1.05486	1.05954	0.933442	0.0361152
Unigene041403_06	g.37768 m.37768 Unigene041403 Unigene041403_06 g.37768 ORF type:complete len:440 (+) Unigene041403_06:343-1662(+)	17.77	8	8	8	439	50.5097	9.0415	1.04003	1.00216	1.10959	1.05059	0.889518	0.94184	0.906318	0.912558	1.15126	0.0169627
Unigene004765_01	g.4693 m.4693 Unigene004765 Unigene004765_01 g.4693 ORF type:complete len:225 (+) Unigene004765_01:19-693(+)	29.02	5	5	5	224	24.6082	4.55127	1.04369	0.984339	1.11164	1.04656	0.942015	0.88552	0.922628	0.916721	1.14163	0.0323219
Unigene022578_01	g.20985 m.20985 Unigene022578 Unigene022578_01 g.20985 ORF type:complete len:797 (+) Unigene022578_01:88-2478(+)	6.03	3	3	3	796	90.4823	5.77002	0.931237	0.956397	0.948789	0.945475	0.992993	1.10573	1.08571	1.06148	0.890715	0.0309002
Unigene015708_01	g.14189 m.14189 Unigene015708 Unigene015708_01 g.14189 ORF type:complete len:190 (+) Unigene015708_01:107-676(+)	30.16	6	6	9	189	19.6261	11.0776	1.06243	1.03945	0.980933	1.0276	0.946042	0.953988	0.930569	0.943533	1.0891	0.028996
Unigene037930_02	g.34869 m.34869 Unigene037930 Unigene037930_02 g.34869 ORF type:5prime_partial len:626 (-) Unigene037930_02:139-2016(-)	3.04	2	2	3	625	68.8337	8.60205	1.05223	0.99657	1.01929	1.02269	0.93363	0.86643	0.865532	0.888531	1.15099	0.0084234
Unigene023801_02	g.22330 m.22330 Unigene023801 Unigene023801_02 g.22330 ORF type:complete len:214 (+) Unigene023801_02:104-745(+)	29.11	5	5	9	213	24.0615	8.44092	1.00577	1.02368	1.02945	1.01963	0.963079	0.985042	0.935876	0.961332	1.06065	0.0214842
Unigene013728_03	g.12206 m.12206 Unigene013728 Unigene013728_03 g.12206 ORF type:5prime_partial len:297 (+) Unigene013728_03:1-891(+)	10.14	2	4	5	296	32.3685	6.68311	1.14492	0.972002	1.10477	1.0739	0.851858	0.745788	0.95172	0.849789	1.26372	0.0472797
Unigene025062_01	g.23674 m.23674 Unigene025062 Unigene025062_01 g.23674 ORF type:3prime_partial len:209 (+) Unigene025062_01:132-755(+)	20.67	4	4	5	208	22.8952	6.06201	1.05659	1.04167	1.05072	1.04966	0.956978	0.846724	0.892091	0.898598	1.16811	0.00945654
Unigene035281_01	g.32695 m.32695 Unigene035281 Unigene035281_01 g.32695 ORF type:5prime_partial len:353 (-) Unigene035281_01:275-1333(-)	7.39	2	2	3	352	39.7882	5.60498	1.06415	1.07671	1.00526	1.04871	0.928798	0.969455	0.916575	0.938276	1.1177	0.0153761
Unigene021059_01	g.19459 m.19459 Unigene021059 Unigene021059_01 g.19459 ORF type:5prime_partial len:202 (-) Unigene021059_01:767-1372(-)	23.38	5	5	7	201	23.0975	4.90674	0.93459	0.975428	0.981117	0.963712	1.08623	1.03431	1.07963	1.06672	0.903431	0.00932804
Unigene020155_02	g.18827 m.18827 Unigene020155 Unigene020155_02 g.18827 ORF type:3prime_partial len:904 (+) Unigene020155_02:98-2806(+)	8.42	6	6	6	903	103.3	6.87354	1.04349	1.03466	1.0224	1.03352	0.963345	0.885644	0.911416	0.920135	1.12323	0.00868958
Unigene018365_02	g.16834 m.16834 Unigene018365 Unigene018365_02 g.16834 ORF type:5prime_partial len:392 (-) Unigene018365_02:544-1719(-)	10.74	4	4	4	391	44.8728	6.58057	0.936494	0.967046	0.971705	0.958415	1.09798	1.00537	1.11155	1.07164	0.894348	0.0322243
Unigene052507_01	g.46479 m.46479 Unigene052507 Unigene052507_01 g.46479 ORF type:5prime_partial len:200 (+) Unigene052507_01:1-600(+)	18.59	3	3	4	199	21.8883	8.44092	1.12278	1.00794	1.22784	1.11952	0.780691	0.794913	0.790205	0.788603	1.41962	0.00651567
Unigene006797_01	g.6840 m.6840 Unigene006797 Unigene006797_01 g.6840 ORF type:complete len:123 (+) Unigene006797_01:99-467(+)	21.31	3	3	3	122	13.798	6.12549	1.00848	1.07072	1.02701	1.0354	0.955791	0.953246	0.941708	0.950248	1.08961	0.0108822
Unigene014816_01	g.13552 m.13552 Unigene014816 Unigene014816_01 g.13552 ORF type:complete len:733 (-) Unigene014816_01:3155-5353(-)	9.56	5	5	6	732	83.933	5.97314	0.973971	0.977265	0.976763	0.976	1.04228	1.06812	1.05059	1.05367	0.926289	0.000539417
Unigene017006_02	g.15170 m.15170 Unigene017006 Unigene017006_02 g.15170 ORF type:3prime_partial len:128 (+) Unigene017006_02:91-471(+)	40.16	1	4	9	127	14.0361	8.1626	0.931133	0.956577	0.989685	0.959132	1.05759	1.08639	1.12091	1.0883	0.881316	0.00661825
Unigene027507_01	g.26031 m.26031 Unigene027507 Unigene027507_01 g.26031 ORF type:complete len:532 (-) Unigene027507_01:2350-3945(-)	19.59	8	8	8	531	59.5596	5.89697	0.983179	0.997514	0.963964	0.981552	1.05672	1.0175	1.09597	1.05673	0.928857	0.0380289
Unigene014607_01	g.13250 m.13250 Unigene014607 Unigene014607_01 g.13250 ORF type:5prime_partial len:428 (-) Unigene014607_01:136-1419(-)	10.07	3	3	4	427	48.6009	7.44482	0.941828	0.901681	0.866832	0.903447	1.13627	1.13777	1.1843	1.15278	0.783713	0.000742359
Unigene022492_02	g.20841 m.20841 Unigene022492 Unigene022492_02 g.20841 ORF type:internal len:426 (-) Unigene022492_02:3-1277(-)	10.59	1	4	4	425	45.8842	6.99072	0.95964	0.911534	0.966987	0.946054	1.07895	1.04744	1.20853	1.11164	0.851042	0.0339235
Unigene027397_02	g.25904 m.25904 Unigene027397 Unigene027397_02 g.25904 ORF type:complete len:987 (+) Unigene027397_02:60-3020(+)	12.78	12	12	13	986	109.543	8.47021	0.9863	0.939343	0.954626	0.96009	1.04263	1.01457	1.08805	1.04842	0.915751	0.0256839
Unigene024081_01	g.22678 m.22678 Unigene024081 Unigene024081_01 g.22678 ORF type:5prime_partial len:753 (+) Unigene024081_01:2-2260(+)	11.17	7	8	12	752	84.4411	7.07861	0.974177	0.949666	0.945559	0.956467	1.04797	1.06824	1.11555	1.07725	0.887877	0.00529655
Unigene006042_03	g.6014 m.6014 Unigene006042 Unigene006042_03 g.6014 ORF type:internal len:1400 (+) Unigene006042_03:3-4199(+)	2.86	4	4	4	1399	148.672	5.88428	1.0486	1.02082	1.04303	1.03748	0.97686	0.869142	0.947486	0.931162	1.11418	0.032976
Unigene032914_01	g.30908 m.30908 Unigene032914 Unigene032914_01 g.30908 ORF type:complete len:349 (+) Unigene032914_01:114-1160(+)	24.71	7	7	8	348	38.8203	6.3667	1.04873	1.01968	1.00439	1.02427	0.948149	0.926004	0.953204	0.942452	1.08681	0.00611334
Unigene021464_02	g.19799 m.19799 Unigene021464 Unigene021464_02 g.19799 ORF type:complete len:211 (-) Unigene021464_02:185-817(-)	34.76	7	7	8	210	23.1088	8.48486	0.872137	0.850644	0.9357	0.88616	1.18104	1.17386	1.22858	1.19449	0.741873	0.000557565
Unigene020200_01	g.18952 m.18952 Unigene020200 Unigene020200_01 g.18952 ORF type:complete len:1692 (-) Unigene020200_01:522-5597(-)	3.49	5	6	6	1691	193.553	5.26221	1.02403	1.00315	1.05734	1.02817	0.947169	0.955967	0.933115	0.945417	1.08753	0.00845188
Unigene005741_01	g.5725 m.5725 Unigene005741 Unigene005741_01 g.5725 ORF type:complete len:747 (+) Unigene005741_01:60-2300(+)	11.93	9	9	10	746	84.4435	7.38623	1.03833	1.0089	1.03921	1.02881	0.947121	0.946268	0.989324	0.960904	1.07067	0.0173499
Unigene016061_01	g.14445 m.14445 Unigene016061 Unigene016061_01 g.14445 ORF type:complete len:222 (+) Unigene016061_01:202-867(+)	22.17	5	5	7	221	25.1482	9.78857	1.04016	0.993547	1.052	1.02857	0.979125	0.922834	0.919678	0.940546	1.09359	0.0286233
Unigene020979_01	g.19354 m.19354 Unigene020979 Unigene020979_01 g.19354 ORF type:complete len:109 (+) Unigene020979_01:114-440(+)	42.59	3	4	5	108	11.676	8.1333	1.02689	0.99991	1.1089	1.04523	0.847411	0.964857	0.875747	0.896005	1.16655	0.0364287
Unigene017855_01	g.16189 m.16189 Unigene017855 Unigene017855_01 g.16189 ORF type:complete len:372 (-) Unigene017855_01:253-1368(-)	8.89	3	3	3	371	42.5126	6.58057	1.01476	1.01433	1.03708	1.02205	0.979447	1.00617	0.978136	0.987919	1.03455	0.0447384
Unigene014640_01	g.13337 m.13337 Unigene014640 Unigene014640_01 g.13337 ORF type:3prime_partial len:362 (-) Unigene014640_01:3-1085(-)	3.32	1	1	2	361	38.6646	4.71631	1.02323	1.02891	1.1055	1.05255	0.909157	0.911404	0.875252	0.898604	1.17131	0.00604431
Unigene054442_02	g.48463 m.48463 Unigene054442 Unigene054442_02 g.48463 ORF type:complete len:640 (+) Unigene054442_02:262-2181(+)	6.57	3	3	4	639	69.5053	6.90283	1.11033	1.03508	1.07486	1.07342	0.848564	0.871608	0.775185	0.831786	1.2905	0.00264452
Unigene027496_03	g.26003 m.26003 Unigene027496 Unigene027496_03 g.26003 ORF type:5prime_partial len:244 (+) Unigene027496_03:2-733(+)	23.05	6	6	8	243	27.6592	8.47021	1.00241	0.98107	0.987613	0.990363	1.0282	1.04648	1.05057	1.04175	0.950672	0.0053125
Unigene034280_01	g.31931 m.31931 Unigene034280 Unigene034280_01 g.31931 ORF type:complete len:256 (+) Unigene034280_01:81-848(+)	38.04	8	8	10	255	28.3326	7.00537	1.01713	1.00687	1.03762	1.02054	0.97984	0.95604	0.963379	0.966419	1.056	0.00914521
Unigene027822_06	g.26520 m.26520 Unigene027822 Unigene027822_06 g.26520 ORF type:complete len:351 (+) Unigene027822_06:1093-2145(+)	12.57	4	4	5	350	38.0585	8.30908	1.06594	0.983267	1.07228	1.0405	0.915106	0.92374	0.888396	0.909081	1.14456	0.0126761
Unigene012772_01	g.11531 m.11531 Unigene012772 Unigene012772_01 g.11531 ORF type:complete len:143 (+) Unigene012772_01:61-489(+)	26.06	4	4	5	142	16.9966	6.17627	1.05758	1.0068	1.07293	1.04577	0.910305	0.924985	0.904792	0.913361	1.14497	0.00316195
Unigene028124_01	g.26892 m.26892 Unigene028124 Unigene028124_01 g.26892 ORF type:complete len:782 (+) Unigene028124_01:457-2802(+)	7.94	6	6	6	781	90.2453	8.41162	1.0547	1.00048	1.02193	1.0257	0.958353	0.990717	0.940178	0.963083	1.06502	0.0442267
Unigene053737_01	g.47761 m.47761 Unigene053737 Unigene053737_01 g.47761 ORF type:internal len:159 (-) Unigene053737_01:3-476(-)	17.72	2	2	3	158	17.5703	4.70361	1.00853	0.929302	0.944709	0.960846	1.0256	1.11087	1.04614	1.06087	0.905714	0.0472957
Unigene037990_01	g.34967 m.34967 Unigene037990 Unigene037990_01 g.34967 ORF type:3prime_partial len:479 (+) Unigene037990_01:145-1578(+)	11.72	5	5	5	478	54.7768	8.85107	0.971526	0.966629	0.963215	0.967123	1.02295	1.10672	1.15799	1.09589	0.8825	0.0309147
Unigene010883_01	g.9880 m.9880 Unigene010883 Unigene010883_01 g.9880 ORF type:complete len:277 (+) Unigene010883_01:110-940(+)	23.55	6	6	6	276	31.9392	6.0874	1.03891	0.970328	1.07277	1.02734	0.917516	0.923703	0.936526	0.925915	1.10954	0.0296816
Unigene003173_03	g.2859 m.2859 Unigene003173 Unigene003173_03 g.2859 ORF type:complete len:186 (-) Unigene003173_03:810-1367(-)	39.46	6	6	6	185	20.9907	7.79639	0.977698	0.997363	0.998548	0.991203	1.03627	1.13505	1.11966	1.09699	0.903564	0.0281214
Unigene007151_01	g.7097 m.7097 Unigene007151 Unigene007151_01 g.7097 ORF type:complete len:233 (+) Unigene007151_01:255-953(+)	20.69	6	6	7	232	25.6849	5.87158	1.03102	1.01078	1.03284	1.02488	0.984547	0.918102	0.938868	0.947172	1.08204	0.0203811
Unigene049008_01	g.43459 m.43459 Unigene049008 Unigene049008_01 g.43459 ORF type:complete len:244 (-) Unigene049008_01:360-1091(-)	25.51	5	5	5	243	27.5288	5.57959	0.946655	0.934131	0.955391	0.945392	1.04844	1.21039	1.15044	1.13642	0.831901	0.0160343
Unigene018600_05	g.17181 m.17181 Unigene018600 Unigene018600_05 g.17181 ORF type:complete len:263 (-) Unigene018600_05:1021-1809(-)	17.56	3	3	3	262	29.0694	7.85498	0.918974	0.822857	0.874629	0.872154	1.16485	1.43658	1.20545	1.26896	0.687299	0.0112025
Unigene038167_02	g.35210 m.35210 Unigene038167 Unigene038167_02 g.35210 ORF type:5prime_partial len:398 (+) Unigene038167_02:1-1194(+)	7.56	2	3	5	397	44.1358	7.38623	0.975693	0.937674	0.945451	0.952939	1.11208	1.1843	1.04565	1.11401	0.855415	0.0180814
Unigene045787_01	g.41042 m.41042 Unigene045787 Unigene045787_01 g.41042 ORF type:complete len:533 (-) Unigene045787_01:576-2174(-)	4.32	2	2	3	532	61.19	6.25244	1.00486	1.04841	1.07113	1.04147	0.797708	0.962282	0.884086	0.881359	1.18166	0.0355989
Unigene048564_01	g.43071 m.43071 Unigene048564 Unigene048564_01 g.43071 ORF type:complete len:358 (-) Unigene048564_01:732-1805(-)	6.72	3	3	4	357	38.9738	7.1665	0.93295	0.915919	0.930722	0.92653	1.10372	1.09799	1.19943	1.13371	0.817253	0.0034097
Unigene017188_01	g.15418 m.15418 Unigene017188 Unigene017188_01 g.15418 ORF type:complete len:118 (+) Unigene017188_01:139-492(+)	53.85	6	6	9	117	12.4705	9.70068	0.955041	0.996865	0.971112	0.974339	1.01451	1.02559	1.0615	1.03387	0.942423	0.0334156
Unigene014612_01	g.13264 m.13264 Unigene014612 Unigene014612_01 g.13264 ORF type:5prime_partial len:235 (+) Unigene014612_01:1-705(+)	17.95	5	5	7	234	25.8256	9.48096	1.0439	1.00297	1.06454	1.03714	0.925212	0.902854	0.943979	0.924015	1.12242	0.00640499
Unigene003995_01	g.3943 m.3943 Unigene003995 Unigene003995_01 g.3943 ORF type:complete len:177 (-) Unigene003995_01:57-587(-)	34.66	4	4	5	176	20.417	7.47412	0.875715	0.941722	0.862214	0.893217	1.15085	1.25758	1.19332	1.20058	0.743987	0.00148084
Unigene030065_01	g.28953 m.28953 Unigene030065 Unigene030065_01 g.28953 ORF type:complete len:218 (+) Unigene030065_01:65-718(+)	9.22	2	2	3	217	24.2071	5.17334	1.00462	0.942811	0.947527	0.964985	1.10832	1.0745	1.0908	1.09121	0.884327	0.00467314
Unigene007225_03	g.7237 m.7237 Unigene007225 Unigene007225_03 g.7237 ORF type:5prime_partial len:171 (-) Unigene007225_03:802-1314(-)	13.53	1	2	4	170	18.7359	9.92041	1.04706	1.03951	1.15554	1.0807	0.888926	0.933363	0.708791	0.843693	1.28092	0.0387862
Unigene029108_01	g.28264 m.28264 Unigene029108 Unigene029108_01 g.28264 ORF type:internal len:258 (+) Unigene029108_01:1-771(+)	8.95	2	2	3	257	27.5354	8.20654	1.06142	1.09198	1.10076	1.08472	0.819549	0.969093	0.711782	0.833475	1.30144	0.0292281
Unigene000721_01	g.979 m.979 Unigene000721 Unigene000721_01 g.979 ORF type:5prime_partial len:135 (-) Unigene000721_01:66-470(-)	27.61	3	3	3	134	15.0838	4.98291	0.974993	0.967654	1.00612	0.982923	1.05214	1.06276	1.10587	1.07359	0.915549	0.0109615
Unigene019022_01	g.17435 m.17435 Unigene019022 Unigene019022_01 g.17435 ORF type:internal len:416 (-) Unigene019022_01:3-1247(-)	5.06	2	2	2	415	45.6558	6.29053	1.07461	1.04828	1.05452	1.05913	0.929385	0.816636	0.893791	0.879937	1.20365	0.00634953
Unigene054961_01	g.49232 m.49232 Unigene054961 Unigene054961_01 g.49232 ORF type:complete len:124 (+) Unigene054961_01:102-473(+)	22.76	2	2	2	123	13.4168	8.85107	1.08117	1.01719	1.12509	1.07448	0.841267	0.87094	0.867575	0.859927	1.2495	0.00279145
Unigene025893_01	g.24464 m.24464 Unigene025893 Unigene025893_01 g.24464 ORF type:complete len:208 (-) Unigene025893_01:27-650(-)	19.81	4	4	4	207	24.2272	6.40479	0.946949	0.979525	0.955985	0.96082	1.0248	1.13066	1.12022	1.0919	0.879955	0.0201312
Unigene056379_01	g.50182 m.50182 Unigene056379 Unigene056379_01 g.50182 ORF type:internal len:119 (-) Unigene056379_01:3-356(-)	36.44	2	4	6	118	13.3458	5.10986	0.976895	0.953501	0.927205	0.952534	1.08633	1.07211	1.15777	1.1054	0.861708	0.00712189
Unigene029772_04	g.28561 m.28561 Unigene029772 Unigene029772_04 g.28561 ORF type:complete len:343 (-) Unigene029772_04:288-1316(-)	12.87	3	3	3	342	38.082	7.25439	0.920152	0.94295	0.814676	0.892593	1.09563	1.47814	1.2486	1.27412	0.700554	0.0318519
Unigene048056_01	g.42434 m.42434 Unigene048056 Unigene048056_01 g.42434 ORF type:complete len:163 (+) Unigene048056_01:95-583(+)	52.47	7	7	13	162	18.8755	6.20166	0.979193	0.99152	0.918734	0.963149	1.08821	1.07808	1.0654	1.07723	0.894097	0.0082363
Unigene018992_02	g.17423 m.17423 Unigene018992 Unigene018992_02 g.17423 ORF type:complete len:187 (-) Unigene018992_02:77-637(-)	20.97	4	4	4	186	21.7502	7.18115	1.06829	1.02528	1.01845	1.03734	0.887889	0.979507	0.928059	0.931818	1.11325	0.0265308
Unigene003576_01	g.3404 m.3404 Unigene003576 Unigene003576_01 g.3404 ORF type:5prime_partial len:422 (-) Unigene003576_01:952-2217(-)	3.56	1	1	1	421	47.0068	7.43018	0.897189	0.903463	0.933679	0.911443	1.14592	1.20381	1.21419	1.18798	0.767224	0.000326276
Unigene012758_02	g.11516 m.11516 Unigene012758 Unigene012758_02 g.11516 ORF type:complete len:591 (-) Unigene012758_02:2263-4035(-)	5.76	3	3	3	590	64.3048	5.13525	1.00429	0.943104	0.896022	0.947805	1.07968	1.26472	1.12431	1.15624	0.819732	0.031113
Unigene006415_01	g.6548 m.6548 Unigene006415 Unigene006415_01 g.6548 ORF type:internal len:155 (-) Unigene006415_01:1-462(-)	9.74	1	1	2	154	16.7346	4.7417	0.857282	0.978868	0.862591	0.899581	1.16433	1.13515	1.31621	1.20523	0.746397	0.0112728
Unigene039078_01	g.35818 m.35818 Unigene039078 Unigene039078_01 g.35818 ORF type:complete len:255 (+) Unigene039078_01:72-836(+)	18.11	5	5	5	254	27.7506	8.32373	0.999107	1.01665	1.02951	1.01509	0.961855	0.958935	0.973134	0.964641	1.0523	0.00680032
Unigene000190_02	g.132 m.132 Unigene000190 Unigene000190_02 g.132 ORF type:5prime_partial len:521 (+) Unigene000190_02:3-1565(+)	17.31	1	7	11	520	54.9823	8.104	0.956716	0.953943	0.974365	0.961675	1.0656	1.1129	1.08739	1.08863	0.88338	0.00109295
Unigene044552_01	g.39983 m.39983 Unigene044552 Unigene044552_01 g.39983 ORF type:3prime_partial len:1293 (+) Unigene044552_01:147-4022(+)	2.17	3	3	3	1292	143.662	6.06201	1.03748	1.0275	1.03455	1.03318	0.980235	0.908867	0.985243	0.958115	1.07834	0.0391106
Unigene004001_01	g.3945 m.3945 Unigene004001 Unigene004001_01 g.3945 ORF type:5prime_partial len:339 (-) Unigene004001_01:158-1174(-)	7.99	3	3	4	338	38.1304	6.55127	1.1493	0.953719	1.15678	1.0866	0.843703	0.943683	0.787447	0.858278	1.26603	0.0473149
Unigene044373_01	g.39853 m.39853 Unigene044373 Unigene044373_01 g.39853 ORF type:3prime_partial len:292 (+) Unigene044373_01:73-945(+)	10.31	2	2	2	291	32.5572	9.83252	0.878815	0.917654	0.872811	0.88976	1.19805	1.22978	1.26267	1.23017	0.723285	0.000128926
Unigene012233_02	g.11007 m.11007 Unigene012233 Unigene012233_02 g.11007 ORF type:5prime_partial len:244 (-) Unigene012233_02:927-1658(-)	16.46	4	4	4	243	27.8062	7.6792	1.02395	1.01033	1.02209	1.01879	0.993503	0.989548	0.96899	0.984013	1.03534	0.0162499
Unigene008843_04	g.8346 m.8346 Unigene008843 Unigene008843_04 g.8346 ORF type:complete len:309 (+) Unigene008843_04:176-1102(+)	31.17	8	8	8	308	33.7979	5.88428	1.0015	1.01409	1.00594	1.00718	0.997324	0.976116	0.970351	0.981264	1.02641	0.0449208
Unigene024662_02	g.23337 m.23337 Unigene024662 Unigene024662_02 g.23337 ORF type:complete len:236 (-) Unigene024662_02:78-785(-)	30.21	5	5	6	235	26.9843	9.59814	0.941425	0.9793	0.990074	0.970266	1.04031	1.02939	1.05458	1.04143	0.93167	0.0124041
Unigene017356_01	g.15592 m.15592 Unigene017356 Unigene017356_01 g.15592 ORF type:complete len:411 (+) Unigene017356_01:216-1448(+)	21.95	8	8	8	410	46.1089	7.41553	0.977828	0.970663	0.943433	0.963975	1.08844	1.07856	1.12334	1.09678	0.878913	0.00149956
Unigene007979_01	g.7842 m.7842 Unigene007979 Unigene007979_01 g.7842 ORF type:5prime_partial len:190 (-) Unigene007979_01:91-660(-)	19.58	4	4	9	189	22.3294	9.5249	0.919415	0.980318	0.977299	0.959011	1.10384	1.05873	1.03784	1.0668	0.898958	0.0178452
Unigene053789_01	g.47843 m.47843 Unigene053789 Unigene053789_01 g.47843 ORF type:5prime_partial len:214 (-) Unigene053789_01:245-886(-)	6.57	1	1	2	213	23.2252	5.77002	0.882143	0.887315	0.913159	0.894206	1.09184	1.46749	1.15885	1.23939	0.721487	0.0409881
Unigene030076_01	g.28969 m.28969 Unigene030076 Unigene030076_01 g.28969 ORF type:complete len:350 (+) Unigene030076_01:63-1112(+)	17.48	6	6	6	349	38.3706	8.51416	0.971574	0.942959	0.947259	0.953931	1.09686	1.12968	1.07742	1.10132	0.866169	0.00112703
Unigene020135_01	g.18785 m.18785 Unigene020135 Unigene020135_01 g.18785 ORF type:5prime_partial len:1152 (-) Unigene020135_01:1029-4484(-)	5.39	6	6	7	1151	130.634	8.76318	1.05157	1.02944	1.03572	1.03891	0.928893	0.946713	1.00876	0.961454	1.08056	0.0366493
Unigene026346_01	g.24813 m.24813 Unigene026346 Unigene026346_01 g.24813 ORF type:5prime_partial len:122 (+) Unigene026346_01:3-368(+)	32.23	3	3	3	121	13.5281	8.30908	0.771187	0.784892	0.95642	0.8375	1.41582	1.02185	1.21816	1.21861	0.687259	0.041217
Unigene045440_01	g.40741 m.40741 Unigene045440 Unigene045440_01 g.40741 ORF type:5prime_partial len:248 (-) Unigene045440_01:495-1238(-)	8.5	1	2	4	247	28.3867	8.19189	1.08111	1.00358	1.18409	1.08959	0.811764	0.887452	0.791399	0.830205	1.31244	0.0123416
Unigene034216_01	g.31856 m.31856 Unigene034216 Unigene034216_01 g.31856 ORF type:complete len:220 (-) Unigene034216_01:105-764(-)	19.18	5	5	7	219	24.7427	8.63135	0.962586	0.981577	0.945572	0.963245	1.10023	1.04648	1.06301	1.06991	0.900305	0.004943
Unigene027699_01	g.26331 m.26331 Unigene027699 Unigene027699_01 g.26331 ORF type:5prime_partial len:500 (-) Unigene027699_01:1119-2618(-)	33.67	15	15	19	499	56.3123	7.59131	1.01299	1.01126	1.03375	1.01934	0.982699	0.963439	0.965032	0.97039	1.05044	0.00674188
Unigene022344_01	g.20629 m.20629 Unigene022344 Unigene022344_01 g.20629 ORF type:complete len:155 (+) Unigene022344_01:141-605(+)	54.55	7	7	11	154	17.6059	9.33447	1.03096	1.01033	1.05046	1.03059	0.969706	0.935454	0.907627	0.937596	1.09918	0.0121366
Unigene039717_02	g.36264 m.36264 Unigene039717 Unigene039717_02 g.36264 ORF type:internal len:162 (+) Unigene039717_02:2-484(+)	8.07	1	1	2	161	18.0972	4.89404	1.02176	1.07495	1.02382	1.04018	0.96494	0.852103	0.938792	0.918612	1.13234	0.033676
Unigene008704_01	g.8207 m.8207 Unigene008704 Unigene008704_01 g.8207 ORF type:complete len:1333 (+) Unigene008704_01:118-4116(+)	2.33	3	4	4	1332	150.561	4.79248	1.05117	1.02009	1.0294	1.03355	0.934293	0.917289	0.830388	0.89399	1.15611	0.0140321
Unigene025065_01	g.23681 m.23681 Unigene025065 Unigene025065_01 g.23681 ORF type:5prime_partial len:108 (+) Unigene025065_01:3-326(+)	13.08	1	1	2	107	11.5	9.90576	0.962619	1.10462	1.16149	1.07624	0.855387	0.908169	0.793	0.852185	1.26292	0.0298838
Unigene002142_01	g.1872 m.1872 Unigene002142 Unigene002142_01 g.1872 ORF type:complete len:370 (+) Unigene002142_01:86-1195(+)	13.55	4	4	4	369	41.5834	7.32764	0.976793	0.985324	0.992961	0.985026	1.01119	1.07343	1.03239	1.039	0.94805	0.0458009
Unigene021088_03	g.19491 m.19491 Unigene021088 Unigene021088_03 g.19491 ORF type:3prime_partial len:229 (-) Unigene021088_03:3-686(-)	12.28	2	2	2	228	24.8177	5.41455	0.868985	0.900908	1.01767	0.929188	1.18515	1.05369	1.10513	1.11466	0.833609	0.035094
Unigene051229_01	g.45243 m.45243 Unigene051229 Unigene051229_01 g.45243 ORF type:complete len:276 (-) Unigene051229_01:1917-2744(-)	13.09	4	4	7	275	29.391	7.97217	1.00098	1.0173	1.03145	1.01658	0.963166	0.971747	0.998506	0.977806	1.03965	0.0484651
Unigene033378_01	g.31260 m.31260 Unigene033378 Unigene033378_01 g.31260 ORF type:complete len:542 (-) Unigene033378_01:190-1815(-)	16.64	7	7	9	541	57.6476	7.41553	1.06391	1.02294	1.04339	1.04341	0.922936	0.838603	0.94523	0.902256	1.15645	0.0150411
Unigene024321_02	g.22982 m.22982 Unigene024321 Unigene024321_02 g.22982 ORF type:complete len:603 (-) Unigene024321_02:71-1879(-)	7.64	6	6	7	602	68.0982	6.23975	1.04276	1.03132	1.00471	1.02626	0.958283	0.964654	0.957121	0.960019	1.069	0.00452348
Unigene023907_01	g.22398 m.22398 Unigene023907 Unigene023907_01 g.22398 ORF type:5prime_partial len:1570 (+) Unigene023907_01:1-4710(+)	2.1	2	3	3	1569	175.001	7.48877	0.94995	0.95887	0.928312	0.945711	1.12107	1.02646	1.14974	1.09909	0.860451	0.0161157
Unigene042153_01	g.38312 m.38312 Unigene042153 Unigene042153_01 g.38312 ORF type:complete len:472 (+) Unigene042153_01:155-1570(+)	8.7	4	4	4	471	52.4682	7.07861	1.01298	1.06166	1.03521	1.03662	0.938175	0.972155	0.897464	0.935931	1.10758	0.0174352
Unigene032357_01	g.30231 m.30231 Unigene032357 Unigene032357_01 g.30231 ORF type:internal len:394 (+) Unigene032357_01:1-1179(+)	7.38	3	3	6	393	42.7365	5.18604	1.00551	1.02432	1.00812	1.01265	0.987548	0.954431	0.972661	0.971547	1.04231	0.0216403
Unigene028555_01	g.27508 m.27508 Unigene028555 Unigene028555_01 g.27508 ORF type:3prime_partial len:674 (-) Unigene028555_01:1-2019(-)	8.02	5	5	5	673	74.2035	8.6167	1.03434	0.98721	1.01962	1.01372	0.892115	0.933902	0.926129	0.917382	1.10502	0.00703801
Unigene012718_01	g.11468 m.11468 Unigene012718 Unigene012718_01 g.11468 ORF type:complete len:289 (+) Unigene012718_01:151-1017(+)	3.47	1	1	1	288	32.8413	9.74463	1.04515	1.07308	1.11173	1.07665	0.856738	0.841745	0.860285	0.852923	1.26231	0.000372217
Unigene035179_01	g.32559 m.32559 Unigene035179 Unigene035179_01 g.32559 ORF type:complete len:129 (-) Unigene035179_01:1226-1612(-)	21.09	3	3	5	128	14.3672	7.10791	0.958255	1.0024	0.97176	0.977472	1.02375	1.11013	1.0548	1.06289	0.919636	0.0398034
Unigene020065_02	g.18664 m.18664 Unigene020065 Unigene020065_02 g.18664 ORF type:3prime_partial len:174 (-) Unigene020065_02:3-521(-)	26.59	3	4	5	173	20.1499	5.08447	1.00557	1.01598	1.08456	1.03537	0.895127	0.967451	0.927408	0.929996	1.11331	0.0313893
Unigene024590_01	g.23256 m.23256 Unigene024590 Unigene024590_01 g.23256 ORF type:complete len:275 (-) Unigene024590_01:103-927(-)	19.71	4	4	4	274	30.8406	6.62451	1.0731	1.0527	1.03957	1.05512	0.921738	0.942133	0.923128	0.929	1.13576	0.000429155
Unigene056000_01	g.49738 m.49738 Unigene056000 Unigene056000_01 g.49738 ORF type:3prime_partial len:471 (+) Unigene056000_01:91-1500(+)	6.6	3	3	3	470	52.4059	5.85889	1.03414	0.93592	0.958202	0.976086	1.07031	1.12885	1.08549	1.09488	0.8915	0.0262559
Unigene041472_01	g.37859 m.37859 Unigene041472 Unigene041472_01 g.37859 ORF type:complete len:334 (-) Unigene041472_01:689-1690(-)	6.61	2	2	2	333	36.7359	5.18604	0.91426	0.913826	1.01085	0.946311	1.07806	1.14188	1.11712	1.11235	0.850728	0.0111646
Unigene002024_01	g.1763 m.1763 Unigene002024 Unigene002024_01 g.1763 ORF type:complete len:514 (+) Unigene002024_01:44-1585(+)	5.65	3	3	4	513	57.9326	6.37939	1.02313	1.00148	1.03083	1.01848	0.971234	0.952252	0.952301	0.958596	1.06247	0.00521384
Unigene003794_02	g.3695 m.3695 Unigene003794 Unigene003794_02 g.3695 ORF type:3prime_partial len:332 (-) Unigene003794_02:3-995(-)	13.29	1	5	6	331	36.7241	6.7124	1.00262	0.955769	0.938232	0.96554	1.07193	1.01798	1.1285	1.0728	0.900015	0.0450255
Unigene022366_01	g.20652 m.20652 Unigene022366 Unigene022366_01 g.20652 ORF type:complete len:445 (+) Unigene022366_01:128-1462(+)	6.98	2	2	2	444	51.3616	5.47803	0.924552	0.966236	1.01019	0.966992	1.07121	1.08353	1.05233	1.06902	0.904556	0.0179287
Unigene045365_01	g.40653 m.40653 Unigene045365 Unigene045365_01 g.40653 ORF type:complete len:821 (+) Unigene045365_01:171-2633(+)	4.27	3	3	3	820	88.8991	4.81787	0.968432	0.896262	0.960478	0.941724	1.09499	1.10307	1.06942	1.08916	0.864635	0.0041338
Unigene009504_01	g.8965 m.8965 Unigene009504 Unigene009504_01 g.8965 ORF type:complete len:249 (-) Unigene009504_01:414-1160(-)	15.73	3	3	5	248	28.3217	9.23193	0.975864	0.943632	0.939233	0.95291	1.13377	1.02289	1.11699	1.09122	0.873253	0.0190841
Unigene014894_01	g.13642 m.13642 Unigene014894 Unigene014894_01 g.13642 ORF type:internal len:154 (-) Unigene014894_01:1-459(-)	15.69	1	2	2	153	17.32	4.94482	0.850134	1.01041	0.77787	0.879472	1.16706	1.3018	1.35836	1.27574	0.689382	0.0112741
Unigene019138_01	g.17633 m.17633 Unigene019138 Unigene019138_01 g.17633 ORF type:complete len:547 (+) Unigene019138_01:482-2122(+)	1.83	1	1	3	546	60.3143	6.3667	1.02899	1.04153	1.11862	1.06304	0.883263	0.971596	0.834386	0.896415	1.18588	0.0271961
Unigene017892_01	g.16289 m.16289 Unigene017892 Unigene017892_01 g.16289 ORF type:internal len:293 (+) Unigene017892_01:1-876(+)	9.93	2	2	4	292	32.107	4.66553	0.870131	0.855867	1.01321	0.91307	1.16138	1.18398	1.1533	1.16622	0.782931	0.00772422
Unigene027269_02	g.25672 m.25672 Unigene027269 Unigene027269_02 g.25672 ORF type:complete len:184 (+) Unigene027269_02:97-648(+)	10.38	2	2	2	183	21.1728	6.22705	0.983185	0.963395	1.00329	0.98329	1.01757	1.07383	1.03725	1.04288	0.942858	0.0413973
Unigene022095_03	g.20303 m.20303 Unigene022095 Unigene022095_03 g.20303 ORF type:3prime_partial len:107 (-) Unigene022095_03:3-320(-)	21.7	2	2	2	106	12.8507	10.2573	0.900154	0.919049	0.907493	0.908899	1.14984	1.08819	1.24577	1.16127	0.782679	0.00545092
Unigene000274_01	g.274 m.274 Unigene000274 Unigene000274_01 g.274 ORF type:complete len:361 (-) Unigene000274_01:1063-2145(-)	16.11	5	5	6	360	40.3442	5.08447	0.920782	1.02703	0.958804	0.968873	1.07083	1.06458	1.07908	1.0715	0.904224	0.0307323
Unigene020101_01	g.18726 m.18726 Unigene020101 Unigene020101_01 g.18726 ORF type:complete len:509 (-) Unigene020101_01:277-1803(-)	18.31	7	9	13	508	57.2791	6.65381	1.02881	1.04797	0.994074	1.02362	0.964825	0.958162	0.959342	0.960776	1.06541	0.0168076
Unigene022702_02	g.21113 m.21113 Unigene022702 Unigene022702_02 g.21113 ORF type:5prime_partial len:646 (-) Unigene022702_02:268-2205(-)	3.26	2	2	2	645	72.6684	6.87354	1.04166	1.02389	1.04596	1.03717	0.946322	0.886319	0.949807	0.927483	1.11826	0.00718996
Unigene006917_01	g.6952 m.6952 Unigene006917 Unigene006917_01 g.6952 ORF type:5prime_partial len:232 (+) Unigene006917_01:3-698(+)	16.02	2	2	2	231	25.7142	7.07861	0.806008	0.971213	0.834451	0.870557	1.12348	1.33756	1.32717	1.26274	0.68942	0.0104852
Unigene023223_01	g.21609 m.21609 Unigene023223 Unigene023223_01 g.21609 ORF type:5prime_partial len:115 (+) Unigene023223_01:1-345(+)	31.58	1	3	6	114	12.2679	5.24951	0.879342	0.871061	0.939176	0.896527	1.17263	1.22496	1.24525	1.21428	0.738317	0.000477673
Unigene008854_01	g.8358 m.8358 Unigene008854 Unigene008854_01 g.8358 ORF type:internal len:121 (-) Unigene008854_01:1-360(-)	24.17	2	2	2	120	13.3426	9.64209	1.0491	1.01082	1.04262	1.03418	0.975755	0.948124	0.883965	0.935948	1.10496	0.0295683
Unigene035078_01	g.32518 m.32518 Unigene035078 Unigene035078_01 g.32518 ORF type:internal len:131 (+) Unigene035078_01:1-390(+)	8.46	1	1	1	130	14.0256	5.14795	0.956085	0.83257	0.946532	0.911729	1.27594	1.06306	1.12002	1.15301	0.790741	0.0323531
Unigene020922_01	g.19288 m.19288 Unigene020922 Unigene020922_01 g.19288 ORF type:internal len:152 (+) Unigene020922_01:2-454(+)	29.8	4	4	4	151	16.9886	5.99854	0.936399	0.917801	0.919249	0.924483	1.19056	1.09437	1.09282	1.12592	0.821093	0.00359386
Unigene043770_01	g.39425 m.39425 Unigene043770 Unigene043770_01 g.39425 ORF type:complete len:205 (-) Unigene043770_01:265-879(-)	10.29	1	2	9	204	24.1311	11.6196	1.11389	1.06031	1.03949	1.07123	0.859228	0.781762	0.920827	0.853939	1.25446	0.00909815
Unigene027564_02	g.26126 m.26126 Unigene027564 Unigene027564_02 g.26126 ORF type:3prime_partial len:221 (-) Unigene027564_02:1-660(-)	11.82	2	3	6	220	24.0471	7.32764	1.0343	0.996368	1.04769	1.02612	0.963259	0.900523	0.976747	0.946843	1.08373	0.0476084
Unigene054960_01	g.49229 m.49229 Unigene054960 Unigene054960_01 g.49229 ORF type:complete len:337 (+) Unigene054960_01:190-1200(+)	11.01	3	3	3	336	38.2173	5.80811	1.03111	1.05849	0.997516	1.02904	0.971922	0.9141	0.93082	0.938948	1.09595	0.0215877
Unigene014372_01	g.12923 m.12923 Unigene014372 Unigene014372_01 g.12923 ORF type:complete len:304 (-) Unigene014372_01:2888-3799(-)	8.91	2	2	3	303	34.07	9.20264	0.955757	0.949842	0.976865	0.960821	1.01317	1.10698	1.04285	1.05433	0.911306	0.0317113
Unigene028999_01	g.28101 m.28101 Unigene028999 Unigene028999_01 g.28101 ORF type:internal len:252 (+) Unigene028999_01:1-753(+)	4.38	1	1	1	251	27.9841	4.41162	0.908274	0.962887	0.891184	0.920782	1.18087	1.0261	1.25062	1.15253	0.798922	0.0293456
Unigene000645_01	g.821 m.821 Unigene000645 Unigene000645_01 g.821 ORF type:internal len:581 (+) Unigene000645_01:1-1740(+)	4.83	3	3	3	580	61.9985	4.44971	1.00689	1.01034	0.96075	0.99266	1.09698	1.05154	1.041	1.06318	0.933675	0.0397408
Unigene006039_01	g.5999 m.5999 Unigene006039 Unigene006039_01 g.5999 ORF type:complete len:1158 (+) Unigene006039_01:268-3741(+)	3.8	3	3	3	1157	125.897	8.90967	0.985265	0.98143	1.00374	0.990143	1.02112	1.08691	1.08841	1.06548	0.929292	0.0315677
Unigene000333_04	g.317 m.317 Unigene000333 Unigene000333_04 g.317 ORF type:3prime_partial len:121 (+) Unigene000333_04:261-620(+)	17.5	1	2	4	120	13.1136	9.53955	0.971264	0.986656	0.965443	0.974454	1.07436	1.07698	1.0223	1.05788	0.92114	0.0115601
Unigene014172_01	g.12629 m.12629 Unigene014172 Unigene014172_01 g.12629 ORF type:complete len:361 (+) Unigene014172_01:85-1167(+)	8.89	2	2	2	360	40.3923	7.85498	0.971912	0.957519	0.953362	0.960931	1.07438	1.09187	1.08722	1.08449	0.886066	8.72248e-05
Unigene007277_01	g.7270 m.7270 Unigene007277 Unigene007277_01 g.7270 ORF type:3prime_partial len:193 (+) Unigene007277_01:154-729(+)	13.02	2	2	2	192	21.9315	5.35107	1.05969	1.02723	1.00661	1.03118	0.961518	0.896805	0.966301	0.941541	1.0952	0.0301308
Unigene026755_05	g.25164 m.25164 Unigene026755 Unigene026755_05 g.25164 ORF type:3prime_partial len:254 (-) Unigene026755_05:2-760(-)	3.56	1	1	4	253	27.5171	5.47803	0.894936	1.03113	0.831035	0.919033	1.15377	1.21813	1.17733	1.18308	0.776816	0.0130149
Unigene012920_01	g.11660 m.11660 Unigene012920 Unigene012920_01 g.11660 ORF type:5prime_partial len:514 (+) Unigene012920_01:2-1543(+)	7.41	3	3	3	513	57.135	4.38623	1.0261	0.977565	1.09015	1.03127	0.92805	0.926598	0.938217	0.930955	1.10776	0.0377414
Unigene027631_01	g.26215 m.26215 Unigene027631 Unigene027631_01 g.26215 ORF type:complete len:498 (+) Unigene027631_01:524-2017(+)	4.43	2	2	2	497	54.0023	6.39209	0.973848	0.998824	0.898952	0.957208	1.09399	1.16573	1.05142	1.10371	0.86726	0.030923
Unigene023252_01	g.21643 m.21643 Unigene023252 Unigene023252_01 g.21643 ORF type:complete len:497 (+) Unigene023252_01:172-1662(+)	2.02	1	1	1	496	52.8911	6.62451	1.08266	1.06092	1.02461	1.05606	0.898622	0.983267	0.853443	0.911777	1.15825	0.025712
Unigene038168_01	g.35214 m.35214 Unigene038168 Unigene038168_01 g.35214 ORF type:3prime_partial len:148 (+) Unigene038168_01:209-649(+)	17.01	1	2	2	147	17.4138	7.62061	0.986131	0.940283	0.952051	0.959488	1.13075	1.06085	1.05151	1.08104	0.887561	0.0130549
Unigene007386_01	g.7395 m.7395 Unigene007386 Unigene007386_01 g.7395 ORF type:complete len:231 (-) Unigene007386_01:352-1044(-)	20.87	4	4	4	230	25.7611	6.84424	0.967073	0.988802	0.927767	0.961214	1.10932	1.01756	1.12513	1.084	0.886726	0.0319238
Unigene054256_01	g.48221 m.48221 Unigene054256 Unigene054256_01 g.48221 ORF type:complete len:689 (-) Unigene054256_01:2449-4515(-)	6.4	5	5	7	688	76.3899	6.94678	0.8199	1.05619	0.810878	0.895656	1.2019	1.16607	1.28009	1.21602	0.736547	0.0212223
Unigene026787_01	g.25226 m.25226 Unigene026787 Unigene026787_01 g.25226 ORF type:complete len:359 (-) Unigene026787_01:789-1865(-)	26.26	7	7	7	358	40.2448	8.29443	0.944362	0.943216	0.94728	0.944953	1.03978	1.14172	1.1069	1.09613	0.862079	0.00723407
Unigene021105_01	g.19512 m.19512 Unigene021105 Unigene021105_01 g.19512 ORF type:5prime_partial len:308 (+) Unigene021105_01:1-924(+)	14.66	3	3	6	307	34.4813	8.68994	1.00647	0.995434	0.964321	0.98874	1.02602	1.04343	1.04981	1.03976	0.950935	0.0243928
Unigene045566_01	g.40896 m.40896 Unigene045566 Unigene045566_01 g.40896 ORF type:5prime_partial len:103 (+) Unigene045566_01:3-311(+)	9.8	1	1	1	102	12.0472	7.41553	1.0177	1.09369	1.03932	1.05024	0.934818	0.959442	0.844706	0.912989	1.15033	0.0298626
Unigene028711_03	g.27732 m.27732 Unigene028711 Unigene028711_03 g.27732 ORF type:complete len:148 (+) Unigene028711_03:84-527(+)	18.37	2	2	3	147	16.6523	5.31299	0.938173	0.919052	0.922722	0.926649	1.14349	1.14613	1.16217	1.1506	0.805364	1.1049e-05
Unigene004811_02	g.4755 m.4755 Unigene004811 Unigene004811_02 g.4755 ORF type:5prime_partial len:239 (-) Unigene004811_02:691-1407(-)	13.45	2	3	3	238	26.458	9.45166	0.925882	0.848104	0.925064	0.899683	1.16414	1.28338	1.14113	1.19621	0.752109	0.004379
Unigene042059_01	g.38213 m.38213 Unigene042059 Unigene042059_01 g.38213 ORF type:internal len:250 (-) Unigene042059_01:2-748(-)	4.02	1	1	1	249	26.9985	6.26514	1.00847	1.03713	1.04371	1.02977	0.933958	1.00163	0.93404	0.956543	1.07655	0.042877
Unigene014169_01	g.12621 m.12621 Unigene014169 Unigene014169_01 g.12621 ORF type:complete len:914 (+) Unigene014169_01:3-2744(+)	4.27	4	4	4	913	102.948	5.38916	1.03122	1.02055	1.03264	1.02814	0.952475	0.979402	0.986829	0.972902	1.05677	0.00764839
Unigene054145_01	g.48113 m.48113 Unigene054145 Unigene054145_01 g.48113 ORF type:5prime_partial len:194 (-) Unigene054145_01:193-774(-)	13.99	3	3	4	193	22.6579	7.92822	0.989591	0.960717	0.951802	0.96737	1.02304	1.08192	1.01696	1.04064	0.929591	0.0362706
Unigene008055_01	g.7927 m.7927 Unigene008055 Unigene008055_01 g.7927 ORF type:complete len:137 (-) Unigene008055_01:72-482(-)	8.09	1	1	2	136	15.8173	8.11865	0.859413	0.902577	0.966593	0.909528	1.08346	1.0364	1.22121	1.11369	0.816681	0.032578
Unigene054747_01	g.48849 m.48849 Unigene054747 Unigene054747_01 g.48849 ORF type:5prime_partial len:684 (+) Unigene054747_01:3-2054(+)	3.51	2	2	2	683	77.8079	9.31982	0.814616	0.956384	0.92626	0.899087	1.16802	1.37317	1.12433	1.22184	0.735845	0.0214336
Unigene017325_01	g.15561 m.15561 Unigene017325 Unigene017325_01 g.15561 ORF type:5prime_partial len:313 (+) Unigene017325_01:3-941(+)	13.46	4	4	5	312	36.5656	8.19189	1.02609	1.01389	1.06048	1.03349	0.929475	0.847015	0.965664	0.914051	1.13067	0.0341323
Unigene020194_01	g.18943 m.18943 Unigene020194 Unigene020194_01 g.18943 ORF type:5prime_partial len:703 (+) Unigene020194_01:3-2111(+)	4.27	2	2	2	702	80.293	5.04639	0.907072	0.968339	0.909246	0.928219	1.08712	1.11543	1.25255	1.1517	0.805955	0.0152011
Unigene057329_04	g.51065 m.51065 Unigene057329 Unigene057329_04 g.51065 ORF type:complete len:208 (-) Unigene057329_04:13-636(-)	10.14	2	2	3	207	22.3094	7.09326	0.884289	1.00138	0.950324	0.945331	1.09591	1.10653	1.14683	1.11642	0.846749	0.0101048
Unigene007168_01	g.7140 m.7140 Unigene007168 Unigene007168_01 g.7140 ORF type:5prime_partial len:549 (+) Unigene007168_01:2-1648(+)	12.23	7	7	8	548	63.5185	7.98682	0.983011	1.06572	1.0191	1.02261	0.946354	0.874802	0.908488	0.909882	1.12389	0.0234956
Unigene027636_01	g.26223 m.26223 Unigene027636 Unigene027636_01 g.26223 ORF type:5prime_partial len:773 (+) Unigene027636_01:1-2319(+)	6.87	5	5	5	772	87.2108	8.11865	1.05424	1.00742	1.01623	1.02597	0.953845	0.911012	0.976908	0.947255	1.08309	0.0307654
Unigene002787_01	g.2508 m.2508 Unigene002787 Unigene002787_01 g.2508 ORF type:3prime_partial len:131 (-) Unigene002787_01:1-390(-)	16.92	2	2	2	130	14.8469	9.78857	0.981599	0.961947	0.996173	0.979906	1.0194	1.03434	1.08519	1.04631	0.936535	0.0405245
Unigene008662_01	g.8197 m.8197 Unigene008662 Unigene008662_01 g.8197 ORF type:internal len:336 (-) Unigene008662_01:3-1007(-)	8.36	2	2	2	335	36.3206	6.63916	0.97552	0.934715	0.937854	0.949363	1.08749	1.16904	1.09859	1.11837	0.84888	0.00416034
Unigene005395_01	g.5177 m.5177 Unigene005395 Unigene005395_01 g.5177 ORF type:complete len:482 (+) Unigene005395_01:110-1555(+)	3.95	1	2	3	481	54.9866	6.40479	0.837463	0.898397	0.864075	0.866645	1.24249	1.15095	1.39806	1.26383	0.685727	0.00588894
Unigene012214_01	g.10977 m.10977 Unigene012214 Unigene012214_01 g.10977 ORF type:internal len:376 (-) Unigene012214_01:1-1125(-)	6.4	2	2	3	375	39.9928	11.854	1.03335	0.993721	1.06914	1.03207	0.917959	0.955618	0.863204	0.91226	1.13133	0.0256538
Unigene015680_01	g.14172 m.14172 Unigene015680 Unigene015680_01 g.14172 ORF type:complete len:286 (+) Unigene015680_01:177-1034(+)	5.96	2	2	3	285	33.0502	5.59229	1.04432	1.11986	0.986963	1.05038	0.930438	0.865016	0.885906	0.893787	1.1752	0.0220109
Unigene011013_01	g.10017 m.10017 Unigene011013 Unigene011013_01 g.10017 ORF type:5prime_partial len:449 (-) Unigene011013_01:23-1369(-)	8.48	4	4	4	448	50.3162	9.67139	0.953998	0.86472	0.893443	0.904054	1.14108	1.13333	1.20654	1.16032	0.779144	0.00187
Unigene050706_01	g.44745 m.44745 Unigene050706 Unigene050706_01 g.44745 ORF type:5prime_partial len:487 (-) Unigene050706_01:83-1543(-)	4.53	1	1	1	486	52.4078	5.45264	0.880826	0.944737	0.944875	0.923479	1.08093	1.15854	1.26548	1.16832	0.790435	0.0131446
Unigene025081_01	g.23695 m.23695 Unigene025081 Unigene025081_01 g.23695 ORF type:complete len:150 (-) Unigene025081_01:181-630(-)	4.7	1	1	2	149	16.5868	8.77783	0.882739	0.932163	0.95435	0.923084	1.13743	1.23404	1.12107	1.16418	0.792907	0.00422225
Unigene003086_02	g.2721 m.2721 Unigene003086 Unigene003086_02 g.2721 ORF type:complete len:251 (+) Unigene003086_02:82-834(+)	4	1	1	1	250	29.132	8.57275	1.05478	1.00089	1.07423	1.0433	0.903687	0.912472	0.951559	0.922573	1.13086	0.0102547
Unigene014177_01	g.12635 m.12635 Unigene014177 Unigene014177_01 g.12635 ORF type:3prime_partial len:202 (+) Unigene014177_01:132-734(+)	7.96	2	2	2	201	22.8971	9.42236	1.0256	1.04719	1.04275	1.03851	0.946144	0.947402	0.898532	0.930693	1.11585	0.00343418
Unigene048489_04	g.43008 m.43008 Unigene048489 Unigene048489_04 g.43008 ORF type:complete len:217 (-) Unigene048489_04:4048-4698(-)	6.94	1	1	1	216	23.871	9.93506	0.900473	0.99715	0.847458	0.915027	1.12424	1.08567	1.34051	1.18347	0.773171	0.0414375
Unigene032847_01	g.30797 m.30797 Unigene032847 Unigene032847_01 g.30797 ORF type:5prime_partial len:201 (+) Unigene032847_01:2-604(+)	8	1	1	1	200	22.3638	5.32568	0.915965	0.98034	0.966059	0.954121	1.03899	1.08471	1.19221	1.1053	0.863221	0.0377139
Unigene027610_02	g.26181 m.26181 Unigene027610 Unigene027610_02 g.26181 ORF type:5prime_partial len:587 (+) Unigene027610_02:2-1762(+)	5.8	4	4	4	586	63.2776	9.68604	1.00956	1.02004	1.03655	1.02205	0.929098	0.955259	0.917508	0.933955	1.09433	0.0029693
Unigene041402_01	g.37765 m.37765 Unigene041402 Unigene041402_01 g.37765 ORF type:3prime_partial len:148 (-) Unigene041402_01:2-442(-)	8.16	1	1	1	147	16.767	4.43701	0.920809	0.884792	0.919815	0.908472	1.18784	1.24491	1.14747	1.19341	0.761243	0.000744659
Unigene007297_01	g.7305 m.7305 Unigene007297 Unigene007297_01 g.7305 ORF type:complete len:275 (-) Unigene007297_01:1090-1914(-)	10.22	1	1	1	274	30.9864	7.56201	0.878963	0.962303	0.85899	0.900085	1.1492	1.4022	1.1631	1.23817	0.726951	0.0184319
Unigene002377_01	g.2232 m.2232 Unigene002377 Unigene002377_01 g.2232 ORF type:complete len:352 (-) Unigene002377_01:556-1611(-)	4.56	1	1	2	351	37.8069	7.07861	1.01878	1.08787	1.0486	1.05175	0.973112	0.850331	0.845822	0.889755	1.18207	0.0248382
Unigene019939_03	g.18409 m.18409 Unigene019939 Unigene019939_03 g.18409 ORF type:5prime_partial len:154 (-) Unigene019939_03:2077-2538(-)	11.11	2	2	4	153	17.369	9.20264	0.982197	0.961984	0.955789	0.966656	1.10738	1.04159	1.05923	1.0694	0.903922	0.00838369
Unigene032820_01	g.30760 m.30760 Unigene032820 Unigene032820_01 g.30760 ORF type:complete len:462 (+) Unigene032820_01:52-1437(+)	11.71	5	5	5	461	50.9788	4.61475	0.989032	0.98803	0.947222	0.974761	1.05771	1.0185	1.04241	1.03954	0.937682	0.0223128
Unigene017937_01	g.16338 m.16338 Unigene017937 Unigene017937_01 g.16338 ORF type:3prime_partial len:188 (-) Unigene017937_01:3-563(-)	12.83	2	2	2	187	20.7622	4.70361	0.950759	0.99442	0.910083	0.951754	1.04922	1.14706	1.16399	1.12009	0.849713	0.0176906
Unigene032742_01	g.30634 m.30634 Unigene032742 Unigene032742_01 g.30634 ORF type:complete len:505 (+) Unigene032742_01:214-1728(+)	3.57	2	2	2	504	56.1761	8.73389	1.02953	1.01664	1.05846	1.03488	0.923585	0.919426	0.966958	0.936656	1.10486	0.00742164
Unigene015029_01	g.13840 m.13840 Unigene015029 Unigene015029_01 g.13840 ORF type:3prime_partial len:489 (+) Unigene015029_01:45-1508(+)	6.56	3	3	3	488	53.6373	6.88818	0.90373	0.991316	0.945174	0.94674	1.06224	1.0754	1.20323	1.11363	0.850142	0.0318345
Unigene029093_01	g.28241 m.28241 Unigene029093 Unigene029093_01 g.28241 ORF type:5prime_partial len:378 (+) Unigene029093_01:1-1134(+)	2.12	1	1	1	377	43.3258	7.18115	0.933874	0.894181	0.99321	0.940422	1.08201	1.13586	1.16409	1.12732	0.83421	0.00758929
Unigene026657_01	g.25022 m.25022 Unigene026657 Unigene026657_01 g.25022 ORF type:complete len:192 (+) Unigene026657_01:141-716(+)	9.95	2	2	3	191	21.757	5.40186	0.955996	0.985657	0.905599	0.949084	1.0968	1.24176	1.09926	1.14594	0.828216	0.0209697
Unigene004484_01	g.4437 m.4437 Unigene004484 Unigene004484_01 g.4437 ORF type:complete len:1675 (-) Unigene004484_01:3878-8902(-)	3.58	5	6	6	1674	184.569	6.26514	0.95991	1.01793	0.939722	0.97252	1.03148	1.09889	1.07492	1.06843	0.910235	0.0351739
Unigene003479_01	g.3265 m.3265 Unigene003479 Unigene003479_01 g.3265 ORF type:internal len:540 (+) Unigene003479_01:1-1617(+)	4.64	3	3	3	539	59.9183	6.39209	1.01508	1.01858	1.06959	1.03442	0.973242	0.946087	0.910869	0.943399	1.09648	0.0225934
Unigene030476_01	g.29235 m.29235 Unigene030476 Unigene030476_01 g.29235 ORF type:5prime_partial len:257 (+) Unigene030476_01:3-773(+)	12.89	3	3	3	256	28.8789	8.36768	1.02336	1.00235	1.08699	1.03757	0.968852	0.90574	0.942526	0.939039	1.10492	0.0347283
Unigene030185_01	g.29064 m.29064 Unigene030185 Unigene030185_01 g.29064 ORF type:internal len:189 (-) Unigene030185_01:3-566(-)	5.32	1	1	1	188	20.5282	9.1001	0.918933	0.825259	0.97281	0.905667	1.14939	1.31631	1.14936	1.20502	0.75158	0.0131289
Unigene009437_01	g.8863 m.8863 Unigene009437 Unigene009437_01 g.8863 ORF type:complete len:276 (-) Unigene009437_01:129-956(-)	3.64	1	1	1	275	29.9254	8.67529	0.982488	0.943949	0.98371	0.970049	1.0168	1.11388	1.10567	1.07879	0.899204	0.0321158
Unigene012192_02	g.10941 m.10941 Unigene012192 Unigene012192_02 g.10941 ORF type:3prime_partial len:571 (-) Unigene012192_02:2-1711(-)	11.05	6	6	6	570	62.0993	5.68115	1.03783	1.03504	1.0098	1.02755	0.961528	0.925033	0.943875	0.943479	1.08911	0.00367383
Unigene027351_02	g.25774 m.25774 Unigene027351 Unigene027351_02 g.25774 ORF type:complete len:516 (+) Unigene027351_02:977-2524(+)	6.8	1	4	5	515	58.7252	8.35303	1.04354	1.05059	1.2528	1.11564	0.798886	0.798499	0.693909	0.763765	1.46072	0.0102567
Unigene023704_07	g.22160 m.22160 Unigene023704 Unigene023704_07 g.22160 ORF type:3prime_partial len:306 (-) Unigene023704_07:3-917(-)	4.26	1	1	1	305	33.5172	5.03369	1.04753	1.01837	1.02423	1.03004	0.951429	0.933647	0.963419	0.949498	1.08483	0.00291029
Unigene048253_07	g.42712 m.42712 Unigene048253 Unigene048253_07 g.42712 ORF type:5prime_partial len:166 (-) Unigene048253_07:83-580(-)	17.58	2	2	2	165	19.4844	11.7661	0.884639	0.952429	0.955708	0.930925	1.02431	1.24054	1.21496	1.15994	0.802566	0.0335697
Unigene003596_05	g.3441 m.3441 Unigene003596 Unigene003596_05 g.3441 ORF type:5prime_partial len:128 (-) Unigene003596_05:926-1309(-)	31.5	1	5	8	127	13.9962	4.83057	0.985242	0.964612	0.919184	0.956346	1.12371	1.06216	1.09146	1.09244	0.875421	0.00671652
Unigene024028_02	g.22608 m.22608 Unigene024028 Unigene024028_02 g.22608 ORF type:complete len:1250 (+) Unigene024028_02:65-3814(+)	1.6	2	2	2	1249	141.278	9.21729	1.08043	1.02436	1.02286	1.04255	0.901881	0.988504	0.923068	0.937818	1.11167	0.0313822
Unigene000771_02	g.1072 m.1072 Unigene000771 Unigene000771_02 g.1072 ORF type:5prime_partial len:441 (-) Unigene000771_02:1164-2486(-)	6.14	3	3	3	440	49.7795	5.96045	1.03527	1.00158	1.01859	1.01848	0.993973	0.959457	0.934914	0.962781	1.05785	0.047467
Unigene024193_01	g.22829 m.22829 Unigene024193 Unigene024193_01 g.22829 ORF type:internal len:179 (+) Unigene024193_01:1-534(+)	6.74	1	1	1	178	20.0835	5.74463	0.901509	0.917411	1.01861	0.945843	1.10434	1.17025	1.06535	1.11331	0.849577	0.024767
Unigene022083_02	g.20273 m.20273 Unigene022083 Unigene022083_02 g.20273 ORF type:internal len:514 (+) Unigene022083_02:2-1540(+)	4.29	2	2	2	513	58.3757	6.30322	0.979852	1.06905	1.09817	1.04902	0.919888	0.851655	0.920517	0.897353	1.16902	0.0230457
Unigene007101_03	g.7053 m.7053 Unigene007101 Unigene007101_03 g.7053 ORF type:3prime_partial len:488 (-) Unigene007101_03:3-1463(-)	10.47	2	4	4	487	53.6929	4.90674	0.951832	0.927079	0.918505	0.932472	1.11398	1.19887	1.10184	1.13823	0.819229	0.00304815
Unigene053823_01	g.47912 m.47912 Unigene053823 Unigene053823_01 g.47912 ORF type:5prime_partial len:1560 (+) Unigene053823_01:1-4680(+)	4.11	5	6	6	1559	177.405	6.90283	0.972895	0.981667	0.94062	0.96506	1.06323	1.13674	1.14149	1.11382	0.866442	0.00622122
Unigene029767_01	g.28556 m.28556 Unigene029767 Unigene029767_01 g.28556 ORF type:complete len:295 (-) Unigene029767_01:33-917(-)	12.93	3	3	4	294	33.6724	9.26123	0.980109	0.985141	0.995447	0.986899	1.03599	1.02479	1.01284	1.02454	0.963261	0.0095343
Unigene003778_01	g.3666 m.3666 Unigene003778 Unigene003778_01 g.3666 ORF type:3prime_partial len:174 (+) Unigene003778_01:213-731(+)	17.34	3	3	3	173	21.0242	7.75244	0.964643	0.968423	0.883726	0.938931	1.142	1.02967	1.20832	1.12667	0.833371	0.033481
Unigene003843_03	g.3796 m.3796 Unigene003843 Unigene003843_03 g.3796 ORF type:complete len:310 (+) Unigene003843_03:206-1135(+)	17.8	5	7	11	309	33.8657	8.60205	1.01952	1.01239	1.02509	1.019	0.909274	0.992124	0.945073	0.948823	1.07396	0.0444979
Unigene017241_01	g.15496 m.15496 Unigene017241 Unigene017241_01 g.15496 ORF type:5prime_partial len:967 (+) Unigene017241_01:2-2902(+)	1.45	1	1	1	966	109.554	5.90967	0.905309	0.949888	0.966029	0.940409	1.14843	1.04298	1.14287	1.11143	0.846127	0.011595
Unigene002340_01	g.2163 m.2163 Unigene002340 Unigene002340_01 g.2163 ORF type:3prime_partial len:343 (+) Unigene002340_01:37-1062(+)	3.8	1	1	1	342	37.515	6.75635	0.948564	0.926613	0.890045	0.921741	1.13475	1.13352	1.23744	1.16857	0.788776	0.00302176
Unigene002412_02	g.2273 m.2273 Unigene002412 Unigene002412_02 g.2273 ORF type:complete len:313 (+) Unigene002412_02:47-985(+)	9.94	3	3	3	312	33.5594	6.21436	0.944088	0.99048	0.962739	0.965769	1.12042	1.00596	1.08268	1.06969	0.902852	0.0457008
Unigene049081_01	g.43550 m.43550 Unigene049081 Unigene049081_01 g.43550 ORF type:complete len:213 (+) Unigene049081_01:53-691(+)	8.02	2	2	2	212	24.681	5.70654	0.82308	0.894792	0.892449	0.870107	1.32596	1.03353	1.29071	1.21673	0.715118	0.0218848
Unigene018555_03	g.17106 m.17106 Unigene018555 Unigene018555_03 g.17106 ORF type:3prime_partial len:517 (+) Unigene018555_03:89-1636(+)	5.23	2	2	2	516	58.5546	6.354	0.974719	0.991494	0.978041	0.981418	1.0358	1.06452	1.04101	1.04711	0.937264	0.00300521
Unigene023668_01	g.22073 m.22073 Unigene023668 Unigene023668_01 g.22073 ORF type:5prime_partial len:855 (+) Unigene023668_01:3-2567(+)	1.41	1	2	3	854	96.3746	8.96826	1.09894	1.06239	1.01202	1.05778	0.925602	0.860793	0.895928	0.894108	1.18306	0.0064587
Unigene027357_01	g.25799 m.25799 Unigene027357 Unigene027357_01 g.25799 ORF type:complete len:387 (+) Unigene027357_01:112-1272(+)	5.44	2	2	2	386	43.5305	4.88135	0.951969	0.910443	0.938355	0.933589	1.10674	1.082	1.01492	1.06789	0.874241	0.011055
Unigene026869_02	g.25351 m.25351 Unigene026869 Unigene026869_02 g.25351 ORF type:5prime_partial len:154 (-) Unigene026869_02:2379-2840(-)	15.69	2	2	3	153	17.522	8.80713	0.948558	0.956868	0.8692	0.924875	1.11108	1.23772	1.21826	1.18902	0.777847	0.00542998
Unigene048969_01	g.43412 m.43412 Unigene048969 Unigene048969_01 g.43412 ORF type:complete len:111 (+) Unigene048969_01:63-395(+)	26.36	3	3	3	110	12.4319	8.29443	1.01228	1.10256	1.14489	1.08658	0.907601	0.717353	0.8237	0.816218	1.33123	0.0160778
Unigene003527_01	g.3337 m.3337 Unigene003527 Unigene003527_01 g.3337 ORF type:complete len:711 (+) Unigene003527_01:145-2277(+)	3.1	2	3	4	710	80.9639	9.75928	0.996722	0.943252	0.938225	0.9594	1.08242	1.004	1.11993	1.06879	0.897653	0.0483858
Unigene036621_01	g.33661 m.33661 Unigene036621 Unigene036621_01 g.33661 ORF type:complete len:347 (+) Unigene036621_01:190-1230(+)	3.18	1	1	1	346	37.5028	8.51416	0.96299	0.907349	0.997945	0.956094	1.05944	1.08549	1.13971	1.09488	0.873242	0.0172783
Unigene017430_01	g.15706 m.15706 Unigene017430 Unigene017430_01 g.15706 ORF type:complete len:169 (+) Unigene017430_01:54-560(+)	11.31	2	2	2	168	19.7994	9.01221	1.06489	1.06732	0.987166	1.03979	0.944326	0.922803	0.937448	0.934859	1.11224	0.0179115
Unigene037925_02	g.34861 m.34861 Unigene037925 Unigene037925_02 g.34861 ORF type:3prime_partial len:978 (-) Unigene037925_02:3-2933(-)	8.39	7	7	7	977	107.826	4.95752	0.951161	0.981378	0.9678	0.96678	1.04167	1.11353	1.05183	1.06901	0.90437	0.0132306
Unigene003842_01	g.3789 m.3789 Unigene003842 Unigene003842_01 g.3789 ORF type:complete len:283 (+) Unigene003842_01:293-1141(+)	10.64	2	2	2	282	31.6108	9.979	0.890436	0.904366	0.9536	0.916134	1.05919	1.11836	1.27779	1.15178	0.795406	0.0257323
Unigene022346_02	g.20638 m.20638 Unigene022346 Unigene022346_02 g.20638 ORF type:5prime_partial len:320 (+) Unigene022346_02:2-961(+)	8.78	2	2	2	319	34.2917	7.50342	0.972861	0.99966	0.925523	0.966015	1.03294	1.08029	1.09968	1.07097	0.902001	0.0233039
Unigene040594_02	g.36857 m.36857 Unigene040594 Unigene040594_02 g.36857 ORF type:complete len:397 (-) Unigene040594_02:1340-2530(-)	8.33	4	4	4	396	46.043	10.272	0.92249	0.919969	0.950958	0.931139	1.11154	1.18941	1.19295	1.16464	0.799511	0.00118707
Unigene056707_02	g.50555 m.50555 Unigene056707 Unigene056707_02 g.50555 ORF type:5prime_partial len:113 (-) Unigene056707_02:2947-3285(-)	8.04	1	1	1	112	12.9498	7.41553	0.956819	0.987895	0.986744	0.977153	1.03122	1.03782	1.09517	1.05474	0.926443	0.0268784
Unigene051999_03	g.45967 m.45967 Unigene051999 Unigene051999_03 g.45967 ORF type:internal len:271 (+) Unigene051999_03:3-812(+)	19.63	1	4	5	270	30.1055	6.39209	0.986852	0.948385	0.855471	0.930236	1.19369	1.22541	1.05112	1.15674	0.804187	0.026848
Unigene014796_01	g.13522 m.13522 Unigene014796 Unigene014796_01 g.13522 ORF type:5prime_partial len:767 (+) Unigene014796_01:2-2302(+)	3.79	3	3	3	766	87.8703	7.6792	0.933212	0.969483	0.981539	0.961411	1.04418	1.03096	1.04717	1.04077	0.923752	0.00665686
Unigene050006_01	g.44212 m.44212 Unigene050006 Unigene050006_01 g.44212 ORF type:5prime_partial len:222 (-) Unigene050006_01:278-943(-)	17.65	3	3	3	221	25.8086	9.53955	1.01884	1.04898	1.03469	1.03417	0.97681	0.951074	0.905484	0.944456	1.09499	0.0165395
Unigene027421_01	g.25941 m.25941 Unigene027421 Unigene027421_01 g.25941 ORF type:5prime_partial len:237 (-) Unigene027421_01:838-1548(-)	10.17	2	2	2	236	27.015	9.39307	0.942527	0.975826	0.972806	0.96372	1.04468	1.10565	1.08586	1.07873	0.893385	0.00529183
Unigene012864_01	g.11619 m.11619 Unigene012864 Unigene012864_01 g.11619 ORF type:complete len:256 (-) Unigene012864_01:1949-2716(-)	13.73	4	4	5	255	26.2172	7.47412	0.809378	0.825253	0.948926	0.861185	1.22798	1.17491	1.41137	1.27142	0.677342	0.00818072
Unigene034883_01	g.32402 m.32402 Unigene034883 Unigene034883_01 g.32402 ORF type:3prime_partial len:136 (-) Unigene034883_01:2-406(-)	34.07	6	6	6	135	15.7432	9.64209	1.03863	1.03579	1.03198	1.03546	0.91286	0.950381	0.907986	0.923742	1.12094	0.00117396
Unigene036383_02	g.33225 m.33225 Unigene036383 Unigene036383_02 g.33225 ORF type:complete len:573 (-) Unigene036383_02:651-2369(-)	1.57	1	1	1	572	62.1823	6.03662	1.0731	1.01759	1.13086	1.07385	0.854024	0.821244	0.888676	0.854648	1.25648	0.00450658
Unigene037582_01	g.34673 m.34673 Unigene037582 Unigene037582_01 g.34673 ORF type:complete len:115 (-) Unigene037582_01:162-506(-)	11.4	1	1	1	114	13.4584	9.96436	1.09061	1.13072	1.00421	1.07518	0.879339	0.836367	0.881237	0.865648	1.24205	0.00640386
Unigene016334_01	g.14695 m.14695 Unigene016334 Unigene016334_01 g.14695 ORF type:internal len:121 (+) Unigene016334_01:1-360(+)	27.5	2	4	5	120	13.1931	4.15771	1.05249	1.07049	1.05813	1.06037	0.851019	0.957212	0.84811	0.885447	1.19755	0.00851714
Unigene010959_01	g.9969 m.9969 Unigene010959 Unigene010959_01 g.9969 ORF type:complete len:473 (+) Unigene010959_01:118-1536(+)	9.75	4	4	4	472	53.0249	8.32373	1.04887	1.021	1.0268	1.03222	0.976973	0.942672	0.96591	0.961852	1.07316	0.00596002
Unigene054359_02	g.48324 m.48324 Unigene054359 Unigene054359_02 g.48324 ORF type:complete len:358 (-) Unigene054359_02:493-1566(-)	34.45	9	11	12	357	39.9042	7.57666	0.940477	0.99715	0.951797	0.963141	1.01508	1.05784	1.02603	1.03298	0.932389	0.0316363
Unigene045685_01	g.40941 m.40941 Unigene045685 Unigene045685_01 g.40941 ORF type:internal len:140 (+) Unigene045685_01:3-419(+)	7.91	1	1	1	139	16.1597	5.021	0.955577	0.896403	1.0126	0.954859	1.0222	1.13533	1.16009	1.10587	0.863444	0.0492383
Unigene049034_01	g.43512 m.43512 Unigene049034 Unigene049034_01 g.43512 ORF type:complete len:193 (+) Unigene049034_01:85-663(+)	17.71	3	3	4	192	20.7725	8.1333	0.987377	0.967266	0.921624	0.958756	1.06823	1.10155	1.12291	1.09756	0.873531	0.00524649
Unigene042058_01	g.38212 m.38212 Unigene042058 Unigene042058_01 g.38212 ORF type:complete len:161 (+) Unigene042058_01:126-608(+)	10	2	2	2	160	18.2852	9.1001	1.08262	0.986755	1.05132	1.04023	0.963323	0.907224	0.879332	0.916626	1.13485	0.0300524
Unigene023685_01	g.22109 m.22109 Unigene023685 Unigene023685_01 g.22109 ORF type:complete len:194 (+) Unigene023685_01:72-653(+)	15.03	2	2	3	193	21.6121	7.35693	0.994647	1.05711	1.06519	1.03898	0.97905	0.883134	0.943185	0.935123	1.11107	0.0439746
Unigene042207_04	g.38381 m.38381 Unigene042207 Unigene042207_04 g.38381 ORF type:complete len:208 (+) Unigene042207_04:741-1364(+)	3.86	1	1	2	207	23.4732	9.43701	1.07339	1.19176	0.990702	1.08528	0.916014	0.893334	0.731989	0.847112	1.28115	0.0442626
Unigene045414_04	g.40704 m.40704 Unigene045414 Unigene045414_04 g.40704 ORF type:5prime_partial len:268 (+) Unigene045414_04:1-804(+)	9.74	1	2	2	267	28.554	8.80713	1.01312	1.02018	1.02578	1.01969	0.989986	0.970182	0.940737	0.966968	1.05453	0.0233758
Unigene054143_01	g.48110 m.48110 Unigene054143 Unigene054143_01 g.48110 ORF type:3prime_partial len:298 (+) Unigene054143_01:204-1094(+)	9.43	2	2	2	297	33.5111	8.1626	0.92979	0.962009	0.969351	0.953716	1.00683	1.15579	1.15882	1.10715	0.861417	0.0410371
Unigene022619_01	g.21026 m.21026 Unigene022619 Unigene022619_01 g.21026 ORF type:5prime_partial len:396 (+) Unigene022619_01:1-1188(+)	9.87	3	3	3	395	42.7164	6.84424	0.944408	0.96805	1.00217	0.971541	1.10038	1.0815	1.03955	1.07381	0.904761	0.0141354
Unigene053754_01	g.47777 m.47777 Unigene053754 Unigene053754_01 g.47777 ORF type:complete len:292 (+) Unigene053754_01:157-1032(+)	19.59	6	6	6	291	33.3338	5.61768	0.957843	0.9795	0.999426	0.978923	1.02255	1.09515	1.04845	1.05538	0.927553	0.0350736
Unigene003163_02	g.2832 m.2832 Unigene003163 Unigene003163_02 g.2832 ORF type:internal len:230 (-) Unigene003163_02:2-688(-)	13.54	1	4	5	229	26.2298	8.25049	1.03277	1.10728	1.05453	1.06486	0.850004	1.00385	0.845534	0.899796	1.18345	0.0432876
Unigene007311_01	g.7321 m.7321 Unigene007311 Unigene007311_01 g.7321 ORF type:5prime_partial len:562 (-) Unigene007311_01:516-2201(-)	6.6	2	2	2	561	61.3484	8.23584	0.902807	0.879487	0.916408	0.899567	1.06273	1.18657	1.41304	1.22078	0.736878	0.035709
Unigene044785_01	g.40216 m.40216 Unigene044785 Unigene044785_01 g.40216 ORF type:3prime_partial len:110 (-) Unigene044785_01:2-328(-)	9.17	1	1	1	109	13.0137	7.88428	1.05486	1.0853	1.03488	1.05835	0.982463	0.76478	0.868326	0.871856	1.2139	0.0446066
Unigene016225_04	g.14638 m.14638 Unigene016225 Unigene016225_04 g.14638 ORF type:complete len:310 (+) Unigene016225_04:113-1042(+)	10.68	3	3	3	309	35.7323	8.83643	0.945629	0.974433	0.913344	0.944469	1.17732	1.03722	1.22224	1.14559	0.824436	0.0262594
Unigene019720_01	g.18287 m.18287 Unigene019720 Unigene019720_01 g.18287 ORF type:complete len:139 (+) Unigene019720_01:112-528(+)	7.97	1	1	1	138	16.1642	5.09717	1.08546	1.04658	1.05272	1.06159	0.877007	0.831728	0.949191	0.885975	1.19821	0.00838991
Unigene036572_02	g.33548 m.33548 Unigene036572 Unigene036572_02 g.33548 ORF type:5prime_partial len:379 (+) Unigene036572_02:2-1138(+)	5.03	2	2	2	378	40.917	9.17334	0.935943	0.971089	0.884137	0.93039	1.10049	1.22291	1.16963	1.16434	0.799069	0.00578232
Unigene028146_02	g.26919 m.26919 Unigene028146 Unigene028146_02 g.26919 ORF type:3prime_partial len:348 (+) Unigene028146_02:336-1376(+)	7.49	1	2	3	347	37.2178	8.25049	0.881103	0.875676	0.953859	0.903546	1.14166	1.37542	1.13732	1.21813	0.741746	0.018959
Unigene034303_01	g.31989 m.31989 Unigene034303 Unigene034303_01 g.31989 ORF type:complete len:145 (-) Unigene034303_01:320-754(-)	27.08	3	3	3	144	17.0366	8.5874	1.0679	1.01657	1.02141	1.03529	0.965665	0.943888	0.919396	0.942983	1.09789	0.0119741
Unigene026767_01	g.25201 m.25201 Unigene026767 Unigene026767_01 g.25201 ORF type:3prime_partial len:261 (+) Unigene026767_01:176-955(+)	6.92	1	2	3	260	28.4657	5.71924	1.03591	1.0684	1.05262	1.05231	0.907559	0.855142	0.94137	0.901357	1.16747	0.00487613
Unigene012710_02	g.11459 m.11459 Unigene012710 Unigene012710_02 g.11459 ORF type:5prime_partial len:112 (+) Unigene012710_02:1-336(+)	25.23	1	2	2	111	13.0322	7.54736	0.946744	1.00699	0.89299	0.948909	1.10833	1.17232	1.08823	1.12296	0.845007	0.0138264
Unigene023134_01	g.21452 m.21452 Unigene023134 Unigene023134_01 g.21452 ORF type:complete len:328 (-) Unigene023134_01:394-1377(-)	3.36	1	1	1	327	35.7817	6.7124	1.03288	1.04432	1.02474	1.03398	0.961182	0.890046	0.956465	0.935898	1.1048	0.0143079
Unigene022312_04	g.20593 m.20593 Unigene022312 Unigene022312_04 g.20593 ORF type:complete len:337 (+) Unigene022312_04:39-1049(+)	18.15	7	7	7	336	36.8222	8.14795	1.02905	0.987059	1.05216	1.02276	0.9575	0.917474	0.975746	0.95024	1.07631	0.0476167
Unigene023628_02	g.21986 m.21986 Unigene023628 Unigene023628_02 g.21986 ORF type:complete len:434 (+) Unigene023628_02:80-1381(+)	2.54	1	1	1	433	49.2249	8.17725	0.986715	0.934761	0.874646	0.932041	1.13761	1.16563	1.15704	1.15343	0.808062	0.00269475
Unigene024105_01	g.22731 m.22731 Unigene024105 Unigene024105_01 g.22731 ORF type:complete len:290 (+) Unigene024105_01:138-1007(+)	2.77	1	1	1	289	33.0666	8.5874	0.972935	0.991504	0.924019	0.96282	1.103	1.07684	1.07114	1.08366	0.88849	0.00570316
Unigene014791_02	g.13508 m.13508 Unigene014791 Unigene014791_02 g.13508 ORF type:5prime_partial len:224 (+) Unigene014791_02:1-672(+)	7.62	2	2	2	223	24.3064	9.40771	1.02198	1.00985	1.08814	1.03999	0.921115	0.984937	0.870144	0.925399	1.12383	0.0496285
Unigene013161_01	g.11743 m.11743 Unigene013161 Unigene013161_01 g.11743 ORF type:5prime_partial len:118 (-) Unigene013161_01:132-485(-)	23.08	1	4	7	117	13.6824	10.8579	1.13317	1.17195	0.961237	1.08879	0.931369	0.728816	0.819286	0.82649	1.31736	0.0397887
Unigene048244_01	g.42670 m.42670 Unigene048244 Unigene048244_01 g.42670 ORF type:complete len:325 (-) Unigene048244_01:3455-4429(-)	5.86	2	2	2	324	34.4092	9.24658	1.01245	1.04722	1.04312	1.03426	0.918066	0.973205	0.946325	0.945865	1.09346	0.0102412
Unigene006901_01	g.6941 m.6941 Unigene006901 Unigene006901_01 g.6941 ORF type:complete len:146 (+) Unigene006901_01:88-525(+)	13.79	1	2	3	145	16.2383	9.62744	1.06378	0.944119	1.18447	1.06412	0.905758	0.837985	0.838417	0.86072	1.23632	0.0493917
Unigene017955_03	g.16365 m.16365 Unigene017955 Unigene017955_03 g.16365 ORF type:complete len:536 (-) Unigene017955_03:368-1975(-)	8.6	4	4	4	535	59.064	7.82568	1.0295	0.978652	1.09581	1.03465	0.929789	0.915462	0.941435	0.928895	1.11385	0.0382405
Unigene003189_02	g.2893 m.2893 Unigene003189 Unigene003189_02 g.2893 ORF type:3prime_partial len:120 (+) Unigene003189_02:306-662(+)	17.65	2	2	2	119	13.1577	9.12939	0.850538	0.90115	0.832388	0.861358	1.2158	1.2896	1.34555	1.28365	0.671024	0.000593971
Unigene011130_01	g.10151 m.10151 Unigene011130 Unigene011130_01 g.10151 ORF type:internal len:180 (+) Unigene011130_01:3-539(+)	10.61	2	2	3	179	19.3245	6.20166	1.06508	1.07276	1.03142	1.05642	0.907416	0.833069	0.959815	0.9001	1.17367	0.0158839
Unigene040631_01	g.36944 m.36944 Unigene040631 Unigene040631_01 g.36944 ORF type:5prime_partial len:111 (-) Unigene040631_01:235-567(-)	24.55	1	3	5	110	12.5222	5.52881	0.962832	0.900111	0.993993	0.952312	1.03702	1.17153	1.07968	1.09608	0.868837	0.0409892
Unigene057551_01	g.51460 m.51460 Unigene057551 Unigene057551_01 g.51460 ORF type:complete len:459 (+) Unigene057551_01:193-1569(+)	5.02	3	3	3	458	51.2121	5.92236	0.956396	0.940714	0.941791	0.9463	1.12693	1.02176	1.13281	1.09383	0.865124	0.0154797
Unigene014369_01	g.12922 m.12922 Unigene014369 Unigene014369_01 g.12922 ORF type:5prime_partial len:249 (+) Unigene014369_01:2-748(+)	8.06	1	1	1	248	27.1778	5.26221	0.760015	0.994217	0.868972	0.874402	1.30129	1.12855	1.27939	1.23641	0.707211	0.0140001
Unigene024506_01	g.23118 m.23118 Unigene024506 Unigene024506_01 g.23118 ORF type:internal len:100 (-) Unigene024506_01:2-298(-)	8.08	1	1	1	99	10.6057	10.6382	0.976597	0.954946	0.963036	0.96486	1.10178	1.06206	1.05692	1.07359	0.898724	0.00218463
Unigene016091_01	g.14478 m.14478 Unigene016091 Unigene016091_01 g.14478 ORF type:5prime_partial len:404 (+) Unigene016091_01:2-1213(+)	8.19	1	4	4	403	44.609	5.65576	0.880442	0.89914	0.913834	0.897805	1.22702	1.05286	1.29001	1.18996	0.754482	0.0150782
Unigene042230_01	g.38414 m.38414 Unigene042230 Unigene042230_01 g.38414 ORF type:5prime_partial len:243 (+) Unigene042230_01:1-729(+)	7.02	2	2	2	242	28.3918	9.59814	1.05913	1.01528	1.04712	1.04051	0.970614	0.914624	0.870438	0.918559	1.13276	0.0185398
Unigene052280_01	g.46274 m.46274 Unigene052280 Unigene052280_01 g.46274 ORF type:5prime_partial len:330 (-) Unigene052280_01:156-1145(-)	3.04	1	1	1	329	37.0001	6.03662	1.10954	0.987375	1.08481	1.06057	0.923208	0.838216	0.872101	0.877842	1.20816	0.0150326
Unigene044196_01	g.39683 m.39683 Unigene044196 Unigene044196_01 g.39683 ORF type:internal len:295 (+) Unigene044196_01:1-882(+)	3.74	1	1	2	294	33.2408	8.73389	1.09402	1.00557	1.0675	1.0557	0.901026	0.875912	0.907987	0.894975	1.17958	0.00454044
Unigene040128_01	g.36637 m.36637 Unigene040128 Unigene040128_01 g.36637 ORF type:complete len:518 (+) Unigene040128_01:107-1660(+)	10.44	4	5	5	517	57.4109	7.43018	0.929361	0.959935	0.930848	0.940048	1.09635	1.11105	1.09094	1.09945	0.85502	0.000163953
Unigene000740_01	g.1013 m.1013 Unigene000740 Unigene000740_01 g.1013 ORF type:5prime_partial len:671 (+) Unigene000740_01:2-2014(+)	1.34	1	1	1	670	74.9222	4.88135	0.922969	0.904843	0.974746	0.934186	1.10765	1.09989	1.19542	1.13432	0.823564	0.00571634
Unigene003749_01	g.3647 m.3647 Unigene003749 Unigene003749_01 g.3647 ORF type:complete len:243 (-) Unigene003749_01:57-785(-)	12.4	3	3	3	242	28.1948	10.0229	1.01907	1.05826	1.06775	1.04836	0.98682	0.857613	0.91718	0.920538	1.13885	0.033546
Unigene007128_02	g.7072 m.7072 Unigene007128 Unigene007128_02 g.7072 ORF type:internal len:544 (-) Unigene007128_02:1-1629(-)	4.6	3	3	3	543	60.7533	7.81104	0.947261	0.997966	0.903827	0.949685	1.07918	1.03071	1.05825	1.05604	0.899285	0.0254769
Unigene057362_03	g.51129 m.51129 Unigene057362 Unigene057362_03 g.51129 ORF type:5prime_partial len:105 (-) Unigene057362_03:589-903(-)	34.62	3	4	4	104	11.9092	5.0083	0.837397	1.0249	0.916923	0.926406	1.12121	1.30254	1.21487	1.21287	0.76381	0.0191586
Unigene012206_01	g.10970 m.10970 Unigene012206 Unigene012206_01 g.10970 ORF type:3prime_partial len:437 (-) Unigene012206_01:3-1310(-)	2.06	1	1	1	436	49.2098	6.22705	1.03737	0.995845	1.05608	1.02977	0.942425	0.959671	0.947535	0.949877	1.0841	0.0125095
Unigene050088_01	g.44309 m.44309 Unigene050088 Unigene050088_01 g.44309 ORF type:5prime_partial len:323 (-) Unigene050088_01:1265-2233(-)	16.15	5	5	6	322	38.822	8.76318	1.03401	1.07004	0.99875	1.03426	0.987799	0.915849	0.881372	0.92834	1.1141	0.0476108
Unigene006073_01	g.6067 m.6067 Unigene006073 Unigene006073_01 g.6067 ORF type:internal len:472 (+) Unigene006073_01:2-1414(+)	3.18	2	2	2	471	55.1676	7.1958	1.03173	1.0254	1.01204	1.02305	0.96108	0.950257	0.979684	0.963674	1.06162	0.00460385
Unigene020060_01	g.18656 m.18656 Unigene020060 Unigene020060_01 g.18656 ORF type:5prime_partial len:911 (-) Unigene020060_01:1965-4697(-)	2.97	2	2	2	910	100.888	9.27588	0.943014	0.983229	0.984557	0.970267	1.05945	1.05208	1.03116	1.04757	0.926211	0.00854774
Unigene053620_03	g.47601 m.47601 Unigene053620 Unigene053620_03 g.47601 ORF type:5prime_partial len:367 (-) Unigene053620_03:1049-2149(-)	12.02	4	4	5	366	42.5892	6.85889	0.941224	0.975049	0.863629	0.926634	1.11836	1.06044	1.15074	1.10985	0.834921	0.0122926
Unigene014130_02	g.12545 m.12545 Unigene014130 Unigene014130_02 g.12545 ORF type:complete len:206 (-) Unigene014130_02:657-1274(-)	7.8	2	2	2	205	23.4702	9.72998	1.04074	0.988919	1.11029	1.04665	0.911315	0.958831	0.85729	0.909145	1.15124	0.0398264
Unigene019608_01	g.18168 m.18168 Unigene019608 Unigene019608_01 g.18168 ORF type:5prime_partial len:134 (+) Unigene019608_01:2-403(+)	22.56	1	1	1	133	13.5307	9.0415	1.21807	1.01792	1.03126	1.08908	0.870843	0.830828	0.809236	0.836969	1.30122	0.0198008
Unigene000466_01	g.541 m.541 Unigene000466 Unigene000466_01 g.541 ORF type:5prime_partial len:343 (-) Unigene000466_01:2038-3066(-)	2.63	1	1	1	342	36.7629	4.71631	1.02144	1.05047	1.04511	1.03901	0.886935	0.945929	0.98741	0.940091	1.10522	0.0315335
Unigene040081_01	g.36598 m.36598 Unigene040081 Unigene040081_01 g.36598 ORF type:complete len:218 (+) Unigene040081_01:68-721(+)	5.07	1	1	2	217	24.4167	9.17334	1.061	1.11642	1.04096	1.07279	0.898382	0.854775	0.827487	0.860215	1.24712	0.00225173
Unigene014058_01	g.12466 m.12466 Unigene014058 Unigene014058_01 g.12466 ORF type:internal len:108 (+) Unigene014058_01:3-323(+)	18.69	1	2	2	107	12.0774	7.43018	0.913717	0.959419	1.00312	0.958754	1.08486	1.15734	1.03329	1.09183	0.878118	0.0397347
Unigene032240_01	g.30163 m.30163 Unigene032240 Unigene032240_01 g.30163 ORF type:complete len:351 (-) Unigene032240_01:57-1109(-)	10.29	4	4	6	350	39.5917	10.0376	0.980612	0.969534	0.927886	0.959344	1.1291	1.03783	1.03024	1.06572	0.90018	0.0403769
Unigene026857_01	g.25327 m.25327 Unigene026857 Unigene026857_01 g.25327 ORF type:complete len:256 (-) Unigene026857_01:2385-3152(-)	8.24	2	2	2	255	28.7653	8.646	0.936316	0.947795	0.874246	0.919452	1.14549	1.20982	1.10451	1.15327	0.797255	0.00361658
Unigene029058_01	g.28173 m.28173 Unigene029058 Unigene029058_01 g.28173 ORF type:internal len:308 (-) Unigene029058_01:1-921(-)	12.05	3	3	3	307	33.4121	5.84619	1.01442	0.990752	1.0905	1.03189	0.93971	0.906877	0.887989	0.911526	1.13205	0.0232762
Unigene024802_01	g.23400 m.23400 Unigene024802 Unigene024802_01 g.23400 ORF type:complete len:104 (+) Unigene024802_01:97-408(+)	7.77	1	1	3	103	11.7359	7.38623	1.07697	1.06056	1.03931	1.05894	0.905029	1.00408	0.834678	0.914596	1.15783	0.0455607
Unigene017963_01	g.16382 m.16382 Unigene017963 Unigene017963_01 g.16382 ORF type:5prime_partial len:192 (-) Unigene017963_01:1387-1962(-)	9.95	2	2	4	191	21.8699	7.98682	0.992865	1.01936	1.05309	1.02177	0.957956	0.916676	0.973655	0.949429	1.0762	0.0410577
Unigene020132_03	g.18782 m.18782 Unigene020132 Unigene020132_03 g.18782 ORF type:internal len:246 (+) Unigene020132_03:1-735(+)	13.47	3	3	3	245	28.3532	5.35107	0.931922	0.996202	0.92776	0.951961	1.08935	1.09098	1.14806	1.10946	0.858038	0.0058463
Unigene006011_01	g.5954 m.5954 Unigene006011 Unigene006011_01 g.5954 ORF type:5prime_partial len:721 (-) Unigene006011_01:2369-4531(-)	4.17	2	2	2	720	76.7617	6.40479	1.01305	0.98795	0.918639	0.973213	1.08206	1.05312	1.05424	1.06314	0.915413	0.0391622
Unigene006109_01	g.6158 m.6158 Unigene006109 Unigene006109_01 g.6158 ORF type:5prime_partial len:271 (+) Unigene006109_01:1-813(+)	11.48	2	3	3	270	30.0475	9.17334	1.05888	0.998663	1.02814	1.02856	0.948738	0.982426	0.933073	0.954746	1.07732	0.0312211
Unigene006362_01	g.6497 m.6497 Unigene006362 Unigene006362_01 g.6497 ORF type:complete len:1079 (+) Unigene006362_01:185-3421(+)	2.13	2	2	2	1078	119.567	8.76318	1.0453	0.914116	0.905385	0.954934	1.09162	1.13121	1.08905	1.10396	0.865009	0.034419
Unigene040127_01	g.36634 m.36634 Unigene040127 Unigene040127_01 g.36634 ORF type:complete len:101 (+) Unigene040127_01:219-521(+)	15	2	2	2	100	11.1696	9.68604	1.04879	1.0198	1.02576	1.03145	0.967161	0.978667	0.898152	0.947993	1.08803	0.0351314
Unigene036479_01	g.33387 m.33387 Unigene036479 Unigene036479_01 g.33387 ORF type:5prime_partial len:409 (-) Unigene036479_01:1345-2571(-)	7.11	2	2	3	408	45.3545	6.34131	0.905685	0.976725	0.950331	0.944247	1.08474	1.14935	1.14352	1.12587	0.838682	0.00342299
Unigene021398_01	g.19722 m.19722 Unigene021398 Unigene021398_01 g.19722 ORF type:complete len:339 (+) Unigene021398_01:108-1124(+)	7.1	3	3	3	338	38.8645	4.85596	0.993954	1.0325	1.03614	1.02087	0.978908	0.946733	0.98224	0.969294	1.05321	0.0429204
Unigene043208_01	g.38953 m.38953 Unigene043208 Unigene043208_01 g.38953 ORF type:3prime_partial len:330 (-) Unigene043208_01:3-989(-)	3.34	1	1	1	329	38.0224	4.86865	0.919388	0.916863	0.959144	0.931798	1.10728	1.30711	1.06918	1.16119	0.802452	0.0377761
Unigene044173_01	g.39650 m.39650 Unigene044173 Unigene044173_01 g.39650 ORF type:5prime_partial len:392 (+) Unigene044173_01:2-1177(+)	9.97	5	5	6	391	43.252	5.88428	0.997032	0.991878	1.05161	1.01351	0.962772	0.9144	0.911811	0.929661	1.09019	0.0295253
Unigene014324_03	g.12853 m.12853 Unigene014324 Unigene014324_03 g.12853 ORF type:3prime_partial len:491 (-) Unigene014324_03:2-1471(-)	3.67	2	2	2	490	55.1273	6.66846	1.00339	1.08059	1.07088	1.05162	0.900958	0.844045	0.93978	0.894928	1.17509	0.0132058
Unigene037355_01	g.34386 m.34386 Unigene037355 Unigene037355_01 g.34386 ORF type:complete len:549 (-) Unigene037355_01:336-1982(-)	1.09	1	1	1	548	60.5988	6.88818	1.052	1.11573	1.09045	1.08606	0.772702	0.999602	0.82372	0.865341	1.25507	0.0361915
Unigene003082_01	g.2713 m.2713 Unigene003082 Unigene003082_01 g.2713 ORF type:complete len:230 (+) Unigene003082_01:88-777(+)	5.24	1	1	1	229	24.4617	6.78564	0.983121	1.0011	0.947275	0.977166	1.08164	1.06267	1.01977	1.05469	0.926494	0.0327587
Unigene019713_01	g.18281 m.18281 Unigene019713 Unigene019713_01 g.18281 ORF type:5prime_partial len:152 (+) Unigene019713_01:3-458(+)	15.23	1	1	1	151	17.1245	9.0415	0.906636	0.922732	0.958867	0.929412	1.10057	1.25397	1.13023	1.16159	0.800121	0.00934047
Unigene002411_02	g.2269 m.2269 Unigene002411 Unigene002411_02 g.2269 ORF type:complete len:306 (+) Unigene002411_02:76-993(+)	19.67	1	5	5	305	33.2984	5.22412	0.924492	0.896921	0.914	0.911804	1.18783	1.04833	1.26921	1.16846	0.780347	0.0168324
Unigene004809_02	g.4751 m.4751 Unigene004809 Unigene004809_02 g.4751 ORF type:internal len:175 (+) Unigene004809_02:2-523(+)	4.6	1	1	1	174	20.7676	11.7222	1.07445	1.00822	1.0105	1.03105	0.930649	0.944831	0.985556	0.953679	1.08113	0.0468396
Unigene054698_01	g.48810 m.48810 Unigene054698 Unigene054698_01 g.48810 ORF type:5prime_partial len:118 (+) Unigene054698_01:2-355(+)	5.98	1	1	1	117	13.4349	4.75439	1.04315	1.06213	1.00292	1.03607	0.985505	0.894936	0.913924	0.931455	1.11231	0.0327309
Unigene006034_01	g.5993 m.5993 Unigene006034 Unigene006034_01 g.5993 ORF type:5prime_partial len:1129 (+) Unigene006034_01:1-3387(+)	4.7	4	5	5	1128	127.111	6.16357	0.963008	0.98789	0.927067	0.959322	1.07626	1.03619	1.1284	1.08028	0.88803	0.0194451
Unigene004622_01	g.4510 m.4510 Unigene004622 Unigene004622_01 g.4510 ORF type:internal len:118 (-) Unigene004622_01:2-352(-)	25.64	3	3	3	117	12.5118	9.80322	1.02388	1.00423	1.04742	1.02517	0.969964	0.954735	0.981049	0.968582	1.05843	0.0180229
Unigene016960_02	g.15136 m.15136 Unigene016960 Unigene016960_02 g.15136 ORF type:5prime_partial len:223 (+) Unigene016960_02:1-669(+)	3.6	1	1	1	222	23.3364	8.45557	0.859345	0.924863	0.92884	0.90435	1.16204	1.41655	1.08277	1.22045	0.740996	0.0375195
Unigene056758_03	g.50643 m.50643 Unigene056758 Unigene056758_03 g.50643 ORF type:3prime_partial len:1210 (+) Unigene056758_03:440-4066(+)	3.8	4	4	4	1209	129.655	6.65381	0.95169	0.965845	0.958187	0.958574	1.08273	1.0098	1.06014	1.05089	0.912155	0.0136136
Unigene022468_02	g.20824 m.20824 Unigene022468 Unigene022468_02 g.20824 ORF type:3prime_partial len:246 (-) Unigene022468_02:3-737(-)	11.02	2	2	4	245	26.7189	7.25439	0.92844	0.992062	1	0.973502	1.05975	1.10056	1.10094	1.08709	0.895515	0.012706
Unigene014713_01	g.13440 m.13440 Unigene014713 Unigene014713_01 g.13440 ORF type:complete len:498 (-) Unigene014713_01:1013-2506(-)	3.22	2	2	2	497	57.6718	8.83643	0.908735	0.848943	0.859899	0.872525	1.2206	1.10699	1.19168	1.17309	0.743784	0.00148526
Unigene044456_01	g.39932 m.39932 Unigene044456 Unigene044456_01 g.39932 ORF type:5prime_partial len:239 (-) Unigene044456_01:1732-2448(-)	18.49	3	3	4	238	26.3873	6.01123	0.906559	1.02043	0.885453	0.937481	1.08024	1.14245	1.14194	1.12155	0.835883	0.0169771
Unigene010659_01	g.9799 m.9799 Unigene010659 Unigene010659_01 g.9799 ORF type:internal len:140 (+) Unigene010659_01:3-419(+)	5.76	1	1	1	139	15.4601	11.1069	0.837084	1.03609	0.794681	0.889286	1.28451	1.17424	1.21405	1.22427	0.726383	0.0144885
Unigene006771_02	g.6819 m.6819 Unigene006771 Unigene006771_02 g.6819 ORF type:complete len:199 (+) Unigene006771_02:80-676(+)	4.55	1	1	1	198	22.6285	8.08936	0.927054	0.939291	0.780582	0.882309	1.20571	1.28928	1.29545	1.26348	0.698317	0.00288729
Unigene052562_01	g.46573 m.46573 Unigene052562 Unigene052562_01 g.46573 ORF type:5prime_partial len:138 (-) Unigene052562_01:781-1194(-)	5.84	1	1	1	137	15.3198	5.14795	0.891838	0.856412	0.964078	0.904109	1.14125	1.34495	1.15261	1.21294	0.745388	0.0135438
Unigene022721_02	g.21151 m.21151 Unigene022721 Unigene022721_02 g.21151 ORF type:complete len:417 (-) Unigene022721_02:244-1494(-)	11.78	4	4	4	416	47.6487	5.42725	0.868737	0.850452	0.946588	0.888592	1.07883	1.1393	1.34613	1.18809	0.74792	0.0254144
Unigene009503_01	g.8963 m.8963 Unigene009503 Unigene009503_01 g.8963 ORF type:complete len:216 (+) Unigene009503_01:114-761(+)	3.72	1	1	1	215	24.4528	8.98291	0.91071	0.997262	0.956073	0.954682	1.08514	1.15236	1.07773	1.10508	0.863905	0.0120343
Unigene033268_01	g.31132 m.31132 Unigene033268 Unigene033268_01 g.31132 ORF type:complete len:330 (+) Unigene033268_01:71-1060(+)	3.04	1	1	1	329	36.2707	7.95752	1.01847	1.1618	1.04912	1.07646	0.850619	0.937512	0.825308	0.871146	1.23569	0.0205542
Unigene036874_01	g.33832 m.33832 Unigene036874 Unigene036874_01 g.33832 ORF type:complete len:182 (+) Unigene036874_01:50-595(+)	6.08	1	1	2	181	20.0793	7.32764	0.975162	0.947621	0.97807	0.966951	1.08973	1.01904	1.08494	1.06457	0.908301	0.0169775
Unigene021244_01	g.19619 m.19619 Unigene021244 Unigene021244_01 g.19619 ORF type:5prime_partial len:334 (-) Unigene021244_01:140-1141(-)	5.11	2	2	2	333	38.1465	9.53955	0.946922	0.980983	0.941047	0.956317	1.12624	1.06167	1.0737	1.0872	0.879612	0.00502193
Unigene024834_01	g.23425 m.23425 Unigene024834 Unigene024834_01 g.23425 ORF type:complete len:204 (+) Unigene024834_01:166-777(+)	16.26	3	3	4	203	22.9074	5.18604	1.06085	1.03609	1.0065	1.03448	0.944231	0.94717	0.951524	0.947642	1.09164	0.00540355
Unigene048976_01	g.43415 m.43415 Unigene048976 Unigene048976_01 g.43415 ORF type:3prime_partial len:315 (-) Unigene048976_01:1-942(-)	4.14	1	1	1	314	35.561	5.8335	0.889117	0.885298	0.851077	0.875164	1.2125	1.31441	1.28233	1.26975	0.689242	0.000261663
Unigene006262_01	g.6350 m.6350 Unigene006262 Unigene006262_01 g.6350 ORF type:complete len:144 (-) Unigene006262_01:198-629(-)	11.89	1	3	3	143	16.4234	5.5542	1.05949	1.06012	0.987184	1.0356	0.966811	0.898762	0.947394	0.937655	1.10445	0.0360794
Unigene004034_01	g.3992 m.3992 Unigene004034 Unigene004034_01 g.3992 ORF type:complete len:140 (+) Unigene004034_01:55-474(+)	6.47	1	1	1	139	15.0169	9.18799	1.0145	1.06583	1.08526	1.0552	0.911226	0.918808	0.861402	0.897145	1.17617	0.00469089
Unigene027356_01	g.25795 m.25795 Unigene027356 Unigene027356_01 g.25795 ORF type:internal len:254 (-) Unigene027356_01:2-760(-)	7.11	1	2	2	253	28.186	5.50342	1.05848	1.05326	1.01977	1.04384	0.898839	0.955685	0.945369	0.933298	1.11844	0.00653887
Unigene051289_01	g.45331 m.45331 Unigene051289 Unigene051289_01 g.45331 ORF type:complete len:471 (+) Unigene051289_01:116-1528(+)	1.7	1	1	1	470	51.741	6.34131	1.02945	1.03889	1.11236	1.06024	0.915797	0.908673	0.822704	0.882391	1.20155	0.0110581
Unigene005266_02	g.5001 m.5001 Unigene005266 Unigene005266_02 g.5001 ORF type:internal len:331 (+) Unigene005266_02:2-991(+)	9.39	1	3	3	330	37.2718	5.75732	0.881637	0.933801	0.901413	0.905617	1.15282	1.33367	1.15813	1.21487	0.745441	0.00726957
Unigene003806_01	g.3709 m.3709 Unigene003806 Unigene003806_01 g.3709 ORF type:5prime_partial len:281 (+) Unigene003806_01:3-845(+)	17.86	4	4	6	280	31.5534	8.85107	0.984745	0.965898	0.92187	0.957504	1.0006	1.08696	1.08929	1.05895	0.904203	0.0428111
Unigene028573_01	g.27534 m.27534 Unigene028573 Unigene028573_01 g.27534 ORF type:5prime_partial len:129 (-) Unigene028573_01:3337-3723(-)	17.19	3	3	3	128	14.5912	7.34229	0.991129	0.983725	0.91221	0.962354	1.09445	1.15344	1.08042	1.10944	0.867426	0.0119842
Unigene017905_01	g.16309 m.16309 Unigene017905 Unigene017905_01 g.16309 ORF type:5prime_partial len:612 (-) Unigene017905_01:69-1904(-)	1.47	1	1	1	611	69.0732	5.61768	0.99091	0.958245	0.959251	0.969469	1.10495	1.01697	1.059	1.06031	0.914326	0.0300992
Unigene000340_01	g.320 m.320 Unigene000340 Unigene000340_01 g.320 ORF type:complete len:573 (+) Unigene000340_01:110-1828(+)	2.62	1	2	3	572	65.2667	8.6167	1.01553	1.03516	1.10149	1.05073	0.923868	0.850719	0.911313	0.8953	1.1736	0.0107192
Unigene026708_01	g.25064 m.25064 Unigene026708 Unigene026708_01 g.25064 ORF type:5prime_partial len:455 (+) Unigene026708_01:1-1365(+)	7.05	2	2	3	454	49.9094	6.13818	1.09995	1.05203	1.03418	1.06205	0.937115	0.836101	0.870165	0.881127	1.20533	0.00705612
Unigene002411_01	g.2267 m.2267 Unigene002411 Unigene002411_01 g.2267 ORF type:5prime_partial len:312 (+) Unigene002411_01:2-937(+)	16.72	1	5	5	311	33.9957	5.09717	0.991782	0.972518	0.995097	0.986465	1.02364	1.07005	1.02665	1.04011	0.948421	0.0317036
Unigene039145_01	g.35880 m.35880 Unigene039145 Unigene039145_01 g.35880 ORF type:5prime_partial len:297 (-) Unigene039145_01:14-904(-)	6.08	2	2	2	296	36.3227	8.98291	1.04913	1.01695	1.08294	1.04967	0.93461	0.854755	0.903635	0.897667	1.16933	0.00719197
Unigene024895_01	g.23446 m.23446 Unigene024895 Unigene024895_01 g.23446 ORF type:internal len:249 (+) Unigene024895_01:1-744(+)	5.65	2	2	2	248	27.9394	9.33447	1.05292	1.03359	1.02513	1.03721	0.960603	0.922993	0.909228	0.930941	1.11415	0.00365066
Unigene045724_01	g.40959 m.40959 Unigene045724 Unigene045724_01 g.40959 ORF type:complete len:432 (-) Unigene045724_01:28-1323(-)	3.71	3	3	3	431	49.4784	10.0815	1.09744	1.08447	1.00211	1.06134	0.891468	0.951778	0.941732	0.928326	1.14328	0.0194538
Unigene015384_01	g.13996 m.13996 Unigene015384 Unigene015384_01 g.13996 ORF type:3prime_partial len:206 (-) Unigene015384_01:3-617(-)	24.88	3	3	3	205	24.2304	6.80029	0.979864	0.971775	0.977927	0.976522	1.07708	1.01916	1.07798	1.05807	0.922923	0.0141599
Unigene019734_01	g.18297 m.18297 Unigene019734 Unigene019734_01 g.18297 ORF type:3prime_partial len:142 (+) Unigene019734_01:118-540(+)	4.96	1	1	1	141	14.3422	8.70459	0.943357	0.985992	0.899864	0.943071	1.09136	1.17416	1.14307	1.13619	0.830026	0.00508334
Unigene020207_01	g.18967 m.18967 Unigene020207 Unigene020207_01 g.18967 ORF type:internal len:772 (-) Unigene020207_01:2-2314(-)	1.04	1	1	1	771	86.6584	6.66846	1.0519	1.05956	1.06551	1.05899	0.887395	0.916567	0.883716	0.895893	1.18205	0.000125431
Unigene023246_01	g.21622 m.21622 Unigene023246 Unigene023246_01 g.21622 ORF type:complete len:194 (+) Unigene023246_01:59-640(+)	4.66	1	1	1	193	21.7941	6.55127	0.908574	0.934551	0.994674	0.945933	1.14107	1.01874	1.12774	1.09585	0.863195	0.0319095
Unigene007101_02	g.7050 m.7050 Unigene007101 Unigene007101_02 g.7050 ORF type:internal len:591 (-) Unigene007101_02:3-1772(-)	7.63	3	5	5	590	64.9293	5.18604	0.975164	0.994687	0.943073	0.970974	1.0589	1.06702	1.09785	1.07459	0.903578	0.0056635
Unigene034283_01	g.31941 m.31941 Unigene034283 Unigene034283_01 g.31941 ORF type:3prime_partial len:607 (+) Unigene034283_01:74-1891(+)	1.32	1	1	1	606	69.4426	7.86963	1.0565	1.09479	1.03698	1.06276	0.863908	0.962155	0.874297	0.90012	1.18068	0.0101609
Unigene022042_01	g.20227 m.20227 Unigene022042 Unigene022042_01 g.20227 ORF type:complete len:426 (-) Unigene022042_01:425-1702(-)	16.24	5	6	7	425	48.6255	4.90674	0.966307	0.893883	0.97227	0.944154	1.09656	1.11522	1.11993	1.11057	0.850152	0.00314139
Unigene003509_02	g.3316 m.3316 Unigene003509 Unigene003509_02 g.3316 ORF type:complete len:228 (-) Unigene003509_02:843-1526(-)	7.05	2	2	2	227	25.4428	5.46533	1.10439	1.07174	1.04275	1.07296	0.911864	0.896209	0.761031	0.856368	1.25292	0.0132649
Unigene028112_02	g.26878 m.26878 Unigene028112 Unigene028112_02 g.26878 ORF type:internal len:359 (+) Unigene028112_02:1-1074(+)	5.03	1	2	3	358	40.9077	6.12549	0.870415	0.989114	0.868343	0.909291	1.07215	1.32581	1.27134	1.2231	0.743432	0.0224642
Unigene028115_01	g.26882 m.26882 Unigene028115 Unigene028115_01 g.26882 ORF type:internal len:111 (+) Unigene028115_01:1-330(+)	28.18	2	4	5	110	12.3676	5.96045	0.916051	0.928179	0.885032	0.909754	1.14524	1.21852	1.18253	1.1821	0.76961	0.000387695
Unigene000453_01	g.509 m.509 Unigene000453 Unigene000453_01 g.509 ORF type:complete len:714 (+) Unigene000453_01:96-2237(+)	1.96	2	2	2	713	79.6877	5.13525	0.938984	1.00043	0.966451	0.968623	1.05446	1.03302	1.11442	1.0673	0.907545	0.0307159
Unigene033829_01	g.31489 m.31489 Unigene033829 Unigene033829_01 g.31489 ORF type:3prime_partial len:151 (-) Unigene033829_01:2-451(-)	9.33	2	2	2	150	17.6079	6.59521	1.04697	1.0021	1.03702	1.0287	0.950492	0.969391	0.93707	0.952318	1.0802	0.0098626
Unigene048174_02	g.42567 m.42567 Unigene048174 Unigene048174_02 g.42567 ORF type:5prime_partial len:129 (+) Unigene048174_02:3-389(+)	5.47	1	1	1	128	15.7453	9.02686	1.083	1.00158	1.10094	1.06184	0.892077	0.879574	0.873926	0.881859	1.20409	0.00439938
Unigene020037_01	g.18615 m.18615 Unigene020037 Unigene020037_01 g.18615 ORF type:internal len:168 (-) Unigene020037_01:3-503(-)	8.38	1	1	1	167	18.8934	7.7085	1.10277	1.0022	1.06814	1.05771	0.968657	0.838224	0.828975	0.878619	1.20383	0.029289
Unigene051142_01	g.45081 m.45081 Unigene051142 Unigene051142_01 g.45081 ORF type:5prime_partial len:800 (+) Unigene051142_01:3-2402(+)	2.88	3	3	3	799	90.6455	8.76318	1.01503	1.0578	1.0056	1.02614	0.953113	0.964734	0.950165	0.956004	1.07337	0.0135962
Unigene000415_02	g.418 m.418 Unigene000415 Unigene000415_02 g.418 ORF type:complete len:369 (+) Unigene000415_02:197-1303(+)	2.17	1	1	1	368	40.7819	9.48096	0.996121	1.07477	1.02773	1.03287	0.955625	0.924189	0.944832	0.941549	1.09699	0.020718
Unigene049083_01	g.43552 m.43552 Unigene049083 Unigene049083_01 g.43552 ORF type:3prime_partial len:156 (+) Unigene049083_01:229-693(+)	7.1	1	1	1	155	17.8221	6.18896	0.984138	0.950127	0.949858	0.961374	1.08717	1.05612	1.10784	1.08371	0.887113	0.00290825
Unigene036431_05	g.33326 m.33326 Unigene036431 Unigene036431_05 g.33326 ORF type:5prime_partial len:193 (+) Unigene036431_05:1-579(+)	5.73	1	1	1	192	21.1767	6.60986	0.919099	0.905689	0.936725	0.920504	1.19288	1.00407	1.23364	1.14353	0.804967	0.0352297
Unigene033889_01	g.31581 m.31581 Unigene033889 Unigene033889_01 g.31581 ORF type:5prime_partial len:135 (-) Unigene033889_01:68-472(-)	8.21	1	1	1	134	15.238	8.44092	0.882751	0.812784	0.95098	0.882171	1.0394	1.35327	1.42758	1.27342	0.69276	0.0355873
Unigene014443_01	g.13024 m.13024 Unigene014443 Unigene014443_01 g.13024 ORF type:complete len:255 (+) Unigene014443_01:85-849(+)	14.17	2	3	4	254	29.2777	8.36768	1.02436	1.08836	0.992372	1.03503	0.951373	0.92278	0.940643	0.938265	1.10313	0.0302542
Unigene018420_02	g.16920 m.16920 Unigene018420 Unigene018420_02 g.16920 ORF type:5prime_partial len:378 (-) Unigene018420_02:1107-2240(-)	11.41	5	5	6	377	41.9002	8.04541	1.02872	1.03015	1.03497	1.03128	0.967117	0.897384	0.931788	0.932097	1.10641	0.00801261
Unigene050111_01	g.44348 m.44348 Unigene050111 Unigene050111_01 g.44348 ORF type:5prime_partial len:537 (+) Unigene050111_01:1-1611(+)	2.99	2	2	3	536	61.5644	6.88818	0.964284	1.06311	1.05139	1.02626	0.913678	0.894038	0.90216	0.903292	1.13613	0.0178335
Unigene024176_02	g.22812 m.22812 Unigene024176 Unigene024176_02 g.22812 ORF type:5prime_partial len:278 (+) Unigene024176_02:1-834(+)	5.42	2	2	2	277	32.0255	9.40771	1.01228	1.02171	1.13138	1.05512	0.922634	0.833493	0.878217	0.878115	1.20158	0.018436
Unigene013679_01	g.12121 m.12121 Unigene013679 Unigene013679_01 g.12121 ORF type:5prime_partial len:223 (-) Unigene013679_01:630-1298(-)	3.6	1	1	1	222	24.2157	5.21143	1.04513	1.04557	1.08414	1.05828	0.916927	0.870853	0.870202	0.885994	1.19445	0.00102917
Unigene057066_01	g.50919 m.50919 Unigene057066 Unigene057066_01 g.50919 ORF type:complete len:151 (+) Unigene057066_01:66-518(+)	21.33	4	4	5	150	16.7553	10.3159	0.986747	0.980282	0.90611	0.957713	1.06591	1.08473	1.05657	1.06907	0.895837	0.0148562
Unigene044275_01	g.39758 m.39758 Unigene044275 Unigene044275_01 g.39758 ORF type:complete len:494 (+) Unigene044275_01:209-1690(+)	4.46	2	2	2	493	53.5284	8.32373	1.06944	1.03444	1.02604	1.04331	0.89118	0.911849	0.985133	0.929387	1.12258	0.0223135
Unigene002367_01	g.2219 m.2219 Unigene002367 Unigene002367_01 g.2219 ORF type:5prime_partial len:255 (-) Unigene002367_01:369-1133(-)	7.48	2	2	2	254	28.5764	5.8208	0.959343	0.924471	0.949774	0.94453	1.09114	1.08259	1.11022	1.09465	0.86286	0.000343457
Unigene032644_01	g.30450 m.30450 Unigene032644 Unigene032644_01 g.30450 ORF type:3prime_partial len:169 (-) Unigene032644_01:1-504(-)	9.52	1	1	2	168	18.1652	4.7417	1.09861	1.05371	1.02606	1.05946	0.919826	0.864642	0.876981	0.88715	1.19423	0.00307348
Unigene013687_06	g.12144 m.12144 Unigene013687 Unigene013687_06 g.12144 ORF type:complete len:450 (-) Unigene013687_06:1166-2515(-)	8.91	5	5	5	449	51.0087	6.56592	0.976176	1.00093	0.964613	0.980571	1.03128	1.04284	1.05579	1.0433	0.939874	0.00812627
Unigene019163_03	g.17719 m.17719 Unigene019163 Unigene019163_03 g.17719 ORF type:complete len:360 (+) Unigene019163_03:108-1187(+)	20.61	1	5	6	359	38.2158	6.90283	0.99485	0.982507	0.942365	0.973241	1.0674	1.09997	1.03917	1.06885	0.910553	0.015589
Unigene021046_01	g.19443 m.19443 Unigene021046 Unigene021046_01 g.19443 ORF type:complete len:328 (+) Unigene021046_01:43-1026(+)	3.06	1	1	1	327	38.0807	8.51416	1.02701	1.13029	1.00424	1.05385	0.949972	0.910111	0.849823	0.903302	1.16666	0.036067
Unigene029630_01	g.28474 m.28474 Unigene029630 Unigene029630_01 g.28474 ORF type:complete len:244 (-) Unigene029630_01:7-738(-)	4.53	1	2	2	243	28.3855	9.99365	1.0312	1.06108	1.112	1.0681	0.895042	0.723158	0.93816	0.85212	1.25346	0.0363916
Unigene043295_01	g.39088 m.39088 Unigene043295 Unigene043295_01 g.39088 ORF type:complete len:198 (-) Unigene043295_01:62-655(-)	4.57	1	1	1	197	23.0012	9.86182	1.16835	1.06363	1.04886	1.09361	0.779625	0.898873	0.859188	0.845895	1.29285	0.0085366
Unigene030049_01	g.28907 m.28907 Unigene030049 Unigene030049_01 g.28907 ORF type:5prime_partial len:402 (+) Unigene030049_01:2-1207(+)	5.24	2	2	2	401	46.1859	7.45947	0.915256	0.951968	0.911459	0.926228	1.13768	1.13737	1.18714	1.15406	0.80258	0.00040848
Unigene056395_01	g.50190 m.50190 Unigene056395 Unigene056395_01 g.50190 ORF type:3prime_partial len:256 (+) Unigene056395_01:107-871(+)	3.92	1	1	1	255	27.0186	7.63525	0.933827	0.866274	0.8317	0.877267	1.01419	1.49271	1.44015	1.31568	0.666777	0.0469345
Unigene043571_01	g.39264 m.39264 Unigene043571 Unigene043571_01 g.39264 ORF type:complete len:215 (+) Unigene043571_01:36-680(+)	3.27	1	1	1	214	25.039	9.24658	1.10688	1.05033	1.02827	1.06183	0.90095	0.948773	0.839958	0.89656	1.18434	0.0135642
Unigene018528_01	g.17068 m.17068 Unigene018528 Unigene018528_01 g.17068 ORF type:complete len:2159 (+) Unigene018528_01:786-7262(+)	0.28	1	1	2	2158	249.678	8.77783	1.02481	1.00478	1.027	1.01886	0.980377	0.974914	0.954143	0.969811	1.05058	0.010056
Unigene036662_01	g.33707 m.33707 Unigene036662 Unigene036662_01 g.33707 ORF type:complete len:832 (-) Unigene036662_01:114-2609(-)	1.56	1	1	1	831	94.7163	6.63916	1.08828	1.00712	1.11044	1.06861	0.906219	0.713176	0.928	0.849132	1.25848	0.0432112
Unigene004281_01	g.4172 m.4172 Unigene004281 Unigene004281_01 g.4172 ORF type:5prime_partial len:1425 (-) Unigene004281_01:424-4698(-)	1.9	3	3	3	1424	158.459	7.09326	0.897972	0.942669	0.912942	0.917861	1.19958	1.12159	1.2184	1.17985	0.777944	0.00127361
Unigene023936_01	g.22431 m.22431 Unigene023936 Unigene023936_01 g.22431 ORF type:5prime_partial len:1186 (-) Unigene023936_01:524-4081(-)	2.87	2	2	2	1185	132.214	4.89404	0.936401	0.86379	0.944703	0.914965	1.11851	1.11059	1.13792	1.12234	0.815227	0.00153472
Unigene033919_01	g.31618 m.31618 Unigene033919 Unigene033919_01 g.31618 ORF type:5prime_partial len:189 (+) Unigene033919_01:1-567(+)	3.72	1	1	2	188	21.1718	5.26221	0.866488	0.96209	0.878972	0.902517	1.0944	1.226	1.32405	1.21482	0.742925	0.0128568
Unigene029715_01	g.28497 m.28497 Unigene029715 Unigene029715_01 g.28497 ORF type:3prime_partial len:234 (-) Unigene029715_01:2-700(-)	4.72	1	1	2	233	25.4622	8.71924	0.996085	0.953708	0.971992	0.973928	1.04411	1.02882	1.10406	1.059	0.919671	0.0308618
Unigene029115_01	g.28273 m.28273 Unigene029115 Unigene029115_01 g.28273 ORF type:complete len:208 (-) Unigene029115_01:1108-1731(-)	12.56	3	3	3	207	21.8582	8.36768	1.00628	0.928773	0.97185	0.968967	1.06518	1.05343	1.06709	1.0619	0.912485	0.0151997
Unigene022810_01	g.21223 m.21223 Unigene022810 Unigene022810_01 g.21223 ORF type:internal len:246 (+) Unigene022810_01:2-736(+)	3.27	1	1	2	245	26.9606	5.42725	0.998869	0.939898	0.947069	0.961945	1.03844	1.14031	1.09791	1.09222	0.880724	0.0202471
Unigene028028_05	g.26746 m.26746 Unigene028028 Unigene028028_05 g.26746 ORF type:internal len:133 (+) Unigene028028_05:2-397(+)	7.58	1	1	1	132	14.8185	5.79541	1.00842	1.04726	1.07088	1.04219	0.917482	0.861669	0.974077	0.917743	1.1356	0.0287188
Unigene033237_01	g.31108 m.31108 Unigene033237 Unigene033237_01 g.31108 ORF type:complete len:183 (+) Unigene033237_01:518-1066(+)	4.95	1	1	1	182	21.3115	6.21436	0.889125	0.956659	0.903844	0.916543	1.13578	1.12554	1.26535	1.17556	0.779668	0.00634817
Unigene054228_01	g.48199 m.48199 Unigene054228 Unigene054228_01 g.48199 ORF type:internal len:206 (-) Unigene054228_01:3-617(-)	3.9	1	1	1	205	23.6789	10.0962	1.09787	0.984689	1.15235	1.0783	0.844278	0.797971	0.885825	0.842692	1.27959	0.0132215
Unigene022244_01	g.20491 m.20491 Unigene022244 Unigene022244_01 g.20491 ORF type:complete len:102 (+) Unigene022244_01:369-674(+)	9.9	1	1	1	101	12.001	9.14404	0.879844	0.837236	0.874987	0.864022	1.20486	1.12336	1.48451	1.27091	0.679844	0.0209692
Unigene012361_01	g.11217 m.11217 Unigene012361 Unigene012361_01 g.11217 ORF type:3prime_partial len:279 (+) Unigene012361_01:117-950(+)	6.12	2	2	2	278	30.4203	4.93213	0.959935	0.972296	0.922976	0.951736	1.07701	1.11688	1.10343	1.09911	0.865917	0.00145553
Unigene046698_01	g.41703 m.41703 Unigene046698 Unigene046698_01 g.41703 ORF type:internal len:250 (+) Unigene046698_01:3-749(+)	3.61	1	1	1	249	27.2084	9.62744	1.05953	0.9937	1.07621	1.04315	0.95387	0.868155	0.910368	0.910798	1.14531	0.0199766
Unigene022375_02	g.20667 m.20667 Unigene022375 Unigene022375_02 g.20667 ORF type:5prime_partial len:1155 (+) Unigene022375_02:2-3466(+)	0.52	1	1	1	1154	128.612	9.05615	1.06627	1.09948	1.00522	1.05699	0.930022	0.944507	0.836695	0.903741	1.16957	0.0246131
Unigene017862_01	g.16208 m.16208 Unigene017862 Unigene017862_01 g.16208 ORF type:complete len:485 (+) Unigene017862_01:48-1502(+)	3.51	2	2	2	484	54.0586	8.63135	0.982044	0.985858	0.958469	0.975457	1.08202	1.04555	1.02189	1.04982	0.929167	0.0188043
Unigene014413_02	g.12969 m.12969 Unigene014413 Unigene014413_02 g.12969 ORF type:3prime_partial len:841 (-) Unigene014413_02:1-2520(-)	3.81	3	3	3	840	97.2998	7.23975	0.922511	0.950295	0.938172	0.936992	1.08012	1.23216	1.12778	1.14669	0.817131	0.0100499
Unigene003589_01	g.3425 m.3425 Unigene003589 Unigene003589_01 g.3425 ORF type:3prime_partial len:652 (-) Unigene003589_01:3-1955(-)	0.92	1	1	1	651	69.1591	6.65381	1.09493	1.05784	1.08765	1.08014	0.883948	0.736583	0.88498	0.83517	1.29332	0.00838214
Unigene057131_01	g.50960 m.50960 Unigene057131 Unigene057131_01 g.50960 ORF type:5prime_partial len:164 (+) Unigene057131_01:2-493(+)	7.98	1	1	1	163	18.971	9.26123	0.917597	0.858531	0.9055	0.893876	1.14291	1.476	1.13999	1.25296	0.713409	0.033577
Unigene048440_03	g.42967 m.42967 Unigene048440 Unigene048440_03 g.42967 ORF type:internal len:502 (-) Unigene048440_03:3-1505(-)	6.19	2	2	2	501	55.0531	6.354	0.978071	0.951954	0.953301	0.961109	1.03406	1.19518	1.07761	1.10228	0.871925	0.0445935
Unigene043301_01	g.39095 m.39095 Unigene043301 Unigene043301_01 g.39095 ORF type:5prime_partial len:280 (-) Unigene043301_01:1068-1907(-)	2.15	1	1	1	279	31.7649	6.84424	0.886755	0.906022	0.873589	0.888789	1.15013	1.43173	1.20172	1.26119	0.704722	0.0128772
Unigene012323_01	g.11178 m.11178 Unigene012323 Unigene012323_01 g.11178 ORF type:complete len:299 (+) Unigene012323_01:190-1086(+)	3.69	1	1	1	298	34.2638	8.00146	0.895426	0.879223	0.895931	0.890193	1.21096	1.2506	1.22514	1.2289	0.724382	1.22397e-05
Unigene042282_01	g.38446 m.38446 Unigene042282 Unigene042282_01 g.38446 ORF type:complete len:393 (-) Unigene042282_01:168-1346(-)	8.42	4	4	5	392	43.6228	9.51025	1.055	1.03825	1.05443	1.04923	0.877464	0.882058	0.925089	0.89487	1.17249	0.000666281
Unigene027613_02	g.26187 m.26187 Unigene027613 Unigene027613_02 g.26187 ORF type:5prime_partial len:629 (-) Unigene027613_02:548-2434(-)	1.27	1	1	1	628	72.3264	5.97314	0.918201	0.941288	0.88527	0.91492	1.17924	1.19996	1.16684	1.18201	0.774035	0.000145775
Unigene019189_01	g.17780 m.17780 Unigene019189 Unigene019189_01 g.17780 ORF type:complete len:893 (+) Unigene019189_01:115-2793(+)	2.02	2	2	2	892	97.5571	5.2876	0.932232	0.965292	0.965722	0.954416	1.01858	1.21112	1.12669	1.1188	0.853073	0.0444136
Unigene000192_01	g.135 m.135 Unigene000192 Unigene000192_01 g.135 ORF type:complete len:682 (+) Unigene000192_01:34-2079(+)	5.29	3	3	3	681	77.8316	7.7085	1.04486	1.03264	0.985756	1.02109	0.965999	0.850922	0.903725	0.906882	1.12593	0.0391836
Unigene030107_01	g.28973 m.28973 Unigene030107 Unigene030107_01 g.28973 ORF type:5prime_partial len:286 (+) Unigene030107_01:2-859(+)	7.37	1	1	1	285	31.5193	6.15088	0.917188	0.921604	1.01928	0.952689	1.10079	1.09287	1.08528	1.09298	0.871643	0.0139941
Unigene005327_01	g.5102 m.5102 Unigene005327 Unigene005327_01 g.5102 ORF type:complete len:482 (+) Unigene005327_01:137-1582(+)	2.49	1	1	1	481	51.8221	7.45947	0.848495	1.06365	0.865324	0.925823	1.13287	1.2214	1.16086	1.17171	0.790146	0.0291289
Unigene051950_09	g.45856 m.45856 Unigene051950 Unigene051950_09 g.45856 ORF type:complete len:369 (+) Unigene051950_09:1606-2712(+)	6.25	2	2	2	368	42.1388	7.26904	0.98282	0.885893	0.874824	0.914512	1.09935	1.12217	1.23651	1.15268	0.793381	0.012016
Unigene044628_01	g.40115 m.40115 Unigene044628 Unigene044628_01 g.40115 ORF type:3prime_partial len:776 (+) Unigene044628_01:2148-4472(+)	4	4	4	4	775	83.7549	5.73193	0.875634	0.972429	0.877685	0.908583	1.15287	1.06394	1.17875	1.13185	0.80274	0.00910631
Unigene025886_01	g.24463 m.24463 Unigene025886 Unigene025886_01 g.24463 ORF type:3prime_partial len:137 (-) Unigene025886_01:3-410(-)	10.29	1	1	1	136	15.6428	9.15869	0.86198	0.856798	0.885422	0.868066	1.21488	1.17947	1.40229	1.26555	0.685922	0.00467134
Unigene029753_01	g.28540 m.28540 Unigene029753 Unigene029753_01 g.28540 ORF type:3prime_partial len:326 (+) Unigene029753_01:218-1192(+)	2.15	1	1	1	325	36.4628	7.37158	1.01323	1.01661	1.02843	1.01943	0.981099	0.953714	0.965842	0.966885	1.05434	0.00458478
Unigene036995_01	g.34014 m.34014 Unigene036995 Unigene036995_01 g.34014 ORF type:complete len:156 (-) Unigene036995_01:761-1228(-)	14.19	2	2	2	155	17.5845	4.67822	1.03459	0.980533	1.06291	1.02601	0.956821	0.941392	0.956968	0.951727	1.07805	0.0396995
Unigene008537_01	g.8122 m.8122 Unigene008537 Unigene008537_01 g.8122 ORF type:internal len:295 (-) Unigene008537_01:3-884(-)	2.38	1	1	1	294	33.1081	8.39697	0.968365	0.99353	0.925516	0.96247	1.08623	1.10549	1.07658	1.08944	0.883458	0.00418281
Unigene014615_01	g.13268 m.13268 Unigene014615 Unigene014615_01 g.13268 ORF type:complete len:1075 (+) Unigene014615_01:292-3516(+)	0.56	1	1	1	1074	120.554	7.25439	0.976778	0.940217	0.887308	0.934768	1.13872	1.10665	1.17619	1.14052	0.819599	0.00331049
Unigene034295_01	g.31979 m.31979 Unigene034295 Unigene034295_01 g.31979 ORF type:5prime_partial len:256 (+) Unigene034295_01:3-770(+)	3.14	1	1	1	255	28.1043	5.57959	1.05814	1.03929	1.09127	1.0629	0.867168	0.895701	0.895454	0.886108	1.19952	0.00059004
Unigene053443_01	g.47320 m.47320 Unigene053443 Unigene053443_01 g.47320 ORF type:complete len:810 (+) Unigene053443_01:61-2490(+)	2.84	2	2	2	809	91.2535	9.62744	1.04285	1.01855	1.002	1.02113	0.993635	0.960115	0.941379	0.965043	1.05812	0.0441696
Unigene053439_02	g.47298 m.47298 Unigene053439 Unigene053439_02 g.47298 ORF type:internal len:561 (-) Unigene053439_02:3-1682(-)	4.46	1	2	2	560	65.5164	10.2866	1.01729	1.01717	1.11998	1.05148	0.887952	0.937345	0.890927	0.905408	1.16133	0.0180792
Unigene016475_01	g.14754 m.14754 Unigene016475 Unigene016475_01 g.14754 ORF type:5prime_partial len:151 (-) Unigene016475_01:120-572(-)	9.33	1	2	2	150	16.3904	7.69385	0.877369	0.923279	0.890899	0.897182	1.26775	1.16968	1.16045	1.19929	0.748092	0.00121674
Unigene017391_01	g.15655 m.15655 Unigene017391 Unigene017391_01 g.15655 ORF type:complete len:567 (+) Unigene017391_01:109-1809(+)	3.36	2	2	2	566	61.9035	9.02686	0.989497	1.00655	0.950043	0.982029	1.04702	1.05266	1.02556	1.04175	0.942676	0.0328808
Unigene048022_02	g.42401 m.42401 Unigene048022 Unigene048022_02 g.42401 ORF type:5prime_partial len:183 (+) Unigene048022_02:3-551(+)	5.49	1	1	1	182	21.3357	5.32568	1.00663	0.946325	0.958032	0.970328	1.02881	1.06235	1.13324	1.0748	0.902797	0.0436532
Unigene018003_01	g.16426 m.16426 Unigene018003 Unigene018003_01 g.16426 ORF type:complete len:486 (+) Unigene018003_01:64-1521(+)	2.47	1	1	1	485	54.6069	9.84717	0.938357	0.941734	1.00639	0.96216	1.10871	1.05841	1.04807	1.07173	0.897761	0.0194573
Unigene025548_01	g.24105 m.24105 Unigene025548 Unigene025548_01 g.24105 ORF type:complete len:448 (-) Unigene025548_01:44-1387(-)	5.15	2	2	2	447	51.2384	9.46631	0.929837	0.939747	0.945892	0.938492	1.09255	1.14701	1.16146	1.13367	0.827833	0.000815906
Unigene029040_02	g.28165 m.28165 Unigene029040 Unigene029040_02 g.28165 ORF type:5prime_partial len:209 (+) Unigene029040_02:1-627(+)	4.81	1	1	1	208	23.3517	9.43701	0.859373	0.969632	0.936875	0.92196	1.22253	1.12733	1.09339	1.14775	0.803277	0.0111594
Unigene054316_04	g.48286 m.48286 Unigene054316 Unigene054316_04 g.48286 ORF type:3prime_partial len:429 (+) Unigene054316_04:1171-2454(+)	4.91	2	2	2	428	47.2148	9.67139	0.983116	0.962886	0.950066	0.965356	1.07918	1.09996	1.04275	1.07396	0.898874	0.00489569
Unigene052021_01	g.45997 m.45997 Unigene052021 Unigene052021_01 g.45997 ORF type:complete len:689 (+) Unigene052021_01:439-2505(+)	3.05	2	2	2	688	77.7139	8.52881	1.00154	0.963549	0.98686	0.983982	1.0376	1.06484	1.021	1.04115	0.945094	0.0277203
Unigene049022_01	g.43503 m.43503 Unigene049022 Unigene049022_01 g.43503 ORF type:complete len:140 (+) Unigene049022_01:116-535(+)	8.63	1	1	1	139	16.4032	6.68311	0.963512	0.94321	1.01162	0.97278	1.07893	1.0395	1.0412	1.05321	0.923633	0.0286208
Unigene057608_01	g.51560 m.51560 Unigene057608 Unigene057608_01 g.51560 ORF type:complete len:273 (+) Unigene057608_01:95-913(+)	2.94	1	1	1	272	29.3718	9.53955	0.842663	0.921743	0.848848	0.871085	1.28466	1.03576	1.39813	1.23952	0.702761	0.0285752
Unigene027347_03	g.25769 m.25769 Unigene027347 Unigene027347_03 g.25769 ORF type:5prime_partial len:104 (-) Unigene027347_03:3719-4030(-)	9.71	1	1	1	103	11.0376	4.66553	0.962544	0.968144	0.900801	0.943829	1.05265	1.27725	1.12206	1.15065	0.820256	0.0414435
Unigene018672_04	g.17258 m.17258 Unigene018672 Unigene018672_04 g.17258 ORF type:complete len:459 (-) Unigene018672_04:1773-3149(-)	5.02	2	2	2	458	51.3345	7.54736	1.00029	0.967894	0.942321	0.97017	1.04352	1.14601	1.05243	1.08065	0.897761	0.0399253
Unigene006229_03	g.6310 m.6310 Unigene006229 Unigene006229_03 g.6310 ORF type:complete len:533 (+) Unigene006229_03:1206-2804(+)	5.83	3	3	3	532	61.4267	6.81494	0.963283	1.03399	0.969508	0.988927	1.06887	1.04953	1.07358	1.06399	0.929448	0.0342481
Unigene021195_01	g.19585 m.19585 Unigene021195 Unigene021195_01 g.19585 ORF type:5prime_partial len:110 (-) Unigene021195_01:571-900(-)	10.09	1	1	1	109	12.232	9.53955	0.87249	0.961894	0.914229	0.916205	1.20485	1.06926	1.20258	1.1589	0.790584	0.00936793
Unigene012885_01	g.11630 m.11630 Unigene012885 Unigene012885_01 g.11630 ORF type:complete len:419 (-) Unigene012885_01:115-1371(-)	2.39	1	1	1	418	46.652	7.98682	0.921938	0.91397	0.961931	0.932613	1.11073	1.21068	1.12659	1.14934	0.811437	0.00323728
Unigene024119_02	g.22752 m.22752 Unigene024119 Unigene024119_02 g.22752 ORF type:complete len:1399 (+) Unigene024119_02:454-4650(+)	1.72	3	3	4	1398	156.515	9.05615	0.98228	1.01526	1.05033	1.01595	0.930505	0.94972	0.9062	0.928808	1.09383	0.0202171
Unigene027191_01	g.25554 m.25554 Unigene027191 Unigene027191_01 g.25554 ORF type:complete len:257 (-) Unigene027191_01:393-1163(-)	3.52	1	1	1	256	29.4631	8.38232	1.0093	1.00862	1.04625	1.02139	0.984416	0.922692	0.964715	0.957274	1.06698	0.0437295
Unigene034179_01	g.31827 m.31827 Unigene034179 Unigene034179_01 g.31827 ORF type:complete len:211 (-) Unigene034179_01:38-670(-)	4.29	1	1	1	210	24.4056	6.15088	1.0837	1.05942	1.03219	1.05844	0.939674	0.818202	0.893863	0.883913	1.19745	0.0104726
Unigene049965_02	g.44146 m.44146 Unigene049965 Unigene049965_02 g.44146 ORF type:5prime_partial len:297 (-) Unigene049965_02:505-1395(-)	6.76	1	1	1	296	32.6451	5.24951	0.946933	0.993491	0.91327	0.951231	1.04391	1.13816	1.18471	1.12226	0.847604	0.0227467
Unigene038181_01	g.35226 m.35226 Unigene038181 Unigene038181_01 g.35226 ORF type:internal len:525 (-) Unigene038181_01:2-1573(-)	2.48	1	1	1	524	59.2447	9.45166	0.823367	1.00757	0.958249	0.929729	1.03882	1.21923	1.24068	1.16624	0.797202	0.0487495
Unigene037365_04	g.34401 m.34401 Unigene037365 Unigene037365_04 g.34401 ORF type:5prime_partial len:224 (-) Unigene037365_04:746-1417(-)	3.59	1	1	1	223	24.6438	8.54346	0.90779	0.994355	1.00309	0.968411	1.08796	1.07074	1.03335	1.06402	0.910145	0.0499492
Unigene017867_01	g.16221 m.16221 Unigene017867 Unigene017867_01 g.16221 ORF type:5prime_partial len:721 (-) Unigene017867_01:105-2267(-)	2.36	1	2	2	720	83.9963	7.15186	0.982371	0.978067	0.932527	0.964322	1.05576	1.1327	1.08847	1.09231	0.882828	0.00952093
Unigene023766_01	g.22240 m.22240 Unigene023766 Unigene023766_01 g.22240 ORF type:5prime_partial len:177 (-) Unigene023766_01:97-627(-)	8.52	1	1	1	176	20.713	10.4917	0.860192	0.895932	0.817969	0.858031	1.32739	1.23762	1.28178	1.28227	0.669153	0.000246734
Unigene012771_01	g.11530 m.11530 Unigene012771 Unigene012771_01 g.11530 ORF type:complete len:347 (+) Unigene012771_01:232-1272(+)	2.6	1	1	1	346	40.5629	7.03467	0.974185	0.907162	0.923586	0.934978	1.05901	1.19617	1.21373	1.1563	0.808592	0.0138818
Unigene008645_01	g.8176 m.8176 Unigene008645 Unigene008645_01 g.8176 ORF type:complete len:499 (+) Unigene008645_01:168-1664(+)	3.61	2	2	2	498	57.232	6.27783	0.88039	0.868704	0.852506	0.8672	1.16839	1.40349	1.23113	1.26767	0.684089	0.00480049
Unigene037967_01	g.34907 m.34907 Unigene037967 Unigene037967_01 g.34907 ORF type:complete len:380 (-) Unigene037967_01:736-1875(-)	5.28	1	1	1	379	40.3584	8.76318	1.09344	1.02453	1.08547	1.06781	0.891378	0.987277	0.769899	0.882852	1.2095	0.049866
Unigene025582_01	g.24141 m.24141 Unigene025582 Unigene025582_01 g.24141 ORF type:complete len:637 (+) Unigene025582_01:43-1953(+)	2.2	1	1	1	636	69.7371	7.7085	0.962246	0.888452	1.00082	0.950507	1.08221	1.11853	1.11491	1.10522	0.860019	0.01143
Unigene028822_03	g.27899 m.27899 Unigene028822 Unigene028822_03 g.27899 ORF type:complete len:242 (-) Unigene028822_03:556-1281(-)	2.49	1	1	2	241	27.9339	9.20264	1.02413	1.03028	1.03069	1.02836	0.957773	0.969172	0.931056	0.952667	1.07946	0.00275186
Unigene032388_01	g.30246 m.30246 Unigene032388 Unigene032388_01 g.30246 ORF type:5prime_partial len:166 (+) Unigene032388_01:3-500(+)	3.64	1	1	1	165	19.572	9.46631	0.88611	0.970368	0.823129	0.893203	1.17843	1.22629	1.29889	1.23454	0.723512	0.00347225
Unigene014570_01	g.13172 m.13172 Unigene014570 Unigene014570_01 g.13172 ORF type:internal len:317 (+) Unigene014570_01:2-949(+)	1.9	1	1	1	316	34.6809	8.99756	1.0424	1.00907	1.10546	1.05231	0.949629	0.836075	0.874208	0.886637	1.18686	0.0192863
Unigene056045_02	g.49792 m.49792 Unigene056045 Unigene056045_02 g.49792 ORF type:complete len:577 (-) Unigene056045_02:80-1810(-)	4.17	2	2	2	576	65.049	5.32568	0.97852	0.962837	0.983676	0.975011	1.06164	1.08229	1.0073	1.05041	0.928218	0.0314754
Unigene029691_01	g.28483 m.28483 Unigene029691 Unigene029691_01 g.28483 ORF type:internal len:102 (+) Unigene029691_01:1-303(+)	7.92	1	1	2	101	11.578	8.96826	0.850442	0.940751	0.897517	0.896237	1.14207	1.4211	1.16749	1.24355	0.720708	0.0200859
Unigene052699_02	g.46844 m.46844 Unigene052699 Unigene052699_02 g.46844 ORF type:5prime_partial len:239 (+) Unigene052699_02:1-717(+)	15.13	5	5	5	238	27.0463	5.89697	1.00291	1.00765	1.02408	1.01155	0.953821	0.97764	0.945212	0.958891	1.05491	0.0105868
Unigene007511_01	g.7530 m.7530 Unigene007511 Unigene007511_01 g.7530 ORF type:complete len:182 (+) Unigene007511_01:150-695(+)	4.42	1	1	1	181	20.2102	5.87158	0.93002	0.9456	0.957202	0.944274	1.11494	1.11785	1.11985	1.11755	0.844952	2.69245e-05
Unigene027576_01	g.26139 m.26139 Unigene027576 Unigene027576_01 g.26139 ORF type:complete len:724 (+) Unigene027576_01:138-2309(+)	0.97	1	1	1	723	80.3786	8.66064	1.06014	0.987476	1.11225	1.05329	0.921302	0.900183	0.862187	0.894557	1.17744	0.0167039
Unigene026490_01	g.24930 m.24930 Unigene026490 Unigene026490_01 g.24930 ORF type:internal len:188 (-) Unigene026490_01:1-561(-)	3.21	1	1	1	187	20.9517	4.88135	1.01051	1.09219	1.01842	1.04037	0.913365	0.954163	0.94492	0.937483	1.10975	0.0232984
Unigene028612_02	g.27600 m.27600 Unigene028612 Unigene028612_02 g.27600 ORF type:3prime_partial len:597 (-) Unigene028612_02:2-1789(-)	2.35	1	1	2	596	67.0452	6.44287	0.972015	0.959122	0.868128	0.933088	1.12822	1.11606	1.19498	1.14642	0.813916	0.00643088
Unigene055453_01	g.49485 m.49485 Unigene055453 Unigene055453_01 g.49485 ORF type:internal len:175 (-) Unigene055453_01:3-524(-)	6.9	1	1	1	174	19.5178	5.50342	0.922857	1.028	0.927802	0.959554	1.10103	1.09169	1.07992	1.09088	0.879613	0.0195296
Unigene048204_04	g.42615 m.42615 Unigene048204 Unigene048204_04 g.42615 ORF type:complete len:709 (+) Unigene048204_04:225-2351(+)	0.99	1	1	1	708	78.138	5.89697	0.963373	0.956972	1.00149	0.973947	1.06978	1.03801	1.05249	1.05343	0.924552	0.00883282
Unigene021221_01	g.19604 m.19604 Unigene021221 Unigene021221_01 g.19604 ORF type:5prime_partial len:338 (+) Unigene021221_01:1-1014(+)	4.15	1	1	1	337	38.4524	8.88037	1.04559	1.11868	1.12049	1.09492	0.824925	0.70271	0.894612	0.807416	1.35608	0.00936174
Unigene015677_01	g.14167 m.14167 Unigene015677 Unigene015677_01 g.14167 ORF type:5prime_partial len:326 (+) Unigene015677_01:1-978(+)	2.77	1	1	1	325	36.1941	6.81494	0.983425	0.927751	0.972751	0.961309	1.08368	1.1022	1.07213	1.08601	0.885179	0.00288571
Unigene028753_01	g.27772 m.27772 Unigene028753 Unigene028753_01 g.27772 ORF type:complete len:821 (-) Unigene028753_01:517-2979(-)	1.46	1	1	1	820	88.7832	5.42725	0.893638	0.957929	0.895379	0.915649	1.04559	1.34822	1.24732	1.21371	0.754422	0.0310931
Unigene006430_01	g.6569 m.6569 Unigene006430 Unigene006430_01 g.6569 ORF type:3prime_partial len:227 (+) Unigene006430_01:159-836(+)	8.41	1	1	1	226	24.9612	5.14795	1.11131	1.0709	1.01032	1.06418	0.850824	0.973682	0.888179	0.904229	1.17689	0.0267043
Unigene003465_02	g.3217 m.3217 Unigene003465 Unigene003465_02 g.3217 ORF type:complete len:504 (-) Unigene003465_02:80-1591(-)	1.79	1	1	1	503	58.0469	8.20654	1.00277	1.07947	1.0195	1.03391	0.972114	0.924397	0.917908	0.93814	1.10209	0.0294936
Unigene036691_01	g.33735 m.33735 Unigene036691 Unigene036691_01 g.33735 ORF type:internal len:265 (-) Unigene036691_01:1-792(-)	3.03	1	1	1	264	29.1328	7.10791	0.926737	0.918114	1.01566	0.953502	1.02469	1.18586	1.12682	1.11246	0.857114	0.0480632
Unigene021432_01	g.19775 m.19775 Unigene021432 Unigene021432_01 g.19775 ORF type:3prime_partial len:139 (+) Unigene021432_01:48-461(+)	12.32	2	2	2	138	16.6247	9.99365	0.958979	0.964748	0.979277	0.967668	1.01469	1.12238	1.11087	1.08265	0.893797	0.0294773
Unigene028263_02	g.27057 m.27057 Unigene028263 Unigene028263_02 g.27057 ORF type:complete len:438 (+) Unigene028263_02:798-2111(+)	10.07	5	5	6	437	48.6607	9.37842	1.0484	1.03879	0.995229	1.02747	0.946556	0.970312	0.92788	0.948249	1.08355	0.0179434
Unigene025592_01	g.24160 m.24160 Unigene025592 Unigene025592_01 g.24160 ORF type:complete len:471 (-) Unigene025592_01:1107-2519(-)	6.17	2	2	2	470	52.4161	6.12549	1.0597	1.00644	1.02724	1.03113	0.940267	0.904615	0.989522	0.944801	1.09137	0.041226
Unigene020033_01	g.18614 m.18614 Unigene020033 Unigene020033_01 g.18614 ORF type:5prime_partial len:204 (-) Unigene020033_01:2131-2742(-)	6.9	1	1	1	203	23.3017	8.35303	0.857044	0.904942	0.883746	0.881911	1.24128	1.24877	1.23447	1.24151	0.710355	1.55187e-05
Unigene022500_02	g.20867 m.20867 Unigene022500 Unigene022500_02 g.20867 ORF type:5prime_partial len:437 (-) Unigene022500_02:266-1576(-)	1.61	1	1	1	436	48.12	7.35693	0.938963	0.93672	0.939093	0.938259	1.06571	1.20977	1.16851	1.148	0.817301	0.00806923
Unigene053261_01	g.47157 m.47157 Unigene053261 Unigene053261_01 g.47157 ORF type:internal len:534 (+) Unigene053261_01:1-1599(+)	6.38	2	3	4	533	58.6772	8.71924	0.950073	0.927679	0.94414	0.94063	1.02947	1.22085	1.10231	1.11754	0.841695	0.0345278
Unigene016067_01	g.14449 m.14449 Unigene016067 Unigene016067_01 g.14449 ORF type:complete len:253 (-) Unigene016067_01:14-772(-)	2.38	1	1	1	252	30.339	9.83252	0.960601	0.950023	0.939952	0.950192	1.12399	1.01551	1.15166	1.09705	0.866132	0.0249215
Unigene028558_01	g.27516 m.27516 Unigene028558 Unigene028558_01 g.27516 ORF type:5prime_partial len:407 (-) Unigene028558_01:594-1814(-)	2.71	1	1	1	406	43.2378	9.34912	0.910406	0.900678	0.986067	0.932384	1.05041	1.23515	1.18887	1.15814	0.805067	0.0216142
Unigene040868_01	g.37412 m.37412 Unigene040868 Unigene040868_01 g.37412 ORF type:internal len:131 (+) Unigene040868_01:3-392(+)	6.15	1	1	1	130	14.9935	5.49072	1.02652	0.946879	0.949278	0.974226	1.0522	1.09076	1.06019	1.06771	0.912441	0.0310714
Unigene028087_04	g.26849 m.26849 Unigene028087 Unigene028087_04 g.26849 ORF type:5prime_partial len:395 (+) Unigene028087_04:3-1187(+)	1.78	1	1	1	394	43.1455	7.62061	1.05084	1.10288	1.04249	1.06541	0.836448	0.844618	0.97954	0.886869	1.20131	0.0235016
Unigene022100_01	g.20307 m.20307 Unigene022100 Unigene022100_01 g.20307 ORF type:complete len:135 (+) Unigene022100_01:161-565(+)	6.72	1	1	4	134	14.6674	6.91748	1.09573	1.0244	1.06555	1.06189	0.853833	0.926994	0.896919	0.892582	1.18969	0.00464099
Unigene052025_01	g.46015 m.46015 Unigene052025 Unigene052025_01 g.46015 ORF type:5prime_partial len:642 (-) Unigene052025_01:319-2244(-)	1.56	1	1	1	641	70.7091	5.64307	0.95273	0.921424	0.851426	0.908527	1.21458	1.20174	1.16523	1.19385	0.761008	0.00103027
Unigene043169_01	g.38907 m.38907 Unigene043169 Unigene043169_01 g.38907 ORF type:5prime_partial len:579 (+) Unigene043169_01:1-1737(+)	1.21	1	1	1	578	64.4697	5.88428	0.874685	0.93055	0.83919	0.881475	1.20795	1.40343	1.19316	1.26818	0.695071	0.00603546
Unigene002310_01	g.2108 m.2108 Unigene002310 Unigene002310_01 g.2108 ORF type:complete len:231 (+) Unigene002310_01:178-870(+)	2.61	1	1	1	230	26.4103	5.52881	1.03507	0.997435	1.09582	1.04277	0.959034	0.917299	0.86237	0.912901	1.14226	0.0316193
Unigene017257_01	g.15503 m.15503 Unigene017257 Unigene017257_01 g.15503 ORF type:complete len:394 (+) Unigene017257_01:124-1305(+)	4.83	2	2	2	393	46.2164	9.23193	1.00463	1.00093	0.944008	0.98319	1.04608	1.02848	1.04572	1.04009	0.945289	0.0497607
Unigene016892_01	g.15057 m.15057 Unigene016892 Unigene016892_01 g.15057 ORF type:complete len:399 (+) Unigene016892_01:580-1776(+)	11.06	3	3	3	398	45.5172	6.53662	0.891182	0.900064	0.93255	0.907932	1.13057	1.1281	1.23323	1.16397	0.780033	0.002254
Unigene045269_06	g.40556 m.40556 Unigene045269 Unigene045269_06 g.40556 ORF type:complete len:273 (-) Unigene045269_06:295-1113(-)	6.25	2	2	3	272	29.7688	9.15869	0.939939	0.922471	0.843492	0.901967	1.11569	1.32821	1.20829	1.2174	0.740899	0.00989285
Unigene056417_01	g.50216 m.50216 Unigene056417 Unigene056417_01 g.50216 ORF type:internal len:195 (+) Unigene056417_01:2-583(+)	3.09	1	1	1	194	22.1113	8.55811	0.832258	0.816273	0.974392	0.874308	1.33063	1.17035	1.17024	1.22374	0.714456	0.008885
Unigene046528_01	g.41614 m.41614 Unigene046528 Unigene046528_01 g.41614 ORF type:internal len:143 (-) Unigene046528_01:1-426(-)	8.45	1	1	1	142	15.6618	5.97314	0.974622	0.865814	1.00378	0.948073	1.07427	1.11941	1.13926	1.11098	0.853366	0.0242742
Unigene050175_01	g.44406 m.44406 Unigene050175 Unigene050175_01 g.44406 ORF type:5prime_partial len:192 (+) Unigene050175_01:1-576(+)	7.33	1	1	1	191	20.107	8.47021	1.01265	1.02245	1.14329	1.05946	0.863944	0.941415	0.867345	0.890901	1.1892	0.026338
Unigene012314_01	g.11173 m.11173 Unigene012314 Unigene012314_01 g.11173 ORF type:complete len:390 (+) Unigene012314_01:203-1372(+)	3.34	1	1	1	389	43.4461	9.24658	0.981932	0.917441	0.869057	0.92281	1.17954	1.16153	1.15508	1.16538	0.791852	0.00193128
Unigene038199_01	g.35248 m.35248 Unigene038199 Unigene038199_01 g.35248 ORF type:5prime_partial len:246 (-) Unigene038199_01:1868-2605(-)	7.76	1	1	1	245	27.5965	5.75732	0.860569	0.826001	0.93249	0.87302	1.15757	1.49033	1.21909	1.289	0.677287	0.0176847
Unigene029847_01	g.28693 m.28693 Unigene029847 Unigene029847_01 g.28693 ORF type:5prime_partial len:316 (-) Unigene029847_01:1853-2800(-)	2.54	1	1	1	315	33.8176	4.24658	0.967137	1.04441	1.15547	1.05567	0.916043	0.844649	0.876641	0.879111	1.20084	0.0390894
Unigene005613_01	g.5448 m.5448 Unigene005613 Unigene005613_01 g.5448 ORF type:complete len:380 (-) Unigene005613_01:993-2132(-)	2.11	1	1	1	379	42.1781	9.05615	0.917162	1.03758	0.806975	0.920572	1.12597	1.26236	1.19618	1.19484	0.770457	0.0239016
Unigene022790_01	g.21209 m.21209 Unigene022790 Unigene022790_01 g.21209 ORF type:internal len:195 (-) Unigene022790_01:3-584(-)	3.61	1	1	1	194	21.7248	5.08447	0.955211	0.936804	0.991567	0.961194	1.02564	1.16053	1.10806	1.09808	0.875343	0.0320923
Unigene003533_01	g.3358 m.3358 Unigene003533 Unigene003533_01 g.3358 ORF type:complete len:617 (-) Unigene003533_01:733-2583(-)	1.95	1	1	1	616	69.6387	4.64014	0.891482	0.905145	0.855716	0.884115	1.39049	1.04196	1.16258	1.19835	0.737779	0.0382709
Unigene020899_01	g.19281 m.19281 Unigene020899 Unigene020899_01 g.19281 ORF type:internal len:127 (-) Unigene020899_01:1-378(-)	4.76	1	1	1	126	14.6872	5.63037	1.06479	0.991351	1.05284	1.03633	0.946567	0.876542	0.963798	0.928969	1.11557	0.0375942
Unigene022856_01	g.21273 m.21273 Unigene022856 Unigene022856_01 g.21273 ORF type:complete len:290 (+) Unigene022856_01:151-1020(+)	2.08	1	1	1	289	33.3367	5.41455	1.0748	1.01147	1.08603	1.05743	0.90249	0.872791	0.894771	0.890018	1.1881	0.00253119
Unigene029098_02	g.28254 m.28254 Unigene029098 Unigene029098_02 g.28254 ORF type:internal len:392 (+) Unigene029098_02:3-1175(+)	4.35	1	1	1	391	45.2717	7.69385	0.959233	0.97505	0.945271	0.959851	1.10858	1.12008	1.04155	1.09007	0.880541	0.00739974
Unigene007849_01	g.7750 m.7750 Unigene007849 Unigene007849_01 g.7750 ORF type:3prime_partial len:156 (-) Unigene007849_01:3-467(-)	4.52	1	1	1	155	17.8302	4.93213	0.885422	0.910181	0.871094	0.888899	1.18165	1.20396	1.31724	1.23428	0.720174	0.00136227
Unigene019930_10	g.18402 m.18402 Unigene019930 Unigene019930_10 g.18402 ORF type:complete len:120 (-) Unigene019930_10:404-763(-)	12.61	2	2	2	119	13.2646	5.90967	0.938266	0.863353	0.973435	0.925018	1.12234	1.27197	1.08158	1.15863	0.798373	0.0244413
Unigene014573_01	g.13180 m.13180 Unigene014573 Unigene014573_01 g.13180 ORF type:5prime_partial len:100 (+) Unigene014573_01:2-301(+)	6.06	1	1	1	99	10.8399	10.0522	1.00231	1.05134	1.06058	1.03807	0.96585	0.881245	0.917799	0.921631	1.12634	0.0187108
Unigene008144_01	g.7981 m.7981 Unigene008144 Unigene008144_01 g.7981 ORF type:internal len:213 (+) Unigene008144_01:2-637(+)	5.19	1	1	1	212	24.5627	8.60205	1.09073	0.958256	1.1307	1.0599	0.851762	0.893497	0.923035	0.889431	1.19166	0.0383833
Unigene012379_01	g.11228 m.11228 Unigene012379 Unigene012379_01 g.11228 ORF type:3prime_partial len:302 (-) Unigene012379_01:3-905(-)	2.33	1	1	1	301	34.3973	7.04932	1.06836	1.03964	1.07451	1.06084	0.899327	0.836973	0.908886	0.881729	1.20314	0.00200212
Unigene038760_01	g.35683 m.35683 Unigene038760 Unigene038760_01 g.35683 ORF type:internal len:107 (+) Unigene038760_01:2-319(+)	16.04	2	2	2	106	11.695	8.44092	1.04458	1.0642	1.07103	1.05994	0.888074	0.890804	0.880404	0.886427	1.19574	3.42508e-05
Unigene036925_01	g.33897 m.33897 Unigene036925 Unigene036925_01 g.33897 ORF type:3prime_partial len:170 (+) Unigene036925_01:116-622(+)	11.83	2	2	2	169	19.1536	7.44482	0.919662	0.964883	0.965731	0.950092	1.10242	1.0919	1.07433	1.08955	0.872005	0.00128148
Unigene023264_01	g.21673 m.21673 Unigene023264 Unigene023264_01 g.21673 ORF type:3prime_partial len:277 (+) Unigene023264_01:273-1100(+)	2.54	1	1	3	276	29.8893	10.2573	0.998648	1.06502	1.07394	1.04587	0.882694	0.948488	0.937683	0.922955	1.13317	0.0171285
Unigene012380_02	g.11230 m.11230 Unigene012380 Unigene012380_02 g.11230 ORF type:3prime_partial len:272 (+) Unigene012380_02:127-939(+)	2.95	1	1	1	271	30.5226	6.17627	0.926429	0.972534	0.902991	0.933985	1.12927	1.11196	1.18359	1.14161	0.81813	0.00220642
Unigene005573_01	g.5407 m.5407 Unigene005573 Unigene005573_01 g.5407 ORF type:complete len:408 (+) Unigene005573_01:113-1336(+)	9.58	4	4	4	407	45.8944	7.43018	0.925395	0.979444	0.955418	0.953419	0.999134	1.11277	1.1246	1.07883	0.883748	0.043223
Unigene022152_01	g.20375 m.20375 Unigene022152 Unigene022152_01 g.20375 ORF type:complete len:157 (-) Unigene022152_01:1303-1773(-)	11.54	1	1	4	156	15.9246	9.0415	0.998545	0.996124	0.856921	0.95053	1.09796	1.10406	1.09168	1.0979	0.865771	0.0348766
Unigene006391_08	g.6523 m.6523 Unigene006391 Unigene006391_08 g.6523 ORF type:internal len:144 (-) Unigene006391_08:3-431(-)	5.59	1	1	1	143	16.91	6.96143	0.869851	0.875301	0.870987	0.872046	1.23622	1.28802	1.27689	1.26704	0.688253	1.53191e-05
Unigene006300_01	g.6387 m.6387 Unigene006300 Unigene006300_01 g.6387 ORF type:3prime_partial len:138 (+) Unigene006300_01:62-472(+)	10.22	1	1	1	137	14.7285	9.01221	1.00644	1.08861	1.07304	1.05603	0.898255	0.8312	0.941647	0.890367	1.18606	0.0153837
Unigene027207_01	g.25572 m.25572 Unigene027207 Unigene027207_01 g.25572 ORF type:internal len:123 (+) Unigene027207_01:2-367(+)	8.2	1	1	1	122	13.3502	9.81787	0.931049	0.886644	0.913745	0.910479	1.09855	1.33218	1.20612	1.21229	0.751042	0.0117768
Unigene050683_01	g.44701 m.44701 Unigene050683 Unigene050683_01 g.44701 ORF type:complete len:227 (+) Unigene050683_01:140-820(+)	4.42	1	1	1	226	25.9872	6.18896	0.983277	1.05118	1.05853	1.031	0.982156	0.909169	0.916099	0.935808	1.10172	0.0463538
Unigene017151_03	g.15354 m.15354 Unigene017151 Unigene017151_03 g.15354 ORF type:internal len:140 (+) Unigene017151_03:1-417(+)	5.04	1	1	1	139	14.8874	5.04639	1.06902	1.06125	1.05009	1.06012	0.901636	0.82216	0.929365	0.884387	1.19871	0.00572373
Unigene051809_01	g.45692 m.45692 Unigene051809 Unigene051809_01 g.45692 ORF type:internal len:109 (-) Unigene051809_01:3-326(-)	8.33	1	1	1	108	11.6148	5.17334	0.94718	0.754167	0.895084	0.865477	1.29795	1.19146	1.28696	1.25879	0.687547	0.00416809
Unigene038383_01	g.35485 m.35485 Unigene038383 Unigene038383_01 g.35485 ORF type:complete len:118 (-) Unigene038383_01:136-489(-)	5.98	1	1	1	117	13.5029	5.8335	1.0196	1.1217	1.09202	1.07777	0.772032	0.988378	0.879715	0.880042	1.22469	0.0464868
Unigene034862_01	g.32388 m.32388 Unigene034862 Unigene034862_01 g.32388 ORF type:internal len:160 (+) Unigene034862_01:3-479(+)	4.4	1	1	1	159	18.6215	8.1626	0.986499	1.07695	1.08503	1.04949	0.928271	0.832626	0.930343	0.89708	1.1699	0.0278513
Unigene038149_01	g.35182 m.35182 Unigene038149 Unigene038149_01 g.35182 ORF type:internal len:266 (+) Unigene038149_01:1-795(+)	7.17	1	1	1	265	28.8152	6.13818	0.85421	0.79072	0.941535	0.862155	1.32938	1.02572	1.35825	1.23778	0.696532	0.0308906
Unigene003594_01	g.3438 m.3438 Unigene003594 Unigene003594_01 g.3438 ORF type:3prime_partial len:151 (-) Unigene003594_01:3-452(-)	4.67	1	1	1	150	16.82	7.28369	1.07283	1.02209	1.04232	1.04575	0.95742	0.896555	0.88292	0.912298	1.14628	0.00805004
Unigene026316_01	g.24773 m.24773 Unigene026316 Unigene026316_01 g.24773 ORF type:internal len:163 (-) Unigene026316_01:3-488(-)	8.02	1	1	1	162	17.2746	7.47412	0.837418	1.01165	0.886082	0.911716	1.10173	1.26524	1.24957	1.20551	0.756288	0.0161914
Unigene045936_01	g.41202 m.41202 Unigene045936 Unigene045936_01 g.41202 ORF type:complete len:147 (+) Unigene045936_01:308-748(+)	5.48	1	1	1	146	16.0242	8.1626	0.92916	1.00099	0.911399	0.947182	1.07683	1.07368	1.20646	1.11899	0.846462	0.0291322
Unigene027194_01	g.25559 m.25559 Unigene027194 Unigene027194_01 g.25559 ORF type:internal len:241 (-) Unigene027194_01:1-720(-)	6.25	2	2	2	240	28.3492	8.88037	1.03616	1.03474	1.00517	1.02536	0.969433	0.943431	0.961011	0.957958	1.07036	0.0060185
Unigene014502_01	g.13083 m.13083 Unigene014502 Unigene014502_01 g.13083 ORF type:complete len:172 (+) Unigene014502_01:98-613(+)	15.2	2	2	2	171	19.0245	7.98682	0.953541	0.945041	0.870367	0.922983	1.14991	1.08713	1.23843	1.15849	0.796712	0.0100517
Unigene035611_01	g.32886 m.32886 Unigene035611 Unigene035611_01 g.32886 ORF type:internal len:113 (+) Unigene035611_01:2-337(+)	6.25	1	1	1	112	12.2684	7.03467	0.937081	0.897556	0.966151	0.933596	1.12983	1.16701	1.12281	1.13988	0.819028	0.00103093
Unigene048724_01	g.43186 m.43186 Unigene048724 Unigene048724_01 g.43186 ORF type:internal len:107 (+) Unigene048724_01:1-318(+)	6.6	1	1	1	106	12.236	6.23975	0.857539	0.897073	0.883711	0.879441	1.24969	1.34909	1.16583	1.25487	0.700823	0.00228381
Unigene034473_01	g.32088 m.32088 Unigene034473 Unigene034473_01 g.32088 ORF type:internal len:188 (-) Unigene034473_01:3-563(-)	7.49	1	1	1	187	21.1099	5.07178	0.922587	0.908249	0.962551	0.931129	1.09138	1.31155	1.09184	1.16492	0.799306	0.0357526
Unigene025917_01	g.24485 m.24485 Unigene025917 Unigene025917_01 g.24485 ORF type:complete len:326 (-) Unigene025917_01:77-1054(-)	4.31	1	1	1	325	35.779	5.99854	0.937721	0.940324	0.885026	0.921024	1.17524	1.23568	1.11226	1.17439	0.784255	0.00315819
Unigene019923_01	g.18371 m.18371 Unigene019923 Unigene019923_01 g.18371 ORF type:complete len:496 (+) Unigene019923_01:34-1521(+)	80.81	45	45	539	495	55.3793	4.86865	0.990715	1.00683	0.936117	0.977889	1.12952	0.893908	1.0831	1.03551	0.944355	0.486079
Unigene028311_01	g.27152 m.27152 Unigene028311 Unigene028311_01 g.27152 ORF type:complete len:1439 (-) Unigene028311_01:561-4877(-)	68.5	116	117	440	1438	164.575	5.8335	1.03718	0.99578	1.07678	1.03658	0.945528	0.807696	0.965564	0.906263	1.1438	0.0763509
Unigene025546_04	g.24101 m.24101 Unigene025546 Unigene025546_04 g.24101 ORF type:5prime_partial len:817 (-) Unigene025546_04:709-3159(-)	67.65	26	51	438	816	91.2651	5.21143	0.984402	1.01193	0.961773	0.986033	1.07659	0.915546	1.05938	1.01717	0.969389	0.588935
Unigene019150_01	g.17662 m.17662 Unigene019150 Unigene019150_01 g.17662 ORF type:3prime_partial len:711 (-) Unigene019150_01:3-2132(-)	69.01	44	49	423	710	79.6164	6.27783	1.01676	1.03622	0.937025	0.996669	1.07469	0.862499	1.06507	1.00075	0.995918	0.959471
Unigene004464_02	g.4394 m.4394 Unigene004464 Unigene004464_02 g.4394 ORF type:internal len:1818 (+) Unigene004464_02:1-5451(+)	66.48	107	110	314	1817	206.245	5.22412	1.02347	1.00699	1.0101	1.01352	0.980559	0.918842	1.01736	0.972253	1.04245	0.230201
Unigene022466_01	g.20801 m.20801 Unigene022466 Unigene022466_01 g.20801 ORF type:complete len:377 (+) Unigene022466_01:661-1791(+)	63.83	1	19	263	376	41.8058	5.47803	0.648586	0.682535	1.09035	0.807157	1.4048	0.841658	1.63993	1.29546	0.623065	0.151704
Unigene022466_03	g.20804 m.20804 Unigene022466 Unigene022466_03 g.20804 ORF type:complete len:377 (+) Unigene022466_03:661-1791(+)	63.83	1	19	265	376	41.7948	5.47803	0.896302	0.76924	1.17682	0.947454	1.06768	0.902917	1.19795	1.05618	0.897055	0.502193
Unigene014996_01	g.13804 m.13804 Unigene014996 Unigene014996_01 g.13804 ORF type:complete len:896 (+) Unigene014996_01:147-2834(+)	66.82	68	68	328	895	99.5521	8.68994	1.01609	1.04403	0.93534	0.998486	1.07054	0.865623	1.03047	0.988878	1.00972	0.898414
Unigene006094_01	g.6112 m.6112 Unigene006094 Unigene006094_01 g.6112 ORF type:complete len:4071 (+) Unigene006094_01:219-12431(+)	45.68	157	161	292	4070	456.03	6.56592	1.00543	1.02846	0.956745	0.99688	1.03361	0.898327	1.04978	0.993905	1.00299	0.957512
Unigene013700_09	g.12176 m.12176 Unigene013700 Unigene013700_09 g.12176 ORF type:internal len:378 (+) Unigene013700_09:2-1132(+)	65.25	28	28	293	377	43.0101	4.88135	0.964779	1.00444	0.979249	0.982823	1.10391	0.88397	1.05217	1.01335	0.969876	0.674073
Unigene022465_01	g.20799 m.20799 Unigene022465 Unigene022465_01 g.20799 ORF type:complete len:376 (+) Unigene022465_01:85-1212(+)	54.4	1	18	242	375	41.7257	5.47803	0.951693	1.0119	1.0039	0.989164	0.977927	1.08404	0.95957	1.00718	0.982114	0.697712
Unigene019998_01	g.18508 m.18508 Unigene019998 Unigene019998_01 g.18508 ORF type:complete len:1025 (+) Unigene019998_01:200-3274(+)	44.43	46	47	200	1024	112.232	5.49072	1.01562	1.05776	0.94771	1.00703	1.05162	0.874496	0.997592	0.974571	1.03331	0.625227
Unigene045413_01	g.40695 m.40695 Unigene045413 Unigene045413_01 g.40695 ORF type:complete len:805 (-) Unigene045413_01:568-2982(-)	74.5	47	48	202	804	89.0505	5.46533	1.02406	1.01953	0.966786	1.00346	1.04196	0.919821	1.0245	0.995428	1.00807	0.858817
Unigene004403_01	g.4277 m.4277 Unigene004403 Unigene004403_01 g.4277 ORF type:5prime_partial len:1432 (+) Unigene004403_01:1-4296(+)	53.95	65	65	244	1431	153.365	7.59131	1.05583	1.03784	1.17128	1.08831	0.794734	1.09269	0.669141	0.852187	1.27708	0.149019
Unigene006290_01	g.6374 m.6374 Unigene006290 Unigene006290_01 g.6374 ORF type:complete len:1684 (+) Unigene006290_01:163-5214(+)	48.9	71	71	216	1683	191.667	5.63037	1.01382	1.02132	0.999657	1.0116	0.989611	0.90586	1.0031	0.966189	1.047	0.217675
Unigene040615_01	g.36915 m.36915 Unigene040615 Unigene040615_01 g.36915 ORF type:5prime_partial len:415 (+) Unigene040615_01:1-1245(+)	61.35	29	31	320	414	46.4409	5.10986	1.00539	1.00295	1.006	1.00478	1.03842	0.943489	0.981844	0.987919	1.01707	0.574168
Unigene038338_01	g.35411 m.35411 Unigene038338 Unigene038338_01 g.35411 ORF type:5prime_partial len:1054 (-) Unigene038338_01:27-3188(-)	75.88	28	74	257	1053	116.49	6.53662	0.994464	1.02143	0.971944	0.995946	1.03852	0.867217	1.01209	0.972611	1.02399	0.693885
Unigene038302_02	g.35381 m.35381 Unigene038302 Unigene038302_02 g.35381 ORF type:5prime_partial len:879 (+) Unigene038302_02:3-2639(+)	60.71	35	57	244	878	97.8071	5.21143	1.01414	1.00535	1.00602	1.0085	1.00887	0.934383	0.958635	0.967295	1.0426	0.135876
Unigene004361_01	g.4222 m.4222 Unigene004361 Unigene004361_01 g.4222 ORF type:3prime_partial len:2200 (+) Unigene004361_01:167-6763(+)	58.07	114	116	233	2199	252.305	4.95752	0.998658	1.02313	0.952403	0.991396	1.03031	0.97373	1.03463	1.01289	0.978779	0.493367
Unigene003448_01	g.3205 m.3205 Unigene003448 Unigene003448_01 g.3205 ORF type:5prime_partial len:349 (-) Unigene003448_01:19-1065(-)	81.9	20	20	173	348	37.4985	7.54736	0.863313	0.908797	0.789289	0.8538	1.04154	1.76865	1.25773	1.35597	0.629658	0.0829667
Unigene038338_02	g.35417 m.35417 Unigene038338 Unigene038338_02 g.35417 ORF type:complete len:864 (-) Unigene038338_02:1603-4194(-)	68.02	11	57	215	863	95.531	7.26904	1.02331	1.01382	0.989117	1.00875	1.04222	0.9231	1.00353	0.989616	1.01933	0.628177
Unigene022523_01	g.20882 m.20882 Unigene022523 Unigene022523_01 g.20882 ORF type:3prime_partial len:702 (+) Unigene022523_01:146-2248(+)	57.2	46	47	226	701	80.6899	5.17334	0.99676	0.991392	1.0036	0.997252	1.05542	0.859599	1.03316	0.982725	1.01478	0.826248
Unigene050052_01	g.44269 m.44269 Unigene050052 Unigene050052_01 g.44269 ORF type:complete len:651 (+) Unigene050052_01:76-2028(+)	68.92	29	42	237	650	71.1382	5.46533	1.00664	1.01154	0.989343	1.00251	1.05241	0.931934	0.990518	0.991622	1.01098	0.774016
Unigene018982_01	g.17386 m.17386 Unigene018982 Unigene018982_01 g.17386 ORF type:complete len:382 (-) Unigene018982_01:77-1222(-)	68.5	26	27	241	381	42.3028	5.14795	0.95383	0.879782	1.02822	0.953943	0.957214	1.68952	0.851412	1.16605	0.8181	0.47139
Unigene027283_01	g.25688 m.25688 Unigene027283 Unigene027283_01 g.25688 ORF type:3prime_partial len:185 (+) Unigene027283_01:47-598(+)	71.2	4	13	170	184	20.4647	8.6167	1.00924	1.04833	0.982326	1.0133	1.0974	0.815795	1.00894	0.974046	1.0403	0.66938
Unigene040614_02	g.36913 m.36913 Unigene040614 Unigene040614_02 g.36913 ORF type:3prime_partial len:295 (+) Unigene040614_02:121-1002(+)	62.93	10	18	207	294	32.3929	8.42627	1.01038	0.994614	0.999101	1.00137	1.02844	0.979676	0.9894	0.999173	1.00219	0.895153
Unigene044365_01	g.39844 m.39844 Unigene044365 Unigene044365_01 g.39844 ORF type:complete len:173 (+) Unigene044365_01:802-1320(+)	86.05	20	20	170	172	19.0085	5.13525	0.983298	1.06978	0.878595	0.977225	1.06092	0.965211	1.09691	1.04101	0.938724	0.400195
Unigene006136_01	g.6197 m.6197 Unigene006136 Unigene006136_01 g.6197 ORF type:5prime_partial len:2246 (-) Unigene006136_01:532-7269(-)	41.6	73	75	150	2245	251.635	6.49365	1.02595	1.00864	1.15301	1.06253	0.883407	0.99145	0.773362	0.88274	1.20368	0.0816425
Unigene025546_02	g.24098 m.24098 Unigene025546 Unigene025546_02 g.24098 ORF type:5prime_partial len:419 (-) Unigene025546_02:1641-2897(-)	67.46	2	27	236	418	47.9662	5.51611	0.963132	1.00878	0.982849	0.984921	1.03029	1.06264	0.980186	1.02437	0.961485	0.223144
Unigene003855_05	g.3826 m.3826 Unigene003855 Unigene003855_05 g.3826 ORF type:complete len:366 (+) Unigene003855_05:60-1157(+)	72.33	2	23	122	365	39.2722	6.65381	0.953237	0.925605	1.23101	1.03662	0.947474	1.1631	0.765061	0.958545	1.08145	0.63199
Unigene033938_01	g.31633 m.31633 Unigene033938 Unigene033938_01 g.31633 ORF type:5prime_partial len:222 (-) Unigene033938_01:1588-2253(-)	79.19	2	14	119	221	24.9221	9.36377	1.06377	1.08337	0.826211	0.991117	1.01899	1.0212	1.05467	1.03162	0.96074	0.65282
Unigene044179_01	g.39657 m.39657 Unigene044179 Unigene044179_01 g.39657 ORF type:5prime_partial len:760 (+) Unigene044179_01:2-2281(+)	64.82	38	42	149	759	83.4171	8.44092	1.03198	1.01667	1.08628	1.04497	0.920511	1.03171	0.833908	0.92871	1.12519	0.129438
Unigene016170_02	g.14562 m.14562 Unigene016170 Unigene016170_02 g.14562 ORF type:complete len:513 (+) Unigene016170_02:74-1612(+)	78.52	25	28	146	512	54.7888	5.35107	1.01362	0.996167	1.00915	1.00631	1.01271	0.99454	0.965193	0.990815	1.01564	0.354195
Unigene053830_04	g.47931 m.47931 Unigene053830 Unigene053830_04 g.47931 ORF type:5prime_partial len:585 (+) Unigene053830_04:3-1757(+)	58.73	3	27	136	584	62.674	7.37158	1.05809	0.990347	1.11925	1.0559	0.911357	0.980552	0.864815	0.918908	1.14908	0.0524006
Unigene033938_06	g.31637 m.31637 Unigene033938 Unigene033938_06 g.31637 ORF type:5prime_partial len:272 (-) Unigene033938_06:313-1128(-)	63.47	4	14	116	271	30.5949	9.15869	0.912848	1.11428	0.93852	0.98855	1.03442	0.866229	1.17745	1.02603	0.963467	0.750386
Unigene024264_02	g.22904 m.22904 Unigene024264 Unigene024264_02 g.22904 ORF type:5prime_partial len:1032 (+) Unigene024264_02:1-3096(+)	51.89	43	46	129	1031	113.118	6.15088	1.04522	1.03609	1.14268	1.07466	0.804675	1.11099	0.716771	0.877478	1.22472	0.187713
Unigene054283_01	g.48280 m.48280 Unigene054283 Unigene054283_01 g.48280 ORF type:complete len:279 (+) Unigene054283_01:230-1066(+)	70.86	19	19	112	278	30.0554	6.93213	0.990537	1.0628	0.883335	0.978889	1.0777	0.935599	1.10921	1.04084	0.940483	0.453158
Unigene014659_03	g.13374 m.13374 Unigene014659 Unigene014659_03 g.13374 ORF type:complete len:1726 (+) Unigene014659_03:474-5651(+)	45.39	2	71	161	1725	189.046	7.95752	0.942128	0.993516	0.978103	0.971249	1.09869	0.883105	1.14127	1.04102	0.932975	0.439396
Unigene014659_02	g.13368 m.13368 Unigene014659 Unigene014659_02 g.13368 ORF type:complete len:1733 (+) Unigene014659_02:474-5672(+)	45.61	2	71	159	1732	189.751	7.95752	0.942335	0.887398	1.04881	0.959516	1.0759	0.765477	1.24107	1.02748	0.933852	0.668357
Unigene053830_03	g.47929 m.47929 Unigene053830 Unigene053830_03 g.47929 ORF type:3prime_partial len:500 (+) Unigene053830_03:32-1528(+)	69.34	2	26	132	499	53.4715	7.38623	1.11445	0.987403	1.07922	1.06036	0.882203	1.14884	0.676015	0.902354	1.1751	0.328216
Unigene036445_01	g.33362 m.33362 Unigene036445 Unigene036445_01 g.33362 ORF type:complete len:616 (+) Unigene036445_01:89-1936(+)	76.75	38	38	132	615	68.0653	5.23682	1.01282	1.00608	0.993258	1.00405	1.01047	0.962266	1.02052	0.997752	1.00632	0.75521
Unigene027503_01	g.26023 m.26023 Unigene027503 Unigene027503_01 g.26023 ORF type:complete len:489 (-) Unigene027503_01:341-1807(-)	70.29	36	36	203	488	54.6094	5.56689	1.00843	0.98943	1.0219	1.00659	1.03465	0.882985	0.979374	0.965669	1.04237	0.417496
Unigene032242_01	g.30165 m.30165 Unigene032242 Unigene032242_01 g.30165 ORF type:5prime_partial len:448 (+) Unigene032242_01:1-1344(+)	68.9	28	30	160	447	50.7586	5.57959	1.00819	1.02607	0.958151	0.997469	1.05602	0.882373	1.05586	0.998087	0.999381	0.992445
Unigene027284_01	g.25689 m.25689 Unigene027284 Unigene027284_01 g.25689 ORF type:5prime_partial len:331 (+) Unigene027284_01:1-993(+)	76.36	7	20	200	330	35.6828	9.21729	1.03086	1.02691	0.944394	1.00072	1.03286	0.86432	1.08003	0.992401	1.00838	0.912722
Unigene004405_01	g.4281 m.4281 Unigene004405 Unigene004405_01 g.4281 ORF type:complete len:3310 (-) Unigene004405_01:651-10580(-)	42.43	131	131	217	3309	361.667	8.44092	0.899861	0.943097	1.02671	0.956555	1.12725	1.00878	1.05212	1.06272	0.900104	0.10501
Unigene031055_01	g.29644 m.29644 Unigene031055 Unigene031055_01 g.29644 ORF type:5prime_partial len:211 (-) Unigene031055_01:30-662(-)	53.81	10	11	102	210	23.8971	10.7261	1.00706	1.0363	0.930895	0.99142	1.05608	0.912012	1.03845	1.00218	0.989263	0.854914
Unigene021507_01	g.19861 m.19861 Unigene021507 Unigene021507_01 g.19861 ORF type:complete len:553 (-) Unigene021507_01:275-1933(-)	60.87	32	33	169	552	59.4876	9.1001	1.01436	1.02131	1.00503	1.01356	1.01116	0.975767	0.968905	0.985277	1.02871	0.111866
Unigene003161_01	g.2827 m.2827 Unigene003161 Unigene003161_01 g.2827 ORF type:complete len:967 (-) Unigene003161_01:107-3007(-)	57.35	51	51	138	966	107.259	6.26514	1.01029	1.03074	0.940205	0.993746	1.0703	0.877068	1.05918	1.00218	0.991583	0.907764
Unigene014154_01	g.12585 m.12585 Unigene014154 Unigene014154_01 g.12585 ORF type:3prime_partial len:257 (-) Unigene014154_01:3-770(-)	60.16	11	11	122	256	28.1081	5.09717	1.0129	1.09127	0.864435	0.989534	1.04806	0.917088	1.11678	1.02731	0.963231	0.691896
Unigene006316_01	g.6423 m.6423 Unigene006316 Unigene006316_01 g.6423 ORF type:internal len:808 (+) Unigene006316_01:2-2422(+)	48.08	41	41	134	807	93.8803	5.74463	1.01554	1.02901	0.928019	0.990858	1.08943	0.887233	1.04355	1.00674	0.984227	0.82905
Unigene016865_01	g.15027 m.15027 Unigene016865 Unigene016865_01 g.15027 ORF type:5prime_partial len:654 (+) Unigene016865_01:1-1962(+)	61.1	11	40	153	653	73.9388	6.87354	0.987627	1.03097	0.931825	0.983473	1.02038	1.11959	1.00673	1.0489	0.937623	0.225457
Unigene049999_01	g.44206 m.44206 Unigene049999 Unigene049999_01 g.44206 ORF type:5prime_partial len:472 (-) Unigene049999_01:107-1522(-)	67.3	28	28	134	471	53.665	8.63135	1.0152	1.01299	0.975218	1.00114	1.03274	0.941145	1.00106	0.991649	1.00957	0.766294
Unigene019095_03	g.17548 m.17548 Unigene019095 Unigene019095_03 g.17548 ORF type:5prime_partial len:309 (-) Unigene019095_03:117-1043(-)	66.23	2	14	119	308	34.2778	5.03369	1.01981	0.953849	1.08111	1.01826	0.965548	1.10516	0.896085	0.988931	1.02966	0.703165
Unigene014181_01	g.12649 m.12649 Unigene014181 Unigene014181_01 g.12649 ORF type:5prime_partial len:3060 (-) Unigene014181_01:1486-10665(-)	33.41	77	77	145	3059	334.686	5.13525	0.818873	0.802392	1.55476	1.05867	0.807507	0.759166	0.799829	0.788834	1.34208	0.338665
Unigene003856_02	g.3833 m.3833 Unigene003856 Unigene003856_02 g.3833 ORF type:5prime_partial len:233 (-) Unigene003856_02:1202-1900(-)	79.74	20	20	147	232	25.7777	4.98291	0.971252	0.954745	1.11515	1.01372	0.985416	1.00295	0.918691	0.969019	1.04613	0.477084
Unigene002391_01	g.2256 m.2256 Unigene002391 Unigene002391_01 g.2256 ORF type:complete len:247 (+) Unigene002391_01:107-847(+)	62.2	14	14	112	246	27.7099	4.70361	0.96042	0.961469	0.952282	0.958057	1.12839	0.968664	1.09584	1.0643	0.900176	0.0951408
Unigene008765_01	g.8284 m.8284 Unigene008765 Unigene008765_01 g.8284 ORF type:5prime_partial len:364 (-) Unigene008765_01:89-1180(-)	61.98	4	17	119	363	40.7707	4.89404	0.992049	0.781877	1.23501	1.00298	0.868032	1.36258	0.776315	1.00231	1.00067	0.997756
Unigene022398_01	g.20701 m.20701 Unigene022398 Unigene022398_01 g.20701 ORF type:5prime_partial len:674 (+) Unigene022398_01:2-2023(+)	65.53	37	39	143	673	77.4608	8.41162	0.627865	0.639131	0.629527	0.632174	1.28254	2.92296	1.56874	1.92474	0.328446	0.0629748
Unigene004349_01	g.4213 m.4213 Unigene004349 Unigene004349_01 g.4213 ORF type:5prime_partial len:1820 (+) Unigene004349_01:1-5460(+)	57.78	85	93	155	1819	195.082	6.82959	1.03423	1.00289	0.999819	1.01231	0.995104	0.96679	0.967724	0.976539	1.03663	0.0678084
Unigene054483_01	g.48520 m.48520 Unigene054483 Unigene054483_01 g.48520 ORF type:5prime_partial len:1184 (-) Unigene054483_01:104-3655(-)	56.64	57	57	141	1183	131.992	7.1958	1.0161	1.04052	0.973732	1.01012	0.974418	0.986418	0.98229	0.981042	1.02964	0.216376
Unigene042568_01	g.38622 m.38622 Unigene042568 Unigene042568_01 g.38622 ORF type:complete len:112 (-) Unigene042568_01:105-440(-)	75.68	7	7	83	111	11.4419	4.7417	0.972907	0.990019	0.931581	0.964836	1.10526	0.941052	1.08429	1.04353	0.924586	0.221783
Unigene051844_01	g.45708 m.45708 Unigene051844 Unigene051844_01 g.45708 ORF type:complete len:612 (-) Unigene051844_01:523-2358(-)	56.96	31	31	137	611	68.0506	9.42236	1.02287	1.03019	0.929608	0.994224	1.08642	0.861971	1.05623	1.00154	0.992697	0.929275
Unigene019095_02	g.17546 m.17546 Unigene019095 Unigene019095_02 g.17546 ORF type:5prime_partial len:210 (-) Unigene019095_02:104-733(-)	87.56	1	12	100	209	23.3703	4.94482	0.874413	0.871636	1.15486	0.966969	0.96618	1.17951	1.08407	1.07659	0.898179	0.384635
Unigene012084_02	g.10802 m.10802 Unigene012084 Unigene012084_02 g.10802 ORF type:complete len:248 (-) Unigene012084_02:815-1558(-)	74.09	4	20	153	247	28.07	4.94482	1.03604	1.04534	0.985201	1.02219	1.01102	0.93018	1.01594	0.985713	1.03701	0.337411
Unigene006312_01	g.6412 m.6412 Unigene006312 Unigene006312_01 g.6412 ORF type:internal len:311 (+) Unigene006312_01:2-931(+)	65.16	9	24	85	310	34.8742	4.94482	1.01061	1.04185	0.920701	0.991053	1.0689	0.912811	1.05696	1.01289	0.97844	0.742138
Unigene025006_01	g.23615 m.23615 Unigene025006 Unigene025006_01 g.23615 ORF type:5prime_partial len:249 (-) Unigene025006_01:36-782(-)	79.03	21	21	132	248	27.0705	9.59814	1.00232	1.05478	0.955869	1.00432	1.02513	0.905976	0.996694	0.975934	1.02909	0.569792
Unigene044163_03	g.39642 m.39642 Unigene044163 Unigene044163_03 g.39642 ORF type:complete len:351 (+) Unigene044163_03:216-1268(+)	80	21	21	73	350	38.2038	5.59229	0.994616	1.01899	1.02452	1.01271	0.957356	1.07025	0.958629	0.995412	1.01737	0.676807
Unigene029763_01	g.28550 m.28550 Unigene029763 Unigene029763_01 g.28550 ORF type:complete len:283 (+) Unigene029763_01:91-939(+)	75.18	22	22	109	282	30.2625	8.04541	0.992277	0.984604	1.05387	1.01025	0.950467	1.20627	0.873116	1.00995	1.0003	0.997818
Unigene014238_04	g.12758 m.12758 Unigene014238 Unigene014238_04 g.12758 ORF type:complete len:1122 (+) Unigene014238_04:83-3448(+)	33.01	37	37	142	1121	126.5	5.78271	1.00313	1.02132	0.935561	0.986674	1.01616	1.09517	1.00559	1.03897	0.949661	0.245513
Unigene003170_04	g.2853 m.2853 Unigene003170 Unigene003170_04 g.2853 ORF type:complete len:425 (+) Unigene003170_04:82-1356(+)	53.07	26	26	142	424	45.8552	5.23682	0.997874	1.00891	1.02646	1.01108	1.02869	0.919143	0.963069	0.970301	1.04203	0.282926
Unigene006369_02	g.6508 m.6508 Unigene006369 Unigene006369_02 g.6508 ORF type:3prime_partial len:1143 (+) Unigene006369_02:162-3587(+)	42.47	38	43	103	1142	126.664	5.5542	1.00151	0.989274	1.03311	1.00797	0.998842	0.970675	0.972764	0.98076	1.02774	0.162134
Unigene000464_01	g.531 m.531 Unigene000464 Unigene000464_01 g.531 ORF type:complete len:434 (+) Unigene000464_01:101-1402(+)	69.28	24	25	102	433	46.6641	5.77002	1.05198	0.97971	1.14102	1.05757	0.858884	1.07101	0.791809	0.907235	1.16571	0.193191
Unigene006844_01	g.6891 m.6891 Unigene006844 Unigene006844_01 g.6891 ORF type:5prime_partial len:366 (+) Unigene006844_01:2-1099(+)	56.16	15	16	87	365	39.2403	6.87354	1.05351	1.01906	1.0607	1.04442	0.902176	1.05164	0.867484	0.940432	1.11058	0.147123
Unigene028851_04	g.27929 m.27929 Unigene028851 Unigene028851_04 g.27929 ORF type:complete len:777 (+) Unigene028851_04:127-2457(+)	50.26	1	34	94	776	84.3888	8.20654	1.10099	1.04509	1.01906	1.05505	1.00399	0.750187	0.861536	0.871905	1.21005	0.0769489
Unigene044394_01	g.39877 m.39877 Unigene044394 Unigene044394_01 g.39877 ORF type:3prime_partial len:682 (+) Unigene044394_01:236-2278(+)	47.28	22	24	67	681	73.1331	7.73779	1.02254	1.04869	0.896526	0.98925	1.01236	0.989001	1.03519	1.01219	0.97734	0.663017
Unigene056136_01	g.49903 m.49903 Unigene056136 Unigene056136_01 g.49903 ORF type:complete len:402 (-) Unigene056136_01:578-1783(-)	49.38	14	16	104	401	45.4482	7.76709	0.959579	1.01789	0.856301	0.944591	1.14092	0.919836	1.16884	1.07653	0.877438	0.224196
Unigene017338_01	g.15584 m.15584 Unigene017338 Unigene017338_01 g.15584 ORF type:complete len:573 (-) Unigene017338_01:258-1976(-)	68.01	31	31	77	572	60.6616	5.74463	1.02414	0.986669	1.03688	1.0159	1.02666	0.843859	0.974786	0.948436	1.07113	0.298008
Unigene036949_03	g.33921 m.33921 Unigene036949 Unigene036949_03 g.33921 ORF type:complete len:150 (+) Unigene036949_03:380-829(+)	71.14	12	12	102	149	16.7998	4.22119	0.996577	1.0142	1.03959	1.01679	0.975516	1.01001	0.962283	0.982605	1.03479	0.145216
Unigene014665_01	g.13402 m.13402 Unigene014665 Unigene014665_01 g.13402 ORF type:complete len:623 (+) Unigene014665_01:76-1944(+)	62.54	2	30	105	622	66.6475	7.47412	1.05933	0.964842	1.07599	1.03339	0.875916	1.03718	0.841253	0.918117	1.12555	0.172947
Unigene012807_01	g.11568 m.11568 Unigene012807 Unigene012807_01 g.11568 ORF type:3prime_partial len:328 (+) Unigene012807_01:125-1105(+)	72.48	2	15	73	327	36.0707	5.63037	0.987089	0.941583	1.10922	1.01263	0.922361	0.933495	1.00814	0.954667	1.06072	0.36546
Unigene002115_01	g.1857 m.1857 Unigene002115 Unigene002115_01 g.1857 ORF type:internal len:650 (+) Unigene002115_01:3-1949(+)	51.93	29	32	112	649	73.3775	6.31592	0.986611	1.03658	0.882156	0.96845	1.09517	0.93434	1.12769	1.0524	0.920231	0.326328
Unigene020302_01	g.19049 m.19049 Unigene020302 Unigene020302_01 g.19049 ORF type:complete len:537 (+) Unigene020302_01:72-1682(+)	74.44	36	38	89	536	57.7195	7.06396	1.02138	1.00221	0.980148	1.00124	1.04757	0.8862	1.01863	0.984135	1.01739	0.754498
Unigene015867_01	g.14282 m.14282 Unigene015867 Unigene015867_01 g.14282 ORF type:5prime_partial len:136 (-) Unigene015867_01:84-491(-)	77.04	6	7	64	135	14.0673	4.7417	0.972303	1.01136	1.00309	0.995583	1.0677	0.878974	1.05073	0.999136	0.996444	0.956657
Unigene016925_04	g.15105 m.15105 Unigene016925 Unigene016925_04 g.15105 ORF type:complete len:627 (-) Unigene016925_04:409-2289(-)	37.86	10	21	90	626	67.7182	8.89502	1.03362	1.02943	0.973827	1.01229	1.00485	0.929887	0.994901	0.976546	1.0366	0.304787
Unigene050631_01	g.44635 m.44635 Unigene050631 Unigene050631_01 g.44635 ORF type:complete len:553 (+) Unigene050631_01:131-1789(+)	54.89	27	27	106	552	61.1823	8.19189	0.995405	1.06099	0.906713	0.987703	1.03541	1.01958	1.01672	1.0239	0.964647	0.466975
Unigene032246_01	g.30174 m.30174 Unigene032246 Unigene032246_01 g.30174 ORF type:complete len:303 (-) Unigene032246_01:832-1740(-)	65.56	21	22	105	302	33.0753	9.86182	1.02113	1.03239	0.974736	1.00942	0.992118	0.992647	0.987605	0.99079	1.0188	0.352335
Unigene044180_01	g.39660 m.39660 Unigene044180 Unigene044180_01 g.39660 ORF type:3prime_partial len:403 (+) Unigene044180_01:291-1496(+)	67.16	20	24	69	402	44.2718	7.26904	1.06226	1.04622	1.10872	1.0724	0.880377	1.03246	0.75489	0.889242	1.20597	0.0903525
Unigene019149_09	g.17658 m.17658 Unigene019149 Unigene019149_09 g.17658 ORF type:complete len:198 (-) Unigene019149_09:1061-1654(-)	83.76	10	13	90	197	22.0981	6.88818	1.02916	1.01516	0.942275	0.995533	1.05824	0.813842	1.10575	0.992609	1.00295	0.976766
Unigene043211_01	g.38959 m.38959 Unigene043211 Unigene043211_01 g.38959 ORF type:complete len:543 (+) Unigene043211_01:64-1692(+)	65.31	28	28	90	542	57.693	6.7124	1.04633	0.84464	1.20821	1.03306	0.832851	1.27037	0.797093	0.96677	1.06857	0.738146
Unigene050418_01	g.44507 m.44507 Unigene050418 Unigene050418_01 g.44507 ORF type:internal len:242 (+) Unigene050418_01:2-724(+)	54.36	1	8	80	241	27.0353	5.07178	1.04564	0.899188	1.13509	1.02664	0.883838	1.18876	0.844463	0.972353	1.05583	0.694855
Unigene049509_01	g.43786 m.43786 Unigene049509 Unigene049509_01 g.43786 ORF type:complete len:253 (-) Unigene049509_01:17-775(-)	39.29	14	14	94	252	29.0801	10.8872	1.03095	1.06307	0.937034	1.01035	1.0433	0.893023	0.999162	0.978494	1.03256	0.614796
Unigene011820_01	g.10594 m.10594 Unigene011820 Unigene011820_01 g.10594 ORF type:complete len:191 (-) Unigene011820_01:27-599(-)	69.47	15	16	90	190	21.5048	9.99365	1.01795	1.04592	0.945382	1.00309	1.05444	0.930824	0.988722	0.991329	1.01186	0.813302
Unigene053850_04	g.47939 m.47939 Unigene053850 Unigene053850_04 g.47939 ORF type:5prime_partial len:374 (+) Unigene053850_04:3-1124(+)	69.71	9	21	87	373	40.7038	7.78174	0.978068	1.00296	0.926127	0.969052	1.02522	1.01058	1.13905	1.05828	0.915684	0.127344
Unigene040597_01	g.36872 m.36872 Unigene040597 Unigene040597_01 g.36872 ORF type:complete len:575 (-) Unigene040597_01:1564-3288(-)	70.03	42	44	152	574	67.3273	6.58057	1.03476	1.02403	0.987251	1.01535	0.953236	1.01218	0.96468	0.976697	1.03957	0.169271
Unigene043654_01	g.39350 m.39350 Unigene043654 Unigene043654_01 g.39350 ORF type:complete len:301 (+) Unigene043654_01:65-967(+)	65.33	23	23	106	300	34.303	9.80322	1.03938	1.04325	0.920118	1.00092	1.04782	0.904904	1.02961	0.994113	1.00685	0.915751
Unigene041512_02	g.37902 m.37902 Unigene041512 Unigene041512_02 g.37902 ORF type:complete len:652 (-) Unigene041512_02:339-2294(-)	47.93	28	30	102	651	70.5202	7.78174	1.00113	0.964245	1.08268	1.01602	0.904112	1.28275	0.837356	1.00807	1.00788	0.958373
Unigene053273_01	g.47174 m.47174 Unigene053273 Unigene053273_01 g.47174 ORF type:complete len:154 (-) Unigene053273_01:93-554(-)	85.62	11	11	79	153	17.1569	7.34229	1.03393	1.01654	0.94751	0.999329	1.07728	0.872745	1.08774	1.01259	0.986907	0.867924
Unigene040764_01	g.37152 m.37152 Unigene040764 Unigene040764_01 g.37152 ORF type:complete len:927 (+) Unigene040764_01:76-2856(+)	57.45	41	42	117	926	104.647	5.36377	1.00672	1.02331	0.974427	1.00149	1.00154	0.960793	1.01349	0.991941	1.00962	0.679439
Unigene040677_01	g.36988 m.36988 Unigene040677 Unigene040677_01 g.36988 ORF type:3prime_partial len:510 (+) Unigene040677_01:108-1634(+)	69.55	31	31	81	509	55.4524	5.38916	1.01515	1.0027	0.963449	0.993766	1.05668	0.914202	1.03004	1.00031	0.993461	0.89477
Unigene013621_01	g.12038 m.12038 Unigene013621 Unigene013621_01 g.12038 ORF type:complete len:525 (-) Unigene013621_01:172-1746(-)	73.09	36	36	95	524	58.3108	6.96143	1.00108	0.996897	0.936516	0.978165	1.07953	0.924326	1.07428	1.02605	0.953333	0.433054
Unigene054897_01	g.49101 m.49101 Unigene054897 Unigene054897_01 g.49101 ORF type:internal len:419 (-) Unigene054897_01:1-1254(-)	67.7	17	24	90	418	44.9092	6.78564	1.02242	0.988921	1.148	1.05311	0.881198	0.962199	0.86394	0.902446	1.16696	0.0576939
Unigene014665_02	g.13403 m.13403 Unigene014665 Unigene014665_02 g.13403 ORF type:complete len:623 (+) Unigene014665_02:76-1944(+)	62.54	2	30	97	622	66.6245	7.45947	1.09093	0.934007	1.16588	1.06361	0.853594	1.00587	0.801927	0.887132	1.19893	0.126712
Unigene006341_03	g.6462 m.6462 Unigene006341 Unigene006341_03 g.6462 ORF type:internal len:821 (+) Unigene006341_03:2-2461(+)	38.41	26	26	84	820	90.1187	6.53662	1.0304	1.03436	0.961925	1.0089	1.00738	0.940242	1.02103	0.989551	1.01955	0.602828
Unigene023680_01	g.22084 m.22084 Unigene023680 Unigene023680_01 g.22084 ORF type:complete len:498 (-) Unigene023680_01:930-2423(-)	62.98	24	24	78	497	55.2783	5.49072	1.01191	1.01641	0.977503	1.00194	0.995301	0.973432	1.02559	0.998109	1.00384	0.853565
Unigene029069_01	g.28208 m.28208 Unigene029069 Unigene029069_01 g.28208 ORF type:5prime_partial len:372 (+) Unigene029069_01:1-1116(+)	66.31	25	25	117	371	41.1657	6.26514	1.03032	0.941671	1.09479	1.02226	0.924323	1.05063	0.897583	0.957512	1.06762	0.374158
Unigene004406_01	g.4292 m.4292 Unigene004406 Unigene004406_01 g.4292 ORF type:5prime_partial len:5470 (+) Unigene004406_01:3-16412(+)	25.05	104	106	148	5469	605.199	6.52197	1.02118	0.979439	1.06239	1.021	0.959281	0.913641	0.979548	0.950823	1.07381	0.0854448
Unigene017474_01	g.15743 m.15743 Unigene017474 Unigene017474_01 g.15743 ORF type:5prime_partial len:265 (-) Unigene017474_01:38-832(-)	65.91	19	19	89	264	28.6465	10.6821	1.02724	1.0179	0.941866	0.995669	1.07359	0.916708	1.00878	0.999693	0.995974	0.943051
Unigene038302_04	g.35386 m.35386 Unigene038302 Unigene038302_04 g.35386 ORF type:internal len:444 (+) Unigene038302_04:2-1330(+)	57.56	1	23	101	443	48.0199	6.40479	1.01187	0.964702	1.07472	1.0171	0.917346	0.903021	1.01138	0.943915	1.07753	0.191307
Unigene048165_01	g.42555 m.42555 Unigene048165 Unigene048165_01 g.42555 ORF type:complete len:425 (+) Unigene048165_01:67-1341(+)	58.49	30	30	154	424	47.1725	11.7222	1.02774	1.03436	0.911931	0.991342	1.07776	0.95035	1.00448	1.01086	0.980688	0.737164
Unigene004401_02	g.4271 m.4271 Unigene004401 Unigene004401_02 g.4271 ORF type:3prime_partial len:660 (-) Unigene004401_02:2-1978(-)	49.01	26	26	92	659	69.9541	5.84619	1.0413	1.01344	1.16541	1.07339	0.828285	1.07988	0.717986	0.875385	1.22619	0.165382
Unigene025039_01	g.23653 m.23653 Unigene025039 Unigene025039_01 g.23653 ORF type:complete len:269 (-) Unigene025039_01:26-832(-)	49.63	20	20	93	268	30.3611	10.5063	1.04054	1.04929	0.922442	1.00409	1.05792	0.922434	0.985732	0.988695	1.01557	0.799117
Unigene017596_01	g.15909 m.15909 Unigene017596 Unigene017596_01 g.15909 ORF type:internal len:300 (+) Unigene017596_01:3-899(+)	83.95	20	21	134	299	33.74	7.94287	1.02427	1.03849	0.921572	0.994775	1.0531	0.88972	1.05337	0.99873	0.99604	0.954944
Unigene053687_01	g.47701 m.47701 Unigene053687 Unigene053687_01 g.47701 ORF type:complete len:322 (+) Unigene053687_01:146-1111(+)	77.57	2	23	91	321	37.7668	4.67822	0.931396	0.922723	1.00311	0.952409	1.1458	0.973142	1.10835	1.07576	0.885332	0.101803
Unigene006314_01	g.6416 m.6416 Unigene006314 Unigene006314_01 g.6416 ORF type:5prime_partial len:442 (+) Unigene006314_01:3-1328(+)	65.08	25	28	72	441	50.4012	5.33838	0.988074	1.07829	0.928848	0.998404	1.064	0.950916	1.02631	1.01374	0.98487	0.793106
Unigene022259_01	g.20511 m.20511 Unigene022259 Unigene022259_01 g.20511 ORF type:complete len:381 (-) Unigene022259_01:644-1786(-)	71.05	25	25	100	380	42.0387	7.15186	1.01074	1.05154	0.904637	0.988974	1.07386	0.894484	1.06813	1.01216	0.977093	0.767768
Unigene012805_01	g.11562 m.11562 Unigene012805 Unigene012805_01 g.11562 ORF type:internal len:239 (+) Unigene012805_01:1-714(+)	75.63	3	14	72	238	26.413	6.29053	1.03961	0.882494	1.08785	1.00332	0.960958	1.00671	1.0777	1.01512	0.988373	0.875497
Unigene044396_08	g.39896 m.39896 Unigene044396 Unigene044396_08 g.39896 ORF type:5prime_partial len:563 (-) Unigene044396_08:1137-2825(-)	44.31	11	21	68	562	60.4002	6.87354	1.01138	1.01294	0.894736	0.973018	1.00549	1.03197	1.03723	1.0249	0.949381	0.267991
Unigene057536_01	g.51426 m.51426 Unigene057536 Unigene057536_01 g.51426 ORF type:5prime_partial len:346 (+) Unigene057536_01:1-1038(+)	50.72	18	18	82	345	38.8714	8.27979	0.952275	0.835863	1.16136	0.983167	0.838359	2.02816	0.625031	1.16385	0.844755	0.706606
Unigene002048_04	g.1800 m.1800 Unigene002048 Unigene002048_04 g.1800 ORF type:complete len:774 (+) Unigene002048_04:218-2539(+)	42.17	10	28	83	773	86.8083	7.18115	1.00419	1.03287	0.934127	0.990398	1.00175	1.0007	1.05621	1.01955	0.971408	0.446753
Unigene022646_01	g.21042 m.21042 Unigene022646 Unigene022646_01 g.21042 ORF type:complete len:473 (-) Unigene022646_01:2303-3721(-)	67.58	26	26	88	472	52.99	8.23584	1.04313	0.977317	1.07678	1.03241	0.964399	0.768958	0.959813	0.897723	1.15003	0.129532
Unigene027677_01	g.26303 m.26303 Unigene027677 Unigene027677_01 g.26303 ORF type:complete len:695 (+) Unigene027677_01:76-2160(+)	69.88	31	43	93	694	79.7444	7.13721	1.01951	1.02433	0.980679	1.00817	1.01455	0.881702	1.01485	0.970366	1.03896	0.461235
Unigene019691_01	g.18253 m.18253 Unigene019691 Unigene019691_01 g.18253 ORF type:5prime_partial len:198 (-) Unigene019691_01:1437-2030(-)	64.47	7	10	73	197	22.1819	4.7417	0.994527	1.01255	0.974958	0.99401	1.06168	0.941613	1.02636	1.00988	0.984282	0.691879
Unigene053687_02	g.47704 m.47704 Unigene053687 Unigene053687_02 g.47704 ORF type:complete len:322 (+) Unigene053687_02:146-1111(+)	77.57	1	22	91	321	37.7508	4.67822	0.864298	1.07509	1.05539	0.998257	1.00707	1.24329	0.824172	1.02484	0.974058	0.857321
Unigene004120_01	g.4109 m.4109 Unigene004120 Unigene004120_01 g.4109 ORF type:complete len:183 (-) Unigene004120_01:1140-1688(-)	61.54	6	10	61	182	20.7226	6.58057	0.998073	1.04053	0.967541	1.00205	1.02353	0.968297	1.01246	1.00143	1.00062	0.982858
Unigene042103_01	g.38266 m.38266 Unigene042103 Unigene042103_01 g.38266 ORF type:5prime_partial len:267 (+) Unigene042103_01:3-803(+)	66.17	21	21	111	266	30.0044	10.272	1.00726	1.04463	0.941224	0.997705	1.0611	0.877405	1.02179	0.986764	1.01109	0.871576
Unigene028809_01	g.27867 m.27867 Unigene028809 Unigene028809_01 g.27867 ORF type:5prime_partial len:366 (-) Unigene028809_01:163-1260(-)	56.16	16	19	62	365	39.9836	6.80029	0.92836	0.852226	1.01036	0.930316	1.05513	1.48224	0.959325	1.16557	0.798167	0.231932
Unigene006205_02	g.6292 m.6292 Unigene006205 Unigene006205_02 g.6292 ORF type:5prime_partial len:738 (+) Unigene006205_02:1-2214(+)	51.02	31	31	82	737	82.162	6.7417	0.977778	1.014	0.904798	0.965525	1.14124	0.856173	1.08284	1.02675	0.940368	0.544961
Unigene008634_01	g.8152 m.8152 Unigene008634 Unigene008634_01 g.8152 ORF type:5prime_partial len:325 (+) Unigene008634_01:1-975(+)	68.83	17	18	63	324	36.6325	6.03662	0.973337	1.03176	0.94605	0.983715	1.01643	1.02349	1.07608	1.03866	0.947096	0.156176
Unigene014146_01	g.12579 m.12579 Unigene014146 Unigene014146_01 g.12579 ORF type:internal len:389 (+) Unigene014146_01:1-1164(+)	59.28	17	20	51	388	42.1878	5.04639	1.06808	0.988279	1.01177	1.02271	0.97209	0.945212	0.934896	0.950733	1.07571	0.0512102
Unigene049074_01	g.43539 m.43539 Unigene049074 Unigene049074_01 g.43539 ORF type:complete len:156 (+) Unigene049074_01:25-492(+)	67.74	7	13	82	155	17.9356	9.78857	0.95197	1.00669	0.934945	0.964535	1.14153	0.925308	1.10485	1.05723	0.912325	0.257312
Unigene017716_01	g.16115 m.16115 Unigene017716 Unigene017716_01 g.16115 ORF type:complete len:141 (-) Unigene017716_01:22-444(-)	77.14	11	11	69	140	14.8261	10.6968	1.03301	1.04358	0.944834	1.00714	1.07849	0.87934	0.99831	0.98538	1.02209	0.757367
Unigene033938_09	g.31638 m.31638 Unigene033938 Unigene033938_09 g.31638 ORF type:complete len:127 (-) Unigene033938_09:1593-1973(-)	84.13	1	7	53	126	13.845	6.29053	1.0977	1.18448	0.919263	1.06715	0.885548	1.01864	0.822302	0.90883	1.1742	0.178598
Unigene034668_01	g.32221 m.32221 Unigene034668 Unigene034668_01 g.32221 ORF type:complete len:649 (+) Unigene034668_01:67-2013(+)	21.91	1	14	97	648	71.2163	5.2876	1.06433	0.967885	1.07662	1.03628	0.968711	1.03428	0.811538	0.938177	1.10457	0.258258
Unigene028844_05	g.27915 m.27915 Unigene028844 Unigene028844_05 g.27915 ORF type:complete len:397 (-) Unigene028844_05:473-1663(-)	69.44	1	20	50	396	41.1576	8.54346	1.02091	1.00301	0.958709	0.994208	1.00607	0.931321	1.1132	1.01687	0.977718	0.706098
Unigene028844_02	g.27912 m.27912 Unigene028844 Unigene028844_02 g.27912 ORF type:complete len:397 (-) Unigene028844_02:466-1656(-)	69.44	1	20	51	396	41.1295	8.54346	1.0016	1.00251	0.998725	1.00094	1.07333	1.07438	0.904523	1.01741	0.983814	0.785021
Unigene003796_01	g.3701 m.3701 Unigene003796 Unigene003796_01 g.3701 ORF type:5prime_partial len:149 (-) Unigene003796_01:41-487(-)	85.14	8	15	77	148	15.6535	10.0083	1.04924	1.02158	0.91531	0.995377	1.04808	0.917994	1.01295	0.993008	1.00239	0.968491
Unigene021539_01	g.19913 m.19913 Unigene021539 Unigene021539_01 g.19913 ORF type:complete len:567 (+) Unigene021539_01:242-1942(+)	55.65	31	31	99	566	62.2028	8.104	0.995893	1.0324	0.922694	0.983663	1.07102	0.971472	1.07742	1.03997	0.945857	0.297771
Unigene028869_01	g.27975 m.27975 Unigene028869 Unigene028869_01 g.27975 ORF type:5prime_partial len:475 (+) Unigene028869_01:2-1426(+)	54.85	22	22	86	474	53.7062	5.36377	1.0078	1.01989	0.995289	1.00766	1.01329	0.928195	0.995387	0.978956	1.02932	0.345394
Unigene035247_01	g.32645 m.32645 Unigene035247 Unigene035247_01 g.32645 ORF type:internal len:195 (+) Unigene035247_01:3-584(+)	72.16	10	18	87	194	22.0368	9.93506	1.01871	1.04785	0.920801	0.995786	1.06074	0.906474	1.03399	1.0004	0.995389	0.943511
Unigene037918_01	g.34846 m.34846 Unigene037918 Unigene037918_01 g.34846 ORF type:3prime_partial len:667 (+) Unigene037918_01:145-2142(+)	51.2	31	36	96	666	76.2983	6.17627	1.02123	1.04726	0.953873	1.00745	1.03494	0.888694	1.03021	0.984617	1.02319	0.701627
Unigene042310_01	g.38488 m.38488 Unigene042310 Unigene042310_01 g.38488 ORF type:5prime_partial len:410 (-) Unigene042310_01:269-1498(-)	44.74	10	18	85	409	47.6237	6.48096	0.941988	1.02089	0.883185	0.948687	1.25314	0.801998	1.18702	1.08072	0.877829	0.41757
Unigene018554_01	g.17100 m.17100 Unigene018554 Unigene018554_01 g.17100 ORF type:5prime_partial len:961 (+) Unigene018554_01:1-2883(+)	46.88	37	37	86	960	104.736	5.85889	1.02115	1.00624	1.0079	1.01176	1.00662	0.934392	0.981483	0.974164	1.0386	0.158
Unigene004451_01	g.4349 m.4349 Unigene004451 Unigene004451_01 g.4349 ORF type:complete len:7860 (+) Unigene004451_01:3-23582(+)	16.71	122	123	149	7859	876.639	6.21436	1.00637	1.02467	0.997507	1.00951	0.968791	0.976127	0.997781	0.9809	1.02917	0.0726693
Unigene006312_02	g.6415 m.6415 Unigene006312 Unigene006312_02 g.6415 ORF type:internal len:261 (+) Unigene006312_02:2-781(+)	60.77	1	19	67	260	29.9555	4.84326	1.03815	1.03382	0.961849	1.01127	1.03179	0.840162	1.0324	0.968117	1.04458	0.563402
Unigene007544_01	g.7562 m.7562 Unigene007544 Unigene007544_01 g.7562 ORF type:complete len:140 (+) Unigene007544_01:29-448(+)	67.63	12	12	57	139	14.9127	6.17627	1.00072	1.02698	0.973136	1.00028	1.08037	0.899414	1.03989	1.00656	0.993762	0.917581
Unigene030484_01	g.29249 m.29249 Unigene030484 Unigene030484_01 g.29249 ORF type:complete len:316 (+) Unigene030484_01:66-1013(+)	63.17	17	18	89	315	33.8999	7.04932	1.03369	1.03492	0.938541	1.00238	1.05778	0.912182	1.01395	0.994639	1.00778	0.892235
Unigene019253_02	g.17864 m.17864 Unigene019253 Unigene019253_02 g.17864 ORF type:complete len:549 (-) Unigene019253_02:82-1728(-)	50.91	21	21	75	548	62.0462	7.45947	1.00621	1.03654	0.935685	0.99281	1.05148	0.927146	1.07127	1.01663	0.976568	0.682455
Unigene014182_01	g.12658 m.12658 Unigene014182 Unigene014182_01 g.12658 ORF type:complete len:735 (+) Unigene014182_01:33-2237(+)	49.46	32	32	75	734	79.4952	6.62451	1.00052	1.00416	1.02941	1.01136	1.01095	0.957343	0.973894	0.980729	1.03124	0.168827
Unigene032664_03	g.30506 m.30506 Unigene032664 Unigene032664_03 g.30506 ORF type:complete len:776 (+) Unigene032664_03:109-2436(+)	52.9	3	37	88	775	86.1335	4.70361	0.996278	1.04108	0.924995	0.987451	0.916648	1.09808	0.9322	0.982308	1.00524	0.942652
Unigene020058_02	g.18649 m.18649 Unigene020058 Unigene020058_02 g.18649 ORF type:complete len:1191 (+) Unigene020058_02:114-3686(+)	38.99	56	56	131	1190	137.911	9.5835	1.01146	1.03943	0.943583	0.998158	1.06443	0.914342	1.03468	1.00448	0.993703	0.912378
Unigene038034_02	g.35050 m.35050 Unigene038034 Unigene038034_02 g.35050 ORF type:complete len:1041 (+) Unigene038034_02:314-3436(+)	43.37	35	35	73	1040	114.92	5.5542	1.0228	1.00932	0.990857	1.00766	1.00676	0.941951	0.977032	0.975246	1.03324	0.19575
Unigene032664_02	g.30504 m.30504 Unigene032664 Unigene032664_02 g.30504 ORF type:complete len:762 (+) Unigene032664_02:109-2394(+)	52.04	1	35	86	761	84.5018	4.75439	0.987164	1.01552	1.13979	1.04749	0.863914	0.985697	0.899084	0.916232	1.14326	0.0909443
Unigene051059_03	g.44980 m.44980 Unigene051059 Unigene051059_03 g.44980 ORF type:5prime_partial len:566 (-) Unigene051059_03:658-2355(-)	60.35	29	29	73	565	61.7722	7.57666	1.0201	0.999927	0.988119	1.00271	1.06694	0.873959	1.03577	0.992223	1.01057	0.870837
Unigene038348_01	g.35438 m.35438 Unigene038348 Unigene038348_01 g.35438 ORF type:complete len:690 (+) Unigene038348_01:84-2153(+)	52.98	37	39	88	689	74.8855	6.3667	0.993699	1.00697	1.01749	1.00605	1.01284	0.940154	0.981368	0.97812	1.02856	0.275656
Unigene014998_01	g.13809 m.13809 Unigene014998 Unigene014998_01 g.13809 ORF type:complete len:1001 (+) Unigene014998_01:102-3104(+)	45.8	37	38	84	1000	110	5.38916	0.999368	0.995537	0.982198	0.992368	1.03681	0.939088	1.04863	1.00818	0.98432	0.675764
Unigene042075_01	g.38230 m.38230 Unigene042075 Unigene042075_01 g.38230 ORF type:5prime_partial len:228 (-) Unigene042075_01:166-849(-)	65.64	15	15	59	227	24.8982	4.98291	0.990559	1.01357	1.03499	1.01304	0.946131	1.09566	0.912364	0.984718	1.02876	0.649593
Unigene045993_01	g.41266 m.41266 Unigene045993 Unigene045993_01 g.41266 ORF type:complete len:540 (+) Unigene045993_01:91-1710(+)	51.95	21	21	58	539	56.6401	7.10791	1.00428	0.992871	0.993066	0.99674	1.05705	0.897251	1.02162	0.991973	1.00481	0.926587
Unigene017550_02	g.15858 m.15858 Unigene017550 Unigene017550_02 g.15858 ORF type:5prime_partial len:421 (-) Unigene017550_02:37-1299(-)	54.52	23	23	120	420	47.6793	10.2427	1.02117	1.02969	0.937479	0.996115	1.05066	0.936007	1.02817	1.00494	0.991214	0.856466
Unigene053450_01	g.47325 m.47325 Unigene053450 Unigene053450_01 g.47325 ORF type:complete len:486 (+) Unigene053450_01:468-1925(+)	49.48	16	20	62	485	52.3922	5.24951	1.00494	1.01312	0.992713	1.00359	0.979841	1.07851	0.949406	1.00259	1.001	0.980885
Unigene020998_01	g.19383 m.19383 Unigene020998 Unigene020998_01 g.19383 ORF type:5prime_partial len:163 (+) Unigene020998_01:1-489(+)	52.47	7	10	66	162	18.2067	9.67139	1.01706	1.01071	0.924535	0.984101	1.07283	0.92449	1.05054	1.01596	0.968646	0.593423
Unigene006030_01	g.5978 m.5978 Unigene006030 Unigene006030_01 g.5978 ORF type:complete len:1890 (+) Unigene006030_01:602-6271(+)	32.93	53	53	87	1889	207.414	6.84424	1.01868	0.992591	1.08745	1.03291	0.914188	1.012	0.874483	0.933556	1.10642	0.116247
Unigene056871_01	g.50773 m.50773 Unigene056871 Unigene056871_01 g.50773 ORF type:complete len:789 (+) Unigene056871_01:161-2527(+)	44.92	33	34	89	788	85.2227	8.08936	1.01539	1.00441	1.00699	1.00893	0.980427	1.00369	0.979395	0.987837	1.02135	0.0701522
Unigene036968_01	g.33964 m.33964 Unigene036968 Unigene036968_01 g.33964 ORF type:complete len:646 (+) Unigene036968_01:165-2102(+)	55.5	31	31	73	645	71.3391	5.33838	0.972055	0.91036	1.2104	1.03094	0.769652	1.70538	0.620942	1.03199	0.99898	0.997754
Unigene053850_03	g.47938 m.47938 Unigene053850 Unigene053850_03 g.47938 ORF type:internal len:331 (+) Unigene053850_03:3-992(+)	60.91	3	15	64	330	35.6413	7.04932	0.987348	1.02573	0.984308	0.999129	1.00505	1.01823	1.07872	1.034	0.966275	0.255654
Unigene037387_01	g.34422 m.34422 Unigene037387 Unigene037387_01 g.34422 ORF type:5prime_partial len:1228 (+) Unigene037387_01:3-3686(+)	42.22	51	51	94	1227	140.764	7.98682	1.0164	1.02147	0.963759	1.00055	1.02228	0.916376	1.01447	0.984378	1.01642	0.697936
Unigene025896_01	g.24467 m.24467 Unigene025896 Unigene025896_01 g.24467 ORF type:5prime_partial len:800 (+) Unigene025896_01:1-2400(+)	40.05	30	30	100	799	89.1877	4.94482	0.966548	0.865427	1.14881	0.993596	0.806079	1.75936	0.694684	1.08671	0.914319	0.802205
Unigene038814_01	g.35717 m.35717 Unigene038814 Unigene038814_01 g.35717 ORF type:3prime_partial len:130 (-) Unigene038814_01:2-388(-)	74.42	11	11	84	129	14.6829	9.99365	0.983628	1.01641	0.935414	0.978486	1.06731	0.926862	1.07031	1.02149	0.957897	0.461427
Unigene008767_01	g.8286 m.8286 Unigene008767 Unigene008767_01 g.8286 ORF type:internal len:114 (-) Unigene008767_01:3-341(-)	77.88	3	8	76	113	13.0374	9.45166	1.00367	0.943552	1.01236	0.986528	0.995524	1.0247	1.01957	1.01326	0.973614	0.317483
Unigene032893_03	g.30877 m.30877 Unigene032893 Unigene032893_03 g.30877 ORF type:complete len:590 (-) Unigene032893_03:1419-3188(-)	47.2	27	27	88	589	67.1987	8.07471	1.04305	1.00375	1.11283	1.05321	0.85864	1.09223	0.831102	0.927323	1.13575	0.229109
Unigene054267_01	g.48236 m.48236 Unigene054267 Unigene054267_01 g.48236 ORF type:5prime_partial len:739 (-) Unigene054267_01:1411-3627(-)	45.93	23	27	62	738	83.227	6.94678	0.99287	0.966014	1.0341	0.997662	0.988438	0.974865	0.96463	0.975978	1.02222	0.359466
Unigene003186_01	g.2883 m.2883 Unigene003186 Unigene003186_01 g.2883 ORF type:complete len:385 (-) Unigene003186_01:633-1787(-)	70.05	29	29	66	384	43.9048	8.36768	1.01686	1.01505	1.01086	1.01426	0.978888	0.953235	1.01325	0.981791	1.03307	0.136771
Unigene056720_01	g.50566 m.50566 Unigene056720 Unigene056720_01 g.50566 ORF type:complete len:387 (-) Unigene056720_01:94-1254(-)	52.85	18	18	59	386	43.7676	5.84619	0.994971	1.01908	0.97447	0.996174	1.04547	0.907228	1.02104	0.991244	1.00497	0.917128
Unigene028798_01	g.27834 m.27834 Unigene028798 Unigene028798_01 g.27834 ORF type:complete len:540 (+) Unigene028798_01:58-1677(+)	62.89	31	31	78	539	59.069	6.26514	1.01176	0.992691	0.962238	0.988897	1.07285	0.922328	1.04884	1.01467	0.974595	0.62575
Unigene038244_02	g.35320 m.35320 Unigene038244 Unigene038244_02 g.35320 ORF type:complete len:596 (+) Unigene038244_02:153-1940(+)	50.76	26	28	73	595	64.7914	7.41553	1.01062	1.03433	0.95743	1.00079	0.989215	0.979283	1.0038	0.990765	1.01012	0.695427
Unigene005409_02	g.5195 m.5195 Unigene005409 Unigene005409_02 g.5195 ORF type:5prime_partial len:374 (-) Unigene005409_02:484-1605(-)	68.1	1	21	61	373	42.4991	5.21143	1.04315	1.01167	0.861504	0.972107	1.12748	0.751839	1.23788	1.03907	0.935559	0.69247
Unigene045484_02	g.40801 m.40801 Unigene045484 Unigene045484_02 g.40801 ORF type:complete len:403 (+) Unigene045484_02:116-1324(+)	64.93	24	25	71	402	45.303	8.41162	0.995766	0.995058	0.993239	0.994688	1.03644	0.945507	1.00644	0.996128	0.998554	0.959652
Unigene023660_01	g.22054 m.22054 Unigene023660 Unigene023660_01 g.22054 ORF type:5prime_partial len:445 (+) Unigene023660_01:1-1335(+)	45.72	18	18	60	444	49.7594	5.75732	1.02251	1.02098	0.964378	1.00262	1.00208	0.970637	0.987559	0.986757	1.01608	0.495323
Unigene026029_01	g.24621 m.24621 Unigene026029 Unigene026029_01 g.24621 ORF type:5prime_partial len:187 (+) Unigene026029_01:2-562(+)	55.91	11	11	63	186	21.2539	11.6782	1.03244	1.0262	0.914588	0.991077	1.1321	0.961998	0.986727	1.02694	0.965074	0.612753
Unigene007416_01	g.7411 m.7411 Unigene007416 Unigene007416_01 g.7411 ORF type:complete len:418 (-) Unigene007416_01:1197-2450(-)	52.04	16	16	50	417	45.2674	6.96143	1.00656	1.02929	0.997274	1.01104	0.994042	0.900126	0.981463	0.958544	1.05477	0.164886
Unigene023739_01	g.22211 m.22211 Unigene023739 Unigene023739_01 g.22211 ORF type:complete len:204 (+) Unigene023739_01:130-741(+)	83.74	11	14	59	203	22.4142	5.2749	1.01758	1.04171	0.947327	1.00221	1.0119	0.924295	1.01586	0.98402	1.01848	0.681489
Unigene007520_01	g.7545 m.7545 Unigene007520 Unigene007520_01 g.7545 ORF type:complete len:173 (+) Unigene007520_01:63-581(+)	79.65	11	11	52	172	19.7006	4.88135	0.964942	1.0143	0.922584	0.967275	1.13128	0.90782	1.11409	1.05106	0.920283	0.335082
Unigene003581_01	g.3422 m.3422 Unigene003581 Unigene003581_01 g.3422 ORF type:complete len:332 (-) Unigene003581_01:2047-3042(-)	45.02	16	16	63	331	36.9659	9.20264	1.0099	1.034	0.908299	0.984066	1.09467	1.00394	1.01021	1.03628	0.949618	0.34113
Unigene052616_01	g.46710 m.46710 Unigene052616 Unigene052616_01 g.46710 ORF type:complete len:435 (+) Unigene052616_01:104-1408(+)	68.2	28	28	75	434	48.48	6.07471	1.02141	1.0014	1.00522	1.00934	1.00811	0.888933	1.00382	0.966953	1.04384	0.343724
Unigene002658_01	g.2402 m.2402 Unigene002658 Unigene002658_01 g.2402 ORF type:5prime_partial len:153 (+) Unigene002658_01:3-461(+)	57.24	11	11	61	152	17.0153	10.5796	1.02664	1.05965	0.91779	1.00136	1.01248	0.934549	0.993739	0.980258	1.02153	0.688132
Unigene005409_01	g.5194 m.5194 Unigene005409 Unigene005409_01 g.5194 ORF type:complete len:376 (-) Unigene005409_01:485-1612(-)	67.73	1	21	60	375	42.6852	5.21143	0.878327	1.11783	0.825517	0.940557	1.17837	0.982829	1.0951	1.08543	0.866527	0.244571
Unigene051291_01	g.45349 m.45349 Unigene051291 Unigene051291_01 g.45349 ORF type:complete len:439 (-) Unigene051291_01:213-1529(-)	64.38	23	23	61	438	45.3917	9.01221	1.01152	1.01066	1.0081	1.01009	1.00733	0.999223	0.973111	0.993223	1.01698	0.179307
Unigene028556_01	g.27511 m.27511 Unigene028556 Unigene028556_01 g.27511 ORF type:3prime_partial len:733 (+) Unigene028556_01:192-2387(+)	56.69	9	36	79	732	80.812	5.88428	1.01291	0.992677	0.997542	1.00104	1.04126	1.0421	1.00898	1.03078	0.971149	0.0759607
Unigene004464_04	g.4400 m.4400 Unigene004464 Unigene004464_04 g.4400 ORF type:internal len:335 (+) Unigene004464_04:2-1003(+)	71.26	24	25	75	334	38.3647	5.51611	1.00242	1.01985	0.994239	1.0055	1.00695	0.95096	1.0055	0.987804	1.01792	0.424371
Unigene006394_01	g.6532 m.6532 Unigene006394 Unigene006394_01 g.6532 ORF type:complete len:1179 (+) Unigene006394_01:99-3635(+)	37.35	41	41	70	1178	134.271	7.57666	1.01576	1.0245	0.965672	1.00198	1.04263	0.921862	1.03022	0.998238	1.00375	0.934076
Unigene003854_03	g.3819 m.3819 Unigene003854 Unigene003854_03 g.3819 ORF type:complete len:125 (-) Unigene003854_03:2529-2903(-)	63.71	10	10	114	124	13.7865	10.2866	1.03661	0.993112	1.07172	1.03382	0.932693	1.02672	0.875248	0.944886	1.09412	0.147816
Unigene025685_01	g.24319 m.24319 Unigene025685 Unigene025685_01 g.24319 ORF type:complete len:480 (-) Unigene025685_01:626-2065(-)	52.61	22	22	47	479	53.1735	6.68311	1.01296	1.05511	0.919129	0.995733	1.03273	1.0218	1.00204	1.01886	0.977303	0.604388
Unigene003854_04	g.3821 m.3821 Unigene003854 Unigene003854_04 g.3821 ORF type:complete len:104 (-) Unigene003854_04:14-325(-)	58.25	7	7	75	103	11.3744	11.356	1.04166	1.01037	1.06438	1.0388	0.909712	1.01613	0.866464	0.930768	1.11607	0.0837172
Unigene004060_01	g.4021 m.4021 Unigene004060 Unigene004060_01 g.4021 ORF type:complete len:301 (-) Unigene004060_01:45-947(-)	70	25	25	119	300	31.1798	10.7993	1.02033	1.04097	0.902456	0.987919	1.12081	0.942669	0.979039	1.01417	0.974114	0.72439
Unigene013567_01	g.11999 m.11999 Unigene013567 Unigene013567_01 g.11999 ORF type:complete len:502 (-) Unigene013567_01:69-1574(-)	62.87	29	29	64	501	55.2394	8.89502	1.02807	1.03573	0.948131	1.00398	1.04727	0.907974	1.04111	0.998784	1.0052	0.927161
Unigene006126_01	g.6177 m.6177 Unigene006126 Unigene006126_01 g.6177 ORF type:complete len:1247 (-) Unigene006126_01:3589-7329(-)	32.99	33	33	67	1246	138.872	6.27783	1.0469	1.02369	1.01046	1.02702	0.927353	1.01276	0.926493	0.955535	1.07481	0.0792661
Unigene020997_01	g.19382 m.19382 Unigene020997 Unigene020997_01 g.19382 ORF type:3prime_partial len:107 (+) Unigene020997_01:37-354(+)	60.38	3	6	48	106	12.1044	9.5835	1.03052	1.04911	0.95106	1.01023	1.07383	0.872472	1.01141	0.985904	1.02467	0.733699
Unigene052604_02	g.46670 m.46670 Unigene052604 Unigene052604_02 g.46670 ORF type:complete len:527 (+) Unigene052604_02:115-1695(+)	51.33	1	20	47	526	57.9275	8.26514	1.01008	1.0537	1.01778	1.02719	0.97119	1.07592	0.852325	0.966477	1.06282	0.409521
Unigene019285_06	g.17925 m.17925 Unigene019285 Unigene019285_06 g.17925 ORF type:3prime_partial len:189 (+) Unigene019285_06:28-591(+)	59.57	3	13	57	188	21.4978	4.76709	0.972532	1.02779	1.03279	1.01104	0.933058	1.13456	0.99067	1.01943	0.991768	0.900388
Unigene007230_01	g.7238 m.7238 Unigene007230 Unigene007230_01 g.7238 ORF type:complete len:519 (-) Unigene007230_01:527-2083(-)	42.66	1	18	41	518	55.5904	7.6792	1.04758	0.999993	1.00157	1.01638	1.01014	1.04982	0.884487	0.981482	1.03556	0.540524
Unigene007230_02	g.7239 m.7239 Unigene007230 Unigene007230_02 g.7239 ORF type:complete len:519 (-) Unigene007230_02:534-2090(-)	42.66	1	18	41	518	55.5684	7.6792	0.99407	0.948082	1.07176	1.00464	0.961455	1.26927	0.841128	1.02395	0.981139	0.89116
Unigene030738_01	g.29545 m.29545 Unigene030738 Unigene030738_01 g.29545 ORF type:complete len:220 (-) Unigene030738_01:43-702(-)	60.27	11	11	72	219	24.5497	9.30518	1.03531	1.03333	0.92014	0.996261	1.03175	0.951482	1.02057	1.00127	0.995001	0.917872
Unigene026818_01	g.25271 m.25271 Unigene026818 Unigene026818_01 g.25271 ORF type:complete len:194 (+) Unigene026818_01:144-725(+)	74.61	10	10	41	193	21.7552	6.91748	1.01169	1.02786	0.973469	1.00434	1.03828	0.896207	1.02246	0.98565	1.01896	0.715517
Unigene039157_01	g.35895 m.35895 Unigene039157 Unigene039157_01 g.35895 ORF type:complete len:610 (+) Unigene039157_01:92-1921(+)	77.5	1	8	68	609	68.2868	7.6499	0.930082	1.00329	1.01386	0.982408	1.07378	0.95494	1.03458	1.0211	0.962106	0.426659
Unigene028469_02	g.27385 m.27385 Unigene028469 Unigene028469_02 g.27385 ORF type:5prime_partial len:763 (+) Unigene028469_02:2-2290(+)	34.25	2	23	55	762	85.9164	6.37939	1.07195	0.977458	0.924	0.991137	1.07888	1.02282	0.945907	1.01587	0.975655	0.691435
Unigene018533_01	g.17071 m.17071 Unigene018533 Unigene018533_01 g.17071 ORF type:5prime_partial len:926 (-) Unigene018533_01:955-3732(-)	38.92	32	32	61	925	106.544	5.88428	1.01652	0.954064	1.08588	1.01882	0.965845	0.905253	0.966118	0.945738	1.07728	0.165314
Unigene013707_01	g.12186 m.12186 Unigene013707 Unigene013707_01 g.12186 ORF type:complete len:533 (+) Unigene013707_01:121-1719(+)	59.96	28	28	68	532	60.8296	6.60986	1.0212	1.00377	1.04008	1.02168	0.922246	0.992239	0.974808	0.963098	1.06083	0.0673044
Unigene044969_01	g.40316 m.40316 Unigene044969 Unigene044969_01 g.40316 ORF type:complete len:155 (+) Unigene044969_01:1-465(+)	70.13	15	15	67	154	17.3805	10.0669	1.01306	1.05478	0.929157	0.998999	1.07154	0.917662	1.02998	1.00639	0.992652	0.906246
Unigene018369_02	g.16842 m.16842 Unigene018369 Unigene018369_02 g.16842 ORF type:complete len:966 (+) Unigene018369_02:155-3052(+)	43.73	38	38	66	965	108.16	5.98584	1.02262	0.995284	1.01318	1.01036	0.98821	0.945307	0.979759	0.971092	1.04044	0.0630402
Unigene012688_01	g.11435 m.11435 Unigene012688 Unigene012688_01 g.11435 ORF type:complete len:231 (+) Unigene012688_01:1753-2445(+)	55.22	17	18	96	230	23.1474	10.6382	1.07536	1.00883	1.0766	1.0536	0.905451	1.01106	0.831367	0.915959	1.15027	0.0723108
Unigene038286_01	g.35364 m.35364 Unigene038286 Unigene038286_01 g.35364 ORF type:5prime_partial len:673 (+) Unigene038286_01:1-2019(+)	53.13	15	34	77	672	76.9572	6.1001	1.05771	0.93114	1.18718	1.05867	0.885993	1.07732	0.771597	0.911636	1.16129	0.273113
Unigene018356_02	g.16824 m.16824 Unigene018356 Unigene018356_02 g.16824 ORF type:3prime_partial len:240 (+) Unigene018356_02:222-938(+)	71.97	2	14	48	239	26.5152	4.89404	0.965252	1.06556	1.03919	1.02334	0.976171	0.851753	0.90598	0.911301	1.12294	0.0752145
Unigene043312_01	g.39111 m.39111 Unigene043312 Unigene043312_01 g.39111 ORF type:5prime_partial len:359 (-) Unigene043312_01:1127-2203(-)	43.3	2	13	100	358	38.7172	8.68994	1.05178	0.990413	0.960853	1.00102	1.02237	1.01656	0.986689	1.00854	0.992538	0.807879
Unigene053459_03	g.47332 m.47332 Unigene053459 Unigene053459_03 g.47332 ORF type:complete len:362 (-) Unigene053459_03:1152-2237(-)	71.47	14	20	85	361	40.5925	6.85889	1.016	1.018	0.921888	0.985298	1.02644	1.00049	1.00726	1.0114	0.974196	0.468855
Unigene003051_01	g.2654 m.2654 Unigene003051 Unigene003051_01 g.2654 ORF type:complete len:342 (+) Unigene003051_01:77-1102(+)	82.11	20	20	56	341	35.5742	9.27588	1.03091	1.00432	1.02814	1.02112	0.940362	1.00194	0.921362	0.954555	1.06974	0.0609438
Unigene014014_02	g.12396 m.12396 Unigene014014 Unigene014014_02 g.12396 ORF type:complete len:654 (-) Unigene014014_02:2614-4575(-)	38.13	21	21	55	653	71.2363	6.75635	0.997589	1.00062	1.02151	1.00657	0.98225	1.02531	0.943897	0.983821	1.02313	0.408914
Unigene025588_02	g.24152 m.24152 Unigene025588 Unigene025588_02 g.24152 ORF type:complete len:506 (+) Unigene025588_02:118-1635(+)	43.76	13	18	35	505	53.8941	7.03467	0.984316	1.02692	0.915501	0.975578	1.05645	0.968346	1.0572	1.02733	0.949622	0.303351
Unigene017267_01	g.15512 m.15512 Unigene017267 Unigene017267_01 g.15512 ORF type:5prime_partial len:393 (-) Unigene017267_01:153-1331(-)	36.48	2	16	68	392	43.7415	8.45557	0.85774	0.75118	1.05963	0.889518	0.991896	1.78988	0.81356	1.19844	0.742227	0.380205
Unigene033956_01	g.31680 m.31680 Unigene033956 Unigene033956_01 g.31680 ORF type:complete len:274 (+) Unigene033956_01:81-902(+)	53.85	17	18	89	273	29.6769	5.021	0.90022	0.78388	1.20313	0.962411	0.850573	2.08429	0.600613	1.17849	0.816647	0.672982
Unigene018356_01	g.16822 m.16822 Unigene018356 Unigene018356_01 g.16822 ORF type:3prime_partial len:309 (+) Unigene018356_01:226-1149(+)	60.71	2	15	48	308	34.0578	4.79248	1.17265	0.997567	0.999399	1.05654	0.88243	0.819439	0.986346	0.896071	1.17908	0.101542
Unigene002048_02	g.1796 m.1796 Unigene002048 Unigene002048_02 g.1796 ORF type:3prime_partial len:517 (+) Unigene002048_02:138-1685(+)	47.48	1	19	51	516	57.2455	8.104	0.838872	0.833943	0.92747	0.866761	0.949769	1.26925	1.7149	1.31131	0.660991	0.118114
Unigene021617_01	g.20006 m.20006 Unigene021617 Unigene021617_01 g.20006 ORF type:complete len:626 (+) Unigene021617_01:109-1986(+)	47.04	28	28	61	625	67.8189	5.09717	0.995099	1.01637	0.951127	0.987533	1.05202	0.965288	1.04695	1.02142	0.966824	0.375871
Unigene027851_02	g.26563 m.26563 Unigene027851 Unigene027851_02 g.26563 ORF type:5prime_partial len:285 (-) Unigene027851_02:683-1537(-)	52.46	12	13	53	284	31.9679	8.77783	0.889485	0.843087	1.01634	0.916305	0.967554	1.77984	0.926842	1.22475	0.74816	0.336387
Unigene028665_02	g.27651 m.27651 Unigene028665 Unigene028665_02 g.27651 ORF type:complete len:505 (+) Unigene028665_02:75-1589(+)	65.48	29	29	81	504	56.1645	6.34131	1.01377	1.03318	0.957873	1.00161	1.01626	0.978695	1.00197	0.998975	1.00264	0.921474
Unigene012084_01	g.10801 m.10801 Unigene012084 Unigene012084_01 g.10801 ORF type:complete len:204 (-) Unigene012084_01:351-962(-)	64.53	2	17	107	203	23.2369	7.91357	1.09147	1.03057	0.967454	1.02983	0.919374	1.05673	0.965839	0.980649	1.05015	0.413407
Unigene028755_04	g.27782 m.27782 Unigene028755 Unigene028755_04 g.27782 ORF type:complete len:662 (+) Unigene028755_04:80-2065(+)	49.32	26	33	79	661	74.5501	9.26123	1.02785	1.04534	0.977939	1.01705	1.01313	0.897557	0.948216	0.952967	1.06724	0.176337
Unigene056094_01	g.49839 m.49839 Unigene056094 Unigene056094_01 g.49839 ORF type:internal len:229 (-) Unigene056094_01:2-685(-)	65.35	7	11	65	228	25.7386	8.42627	0.930109	0.898602	1.09524	0.974651	0.871004	1.92192	0.677995	1.15697	0.842414	0.665491
Unigene034211_01	g.31847 m.31847 Unigene034211 Unigene034211_01 g.31847 ORF type:complete len:421 (+) Unigene034211_01:137-1399(+)	57.86	22	22	49	420	47.1477	6.56592	1.0095	0.993899	1.01565	1.00635	1.02044	0.967257	0.991774	0.993156	1.01328	0.473147
Unigene012805_02	g.11564 m.11564 Unigene012805 Unigene012805_02 g.11564 ORF type:3prime_partial len:339 (+) Unigene012805_02:74-1087(+)	38.76	1	12	60	338	37.4884	5.51611	1.03603	0.977875	1.00144	1.00511	0.984258	0.967597	1.04587	0.999242	1.00587	0.850411
Unigene025502_01	g.23963 m.23963 Unigene025502 Unigene025502_01 g.23963 ORF type:3prime_partial len:371 (-) Unigene025502_01:3-1112(-)	57.84	14	17	53	370	41.3047	5.22412	1.02121	0.993444	1.01175	1.0088	0.997057	0.952832	0.977585	0.975824	1.03379	0.0954351
Unigene045556_01	g.40879 m.40879 Unigene045556 Unigene045556_01 g.40879 ORF type:5prime_partial len:524 (-) Unigene045556_01:332-1903(-)	39.58	17	17	51	523	55.4602	8.55811	1.01523	1.01765	1.04455	1.02581	0.922991	1.12659	0.836275	0.961953	1.06638	0.5016
Unigene023677_01	g.22082 m.22082 Unigene023677 Unigene023677_01 g.22082 ORF type:5prime_partial len:427 (-) Unigene023677_01:278-1558(-)	52.11	24	24	92	426	48.3705	8.00146	1.03385	1.03122	0.959959	1.00834	1.05496	0.869898	1.04029	0.988383	1.0202	0.771178
Unigene037999_03	g.35009 m.35009 Unigene037999 Unigene037999_03 g.35009 ORF type:complete len:726 (+) Unigene037999_03:344-2521(+)	56.83	1	32	58	725	80.2857	6.55127	0.891557	0.86451	1.12884	0.961637	1.08061	0.901261	1.15607	1.04598	0.919364	0.496779
Unigene044632_02	g.40121 m.40121 Unigene044632 Unigene044632_02 g.40121 ORF type:5prime_partial len:1195 (+) Unigene044632_02:2-3586(+)	31.49	37	37	75	1194	136.184	8.82178	1.01587	1.00068	0.989326	1.00196	1.02054	0.890652	1.0313	0.98083	1.02154	0.668857
Unigene057387_01	g.51173 m.51173 Unigene057387 Unigene057387_01 g.51173 ORF type:internal len:455 (+) Unigene057387_01:1-1362(+)	49.78	11	17	48	454	50.805	8.1626	1.01594	1.02035	1.10705	1.04778	0.873963	1.08553	0.82955	0.929681	1.12703	0.234112
Unigene005514_01	g.5299 m.5299 Unigene005514 Unigene005514_01 g.5299 ORF type:complete len:765 (+) Unigene005514_01:103-2397(+)	47.91	34	34	63	764	86.0488	6.30322	1.00565	1.01476	0.940274	0.986894	1.07708	0.948926	1.03501	1.02034	0.967222	0.493332
Unigene057376_03	g.51151 m.51151 Unigene057376 Unigene057376_03 g.51151 ORF type:complete len:495 (-) Unigene057376_03:100-1584(-)	48.99	20	20	51	494	55.7975	6.39209	1.00546	1.02115	0.916099	0.980904	1.10233	0.880558	1.08303	1.02197	0.959815	0.626844
Unigene027585_02	g.26149 m.26149 Unigene027585 Unigene027585_02 g.26149 ORF type:internal len:435 (+) Unigene027585_02:1-1302(+)	35.48	6	15	42	434	49.81	7.44482	1.02811	0.988131	0.987763	1.00134	0.928568	1.01386	0.930011	0.957481	1.0458	0.232705
Unigene045433_02	g.40732 m.40732 Unigene045433 Unigene045433_02 g.40732 ORF type:5prime_partial len:657 (+) Unigene045433_02:1-1971(+)	40.24	2	27	87	656	74.8921	8.00146	0.917186	0.962533	1.0652	0.98164	1.00499	1.22463	0.919033	1.04955	0.935296	0.538093
Unigene056767_03	g.50655 m.50655 Unigene056767 Unigene056767_03 g.50655 ORF type:complete len:512 (+) Unigene056767_03:154-1689(+)	51.08	22	24	63	511	56.0096	7.43018	1.0269	1.01249	1.02122	1.0202	0.961365	1.03539	0.916872	0.971209	1.05044	0.232152
Unigene042359_01	g.38518 m.38518 Unigene042359 Unigene042359_01 g.38518 ORF type:complete len:405 (-) Unigene042359_01:2888-4102(-)	46.53	19	19	61	404	45.2328	8.73389	0.983016	1.02672	0.955625	0.988453	1.08681	0.972109	1.00384	1.02092	0.968199	0.462248
Unigene006171_01	g.6235 m.6235 Unigene006171 Unigene006171_01 g.6235 ORF type:5prime_partial len:1259 (-) Unigene006171_01:443-4219(-)	36.88	41	43	78	1258	136.064	7.28369	1.02174	1.02132	0.970687	1.00458	1.01574	0.921532	1.02708	0.988119	1.01666	0.683336
Unigene045433_04	g.40735 m.40735 Unigene045433 Unigene045433_04 g.40735 ORF type:5prime_partial len:650 (+) Unigene045433_04:1-1950(+)	37.9	1	26	85	649	74.0307	7.86963	0.945595	1.03529	1.06726	1.01605	0.857157	1.72881	0.601291	1.06242	0.956355	0.899059
Unigene009448_01	g.8870 m.8870 Unigene009448 Unigene009448_01 g.8870 ORF type:complete len:285 (-) Unigene009448_01:177-1031(-)	63.73	23	24	86	284	32.5554	4.84326	0.992586	1.0426	1.0459	1.02703	0.921759	1.06822	0.884694	0.958226	1.0718	0.305668
Unigene012080_01	g.10799 m.10799 Unigene012080 Unigene012080_01 g.10799 ORF type:5prime_partial len:231 (+) Unigene012080_01:2-694(+)	60.43	14	15	77	230	26.8179	9.90576	1.02837	1.04122	0.93142	1.00034	1.07091	0.893925	1.03116	0.998664	1.00168	0.980333
Unigene038121_01	g.35160 m.35160 Unigene038121 Unigene038121_01 g.35160 ORF type:5prime_partial len:492 (+) Unigene038121_01:2-1477(+)	42.97	19	19	46	491	52.4561	7.21045	0.983902	1.0391	0.927902	0.983636	1.05371	1.04233	1.05136	1.04913	0.937571	0.112412
Unigene044421_01	g.39907 m.39907 Unigene044421 Unigene044421_01 g.39907 ORF type:5prime_partial len:2326 (+) Unigene044421_01:3-6980(+)	30.92	56	57	72	2325	247.558	6.39209	1.01826	0.965113	1.04245	1.00861	1.00012	0.971414	0.974738	0.982091	1.027	0.341303
Unigene012806_01	g.11566 m.11566 Unigene012806 Unigene012806_01 g.11566 ORF type:3prime_partial len:115 (+) Unigene012806_01:85-426(+)	85.09	2	5	43	114	12.492	4.86865	0.994019	0.953964	1.05889	1.00229	0.97601	1.07684	0.967672	1.00684	0.995481	0.926808
Unigene052186_02	g.46137 m.46137 Unigene052186 Unigene052186_02 g.46137 ORF type:3prime_partial len:398 (-) Unigene052186_02:3-1193(-)	60.2	2	22	58	397	44.8552	7.47412	1.05116	1.0745	0.968009	1.03122	1.00577	0.820897	0.991018	0.939228	1.09795	0.2449
Unigene056382_04	g.50186 m.50186 Unigene056382 Unigene056382_04 g.50186 ORF type:complete len:129 (+) Unigene056382_04:42-428(+)	53.91	1	8	65	128	14.6669	9.78857	1.06522	1.15436	0.85049	1.02336	1.16517	1.02223	0.589363	0.925587	1.10563	0.64274
Unigene034266_01	g.31916 m.31916 Unigene034266 Unigene034266_01 g.31916 ORF type:internal len:107 (-) Unigene034266_01:1-318(-)	67.92	5	6	41	106	11.7489	5.77002	1.0264	0.948088	1.16491	1.04647	0.862028	1.127	0.814796	0.934608	1.11968	0.389537
Unigene047090_02	g.41936 m.41936 Unigene047090 Unigene047090_02 g.41936 ORF type:complete len:394 (+) Unigene047090_02:1765-2946(+)	52.93	19	19	54	393	46.3666	8.29443	1.00321	0.947628	1.07909	1.00998	0.924286	1.22429	0.861493	1.00336	1.0066	0.958045
Unigene014038_01	g.12428 m.12428 Unigene014038 Unigene014038_01 g.12428 ORF type:internal len:652 (+) Unigene014038_01:2-1954(+)	49.16	24	25	49	651	72.5236	4.77979	0.997052	0.999775	0.985975	0.994267	1.08409	0.823301	1.06047	0.989287	1.00503	0.955239
Unigene028756_02	g.27786 m.27786 Unigene028756 Unigene028756_02 g.27786 ORF type:complete len:608 (+) Unigene028756_02:112-1935(+)	58.98	27	29	52	607	65.7281	6.93213	1.00845	1.00704	0.998143	1.00454	0.987284	0.998053	0.980595	0.988644	1.01608	0.0575701
Unigene028466_01	g.27374 m.27374 Unigene028466 Unigene028466_01 g.27374 ORF type:5prime_partial len:1072 (-) Unigene028466_01:86-3301(-)	41.27	45	45	75	1071	121.267	7.10791	0.999356	1.01481	0.964268	0.99281	1.0464	0.950406	1.0222	1.00633	0.986562	0.698449
Unigene028469_01	g.27384 m.27384 Unigene028469 Unigene028469_01 g.27384 ORF type:5prime_partial len:763 (+) Unigene028469_01:2-2290(+)	32.15	1	22	53	762	85.9115	6.43018	1.10098	1.00993	0.984489	1.0318	0.949594	0.891445	0.993353	0.944797	1.09208	0.131928
Unigene028297_01	g.27121 m.27121 Unigene028297 Unigene028297_01 g.27121 ORF type:complete len:450 (+) Unigene028297_01:613-1962(+)	53.01	21	21	58	449	49.568	5.49072	1.01494	0.980876	1.02504	1.00695	0.997142	0.953921	0.984755	0.978606	1.02896	0.200962
Unigene030481_01	g.29244 m.29244 Unigene030481 Unigene030481_01 g.29244 ORF type:complete len:212 (+) Unigene030481_01:89-724(+)	45.97	8	8	55	211	22.5874	4.77979	0.958879	1.00105	0.961968	0.973964	1.09526	0.996008	1.04087	1.04405	0.932872	0.0918436
Unigene042330_01	g.38506 m.38506 Unigene042330 Unigene042330_01 g.38506 ORF type:complete len:285 (-) Unigene042330_01:49-903(-)	50	14	14	49	284	31.2905	9.0415	1.08259	0.899461	1.29376	1.09194	0.708564	1.36635	0.479287	0.8514	1.28252	0.452371
Unigene017187_01	g.15413 m.15413 Unigene017187 Unigene017187_01 g.15413 ORF type:3prime_partial len:270 (+) Unigene017187_01:99-905(+)	50.19	3	13	46	269	29.3628	6.82959	0.999161	1.02476	0.959522	0.99448	1.03425	1.02264	1.01075	1.02255	0.972551	0.236117
Unigene000538_02	g.634 m.634 Unigene000538 Unigene000538_02 g.634 ORF type:complete len:473 (-) Unigene000538_02:540-1958(-)	51.06	1	22	58	472	54.5013	6.84424	0.982752	0.971212	1.01431	0.989424	1.03935	0.992657	1.08252	1.03818	0.953041	0.167679
Unigene008054_02	g.7926 m.7926 Unigene008054 Unigene008054_02 g.7926 ORF type:complete len:133 (+) Unigene008054_02:80-478(+)	77.27	12	12	63	132	14.6963	6.72705	0.919707	0.964066	1.05298	0.978918	1.07279	0.87956	1.06329	1.00521	0.973839	0.74058
Unigene045224_01	g.40483 m.40483 Unigene045224 Unigene045224_01 g.40483 ORF type:complete len:732 (+) Unigene045224_01:158-2353(+)	48.29	31	34	67	731	80.1157	8.20654	1.00695	1.01983	0.972398	0.999726	1.02331	0.943341	1.0498	1.00548	0.994273	0.87727
Unigene056121_01	g.49883 m.49883 Unigene056121 Unigene056121_01 g.49883 ORF type:complete len:118 (+) Unigene056121_01:168-521(+)	73.5	6	6	36	117	13.0174	4.79248	0.975378	1.03659	0.883119	0.96503	1.14458	0.877535	1.09711	1.03974	0.928142	0.469315
Unigene042003_01	g.38150 m.38150 Unigene042003 Unigene042003_01 g.38150 ORF type:complete len:190 (+) Unigene042003_01:62-631(+)	71.96	9	9	32	189	19.9005	8.66064	1.0363	0.991569	1.1637	1.06386	0.867655	0.970579	0.79717	0.878468	1.21104	0.0618261
Unigene052075_01	g.46039 m.46039 Unigene052075 Unigene052075_01 g.46039 ORF type:3prime_partial len:987 (+) Unigene052075_01:98-3055(+)	35.19	26	31	51	986	109.027	7.85498	0.993282	1.02043	0.990208	1.00131	1.02591	0.93824	1.00346	0.989204	1.01223	0.687798
Unigene052249_01	g.46231 m.46231 Unigene052249 Unigene052249_01 g.46231 ORF type:complete len:541 (-) Unigene052249_01:640-2262(-)	51.3	30	30	61	540	61.2168	6.80029	0.994738	0.981906	0.992189	0.989611	1.0599	0.934181	1.03285	1.00898	0.980808	0.640609
Unigene007376_02	g.7382 m.7382 Unigene007376 Unigene007376_02 g.7382 ORF type:internal len:477 (-) Unigene007376_02:3-1430(-)	58.61	16	25	66	476	54.0879	6.49365	1.00565	0.99851	0.923998	0.976054	1.09648	0.964573	1.07855	1.04654	0.932652	0.222675
Unigene023658_02	g.22051 m.22051 Unigene023658 Unigene023658_02 g.22051 ORF type:complete len:507 (-) Unigene023658_02:1557-3077(-)	45.26	18	18	28	506	54.9494	6.18896	1.01691	0.932056	1.10725	1.01874	0.96004	0.89127	0.962338	0.937883	1.08621	0.220217
Unigene027603_01	g.26163 m.26163 Unigene027603 Unigene027603_01 g.26163 ORF type:3prime_partial len:612 (+) Unigene027603_01:110-1942(+)	48.77	28	28	69	611	65.0218	9.34912	1.0143	1.01808	0.98667	1.00635	0.974757	1.03371	0.963318	0.990595	1.01591	0.546551
Unigene026885_03	g.25376 m.25376 Unigene026885 Unigene026885_03 g.25376 ORF type:complete len:232 (+) Unigene026885_03:331-1026(+)	66.67	9	10	31	231	25.0516	5.70654	0.869051	0.798712	1.11994	0.929234	1.0048	1.8406	0.779141	1.20818	0.769118	0.454652
Unigene033938_04	g.31636 m.31636 Unigene033938 Unigene033938_04 g.31636 ORF type:internal len:141 (-) Unigene033938_04:1-420(-)	52.14	2	4	30	140	15.0692	5.23682	0.934484	1.06341	0.845066	0.947652	1.16153	1.05667	1.12181	1.11334	0.851181	0.0780993
Unigene002185_02	g.1930 m.1930 Unigene002185 Unigene002185_02 g.1930 ORF type:complete len:679 (+) Unigene002185_02:186-2222(+)	47.49	24	24	52	678	76.3524	5.85889	1.00976	1.03316	0.929731	0.990885	1.05099	0.961503	1.0382	1.0169	0.974419	0.568931
Unigene027735_01	g.26384 m.26384 Unigene027735 Unigene027735_01 g.26384 ORF type:complete len:391 (+) Unigene027735_01:1354-2526(+)	59.49	11	22	60	390	43.2946	6.02393	0.99395	1.02735	0.919509	0.98027	1.04272	0.999361	1.09386	1.04531	0.937778	0.196174
Unigene012087_01	g.10814 m.10814 Unigene012087 Unigene012087_01 g.10814 ORF type:complete len:107 (-) Unigene012087_01:439-759(-)	64.15	8	8	49	106	11.7389	5.2749	0.967405	1.02071	1.01492	1.00101	1.01351	0.945727	1.02081	0.993347	1.00772	0.806334
Unigene023266_01	g.21675 m.21675 Unigene023266 Unigene023266_01 g.21675 ORF type:complete len:516 (-) Unigene023266_01:171-1718(-)	29.32	16	16	58	515	57.8954	6.7417	0.93273	0.860225	1.16141	0.98479	0.796934	2.04512	0.597706	1.14659	0.858888	0.743811
Unigene048186_01	g.42580 m.42580 Unigene048186 Unigene048186_01 g.42580 ORF type:5prime_partial len:1023 (+) Unigene048186_01:2-3070(+)	34.15	28	28	43	1022	113.853	5.51611	1.0016	1.02932	0.992672	1.00786	1.01337	0.891108	1.02796	0.977479	1.03108	0.534582
Unigene030614_01	g.29387 m.29387 Unigene030614 Unigene030614_01 g.29387 ORF type:complete len:165 (+) Unigene030614_01:105-599(+)	57.32	9	9	57	164	17.5293	9.1001	0.986337	1.00502	0.921348	0.9709	1.12105	0.969623	1.05305	1.04791	0.926515	0.2027
Unigene040797_01	g.37241 m.37241 Unigene040797 Unigene040797_01 g.37241 ORF type:complete len:384 (+) Unigene040797_01:119-1270(+)	60.84	21	21	47	383	44.2358	7.07861	1.00013	0.988434	0.986256	0.991607	1.05146	0.941139	1.03343	1.00868	0.983077	0.646132
Unigene040794_01	g.37218 m.37218 Unigene040794 Unigene040794_01 g.37218 ORF type:complete len:532 (-) Unigene040794_01:189-1784(-)	65.16	33	34	62	531	57.7106	6.75635	1.02755	1.00629	0.976216	1.00335	1.05151	0.8654	1.02546	0.980791	1.023	0.726267
Unigene022551_01	g.20917 m.20917 Unigene022551 Unigene022551_01 g.20917 ORF type:5prime_partial len:723 (+) Unigene022551_01:3-2171(+)	36.15	23	23	70	722	82.1838	6.80029	0.979297	0.915685	1.15981	1.01826	0.774446	1.71979	0.626858	1.04036	0.978758	0.952696
Unigene030503_03	g.29276 m.29276 Unigene030503 Unigene030503_03 g.29276 ORF type:complete len:554 (+) Unigene030503_03:101-1762(+)	35.26	18	18	60	553	62.3929	6.16357	0.988791	0.908547	1.20368	1.03367	0.824317	1.56893	0.686932	1.02673	1.00677	0.981896
Unigene022591_01	g.20995 m.20995 Unigene022591 Unigene022591_01 g.20995 ORF type:internal len:213 (+) Unigene022591_01:1-636(+)	87.74	7	7	51	212	23.532	5.41455	0.894781	0.793849	1.04315	0.910594	0.979015	2.15007	0.682801	1.27063	0.716649	0.471938
Unigene028556_02	g.27514 m.27514 Unigene028556 Unigene028556_02 g.27514 ORF type:complete len:589 (+) Unigene028556_02:192-1958(+)	58.5	1	28	57	588	64.6517	5.88428	1.01892	0.993068	0.997529	1.00317	1.09936	0.925	0.921328	0.981897	1.02167	0.737832
Unigene037976_01	g.34945 m.34945 Unigene037976 Unigene037976_01 g.34945 ORF type:5prime_partial len:1447 (+) Unigene037976_01:1-4341(+)	39.35	47	47	67	1446	158.985	5.93506	0.996966	0.994311	1.02261	1.00463	0.973623	1.00829	1.0141	0.998669	1.00597	0.720608
Unigene052576_01	g.46600 m.46600 Unigene052576 Unigene052576_01 g.46600 ORF type:complete len:296 (+) Unigene052576_01:94-981(+)	59.66	17	17	59	295	31.7186	8.70459	1.022	1.04427	0.975863	1.01404	0.994266	0.968714	0.972048	0.978342	1.03649	0.174987
Unigene048968_01	g.43410 m.43410 Unigene048968 Unigene048968_01 g.43410 ORF type:5prime_partial len:195 (+) Unigene048968_01:3-587(+)	58.25	14	15	79	194	22.3424	9.86182	0.996967	1.03508	0.942076	0.991374	1.07051	0.913989	1.02464	1.00305	0.988362	0.838637
Unigene049979_05	g.44175 m.44175 Unigene049979 Unigene049979_05 g.44175 ORF type:5prime_partial len:363 (-) Unigene049979_05:1820-2908(-)	38.95	11	12	46	362	41.045	8.35303	0.900186	0.831237	1.12312	0.951515	0.861864	2.05668	0.646808	1.18845	0.800634	0.624347
Unigene039854_01	g.36446 m.36446 Unigene039854 Unigene039854_01 g.36446 ORF type:complete len:227 (-) Unigene039854_01:963-1643(-)	71.24	1	18	78	226	26.159	8.06006	0.923022	0.971662	0.974409	0.956364	1.00033	1.15359	1.18355	1.11249	0.85966	0.057598
Unigene027353_01	g.25784 m.25784 Unigene027353 Unigene027353_01 g.25784 ORF type:internal len:426 (-) Unigene027353_01:3-1277(-)	42.59	19	19	58	425	47.7136	6.13818	1.01527	1.04869	0.940422	1.00146	1.0147	1.04789	0.986653	1.01641	0.985289	0.703615
Unigene037232_01	g.34208 m.34208 Unigene037232 Unigene037232_01 g.34208 ORF type:complete len:440 (+) Unigene037232_01:65-1384(+)	43.74	16	17	48	439	49.1588	6.58057	1.02497	1.01408	1.00785	1.01564	1.00498	0.890489	0.996911	0.964125	1.05343	0.238692
Unigene003411_01	g.3176 m.3176 Unigene003411 Unigene003411_01 g.3176 ORF type:complete len:531 (-) Unigene003411_01:254-1846(-)	52.64	23	23	46	530	58.594	8.14795	1.00017	1.01932	0.961474	0.993655	1.05691	0.912494	1.03873	1.00271	0.99097	0.860975
Unigene009518_02	g.9006 m.9006 Unigene009518 Unigene009518_02 g.9006 ORF type:complete len:205 (+) Unigene009518_02:329-943(+)	52.94	13	14	57	204	23.9762	11.8979	1.04731	1.05906	0.961176	1.02252	1.03809	0.893646	0.933159	0.954964	1.07074	0.271514
Unigene025473_01	g.23908 m.23908 Unigene025473 Unigene025473_01 g.23908 ORF type:complete len:543 (-) Unigene025473_01:81-1709(-)	40.96	20	20	49	542	63.1973	6.60986	1.01508	1.03178	0.944716	0.997194	1.06513	0.877109	1.03532	0.992519	1.00471	0.945406
Unigene012114_01	g.10851 m.10851 Unigene012114 Unigene012114_01 g.10851 ORF type:complete len:163 (+) Unigene012114_01:89-577(+)	54.32	7	7	40	162	16.9809	5.98584	0.95669	1.00197	1.0303	0.99632	1.01079	1.04761	0.993588	1.01733	0.979349	0.475518
Unigene017982_01	g.16401 m.16401 Unigene017982 Unigene017982_01 g.16401 ORF type:5prime_partial len:304 (+) Unigene017982_01:3-914(+)	52.48	12	13	52	303	33.3511	5.63037	1.02605	1.01692	0.96385	1.00227	1.00143	0.985535	0.981733	0.989567	1.01284	0.565454
Unigene042057_01	g.38211 m.38211 Unigene042057 Unigene042057_01 g.38211 ORF type:complete len:167 (-) Unigene042057_01:58-558(-)	49.4	10	10	59	166	18.6926	11.4731	1.02857	1.03435	0.91365	0.992189	1.08913	0.897326	1.00978	0.998745	0.993435	0.927958
Unigene000794_02	g.1079 m.1079 Unigene000794 Unigene000794_02 g.1079 ORF type:complete len:394 (+) Unigene000794_02:136-1317(+)	49.87	16	16	48	393	42.9073	6.96143	1.02244	1.03957	0.873304	0.978435	1.06552	0.94616	1.07927	1.03032	0.949644	0.485774
Unigene057602_01	g.51553 m.51553 Unigene057602 Unigene057602_01 g.51553 ORF type:3prime_partial len:277 (+) Unigene057602_01:233-1060(+)	53.62	6	11	38	276	30.2999	5.56689	1.02106	0.981649	0.981792	0.994833	1.02705	0.988065	1.01837	1.01116	0.983851	0.40729
Unigene016925_03	g.15103 m.15103 Unigene016925 Unigene016925_03 g.15103 ORF type:5prime_partial len:456 (-) Unigene016925_03:418-1785(-)	29.01	1	12	50	455	48.6311	9.21729	0.930258	1.11321	1.00856	1.01734	0.989788	0.907752	1.01641	0.971316	1.04739	0.500846
Unigene000538_01	g.632 m.632 Unigene000538 Unigene000538_01 g.632 ORF type:complete len:543 (-) Unigene000538_01:540-2168(-)	47.79	3	24	59	542	62.6783	6.7417	0.982356	1.01532	0.937814	0.978497	1.04868	1.01658	1.08989	1.05172	0.930382	0.0768253
Unigene036432_04	g.33339 m.33339 Unigene036432 Unigene036432_04 g.33339 ORF type:5prime_partial len:428 (+) Unigene036432_04:1-1284(+)	59.72	21	26	59	427	48.1088	5.66846	1.00837	1.01637	0.953654	0.992799	1.05785	0.863035	1.0514	0.99076	1.00206	0.977133
Unigene025019_02	g.23623 m.23623 Unigene025019 Unigene025019_02 g.23623 ORF type:5prime_partial len:407 (+) Unigene025019_02:1-1221(+)	55.67	20	20	71	406	45.2701	6.63916	0.738313	0.708116	0.901088	0.782506	1.24445	2.07522	1.12539	1.48168	0.528119	0.0834307
Unigene008838_02	g.8339 m.8339 Unigene008838 Unigene008838_02 g.8339 ORF type:5prime_partial len:684 (+) Unigene008838_02:2-2053(+)	35.72	27	27	65	683	79.1606	6.56592	1.02867	1.03438	0.948544	1.00386	1.05165	0.874391	1.00984	0.978625	1.02579	0.696793
Unigene019270_01	g.17887 m.17887 Unigene019270 Unigene019270_01 g.17887 ORF type:complete len:587 (+) Unigene019270_01:115-1875(+)	49.66	25	25	47	586	67.3773	8.85107	1.00005	1.01979	0.992554	1.00413	1.00167	1.02992	0.96293	0.998175	1.00597	0.791191
Unigene029775_01	g.28565 m.28565 Unigene029775 Unigene029775_01 g.28565 ORF type:complete len:323 (+) Unigene029775_01:320-1288(+)	55.28	12	12	34	322	34.3545	6.44287	0.996237	0.962706	1.04162	1.00019	0.957658	1.04483	0.970112	0.990866	1.00941	0.806099
Unigene034951_01	g.32446 m.32446 Unigene034951 Unigene034951_01 g.32446 ORF type:5prime_partial len:170 (-) Unigene034951_01:22-531(-)	63.31	14	17	75	169	19.6737	10.272	1.01877	1.02979	0.942605	0.997055	1.08133	0.892655	1.01748	0.997154	0.999901	0.998798
Unigene016123_02	g.14518 m.14518 Unigene016123 Unigene016123_02 g.14518 ORF type:complete len:131 (+) Unigene016123_02:139-531(+)	40	5	5	39	130	14.7096	8.29443	0.833475	0.813194	1.20539	0.950685	0.929872	1.97502	0.608809	1.17123	0.811695	0.636333
Unigene017267_02	g.15514 m.15514 Unigene017267 Unigene017267_02 g.15514 ORF type:5prime_partial len:435 (-) Unigene017267_02:153-1457(-)	30.18	2	16	65	434	48.6078	8.33838	0.93094	0.940557	1.04568	0.972393	1.02335	1.43532	0.862102	1.10692	0.878464	0.483938
Unigene022461_01	g.20786 m.20786 Unigene022461 Unigene022461_01 g.20786 ORF type:complete len:254 (+) Unigene022461_01:99-860(+)	67.98	17	17	51	253	27.1207	8.47021	0.987995	1.01715	0.981419	0.995521	1.00925	1.02709	0.985325	1.00722	0.988381	0.513418
Unigene000561_01	g.653 m.653 Unigene000561 Unigene000561_01 g.653 ORF type:5prime_partial len:895 (+) Unigene000561_01:1-2685(+)	39.6	31	31	57	894	98.0457	4.81787	0.994619	0.926236	1.05787	0.992909	1.04389	0.88157	1.03207	0.985843	1.00717	0.91818
Unigene056950_01	g.50809 m.50809 Unigene056950 Unigene056950_01 g.50809 ORF type:5prime_partial len:236 (+) Unigene056950_01:2-709(+)	63.83	14	15	63	235	26.1377	8.01611	1.01967	1.01005	0.950359	0.99336	0.984887	0.867765	1.14844	1.00037	0.992997	0.937711
Unigene023966_02	g.22491 m.22491 Unigene023966 Unigene023966_02 g.22491 ORF type:5prime_partial len:997 (+) Unigene023966_02:1-2991(+)	34.44	35	39	82	996	111.328	5.84619	0.936963	0.970167	0.963279	0.956803	0.970326	1.33718	1.0704	1.12597	0.849759	0.198746
Unigene024335_01	g.22992 m.22992 Unigene024335 Unigene024335_01 g.22992 ORF type:internal len:534 (+) Unigene024335_01:2-1600(+)	39.77	13	16	38	533	58.6767	8.66064	1.02922	1.03398	0.97601	1.01307	0.972947	0.988386	1.04886	1.0034	1.00964	0.760967
Unigene014923_02	g.13683 m.13683 Unigene014923 Unigene014923_02 g.13683 ORF type:5prime_partial len:405 (+) Unigene014923_02:2-1216(+)	48.02	14	14	27	404	44.1651	5.10986	1.00977	1.01527	1.00979	1.01161	0.994308	0.91013	1.01887	0.974435	1.03815	0.322681
Unigene004402_02	g.4276 m.4276 Unigene004402 Unigene004402_02 g.4276 ORF type:internal len:272 (+) Unigene004402_02:1-813(+)	69.37	18	18	56	271	29.5957	9.34912	1.04531	1.00976	1.15542	1.07016	0.82602	1.09632	0.740023	0.887453	1.20588	0.190206
Unigene040859_01	g.37400 m.37400 Unigene040859 Unigene040859_01 g.37400 ORF type:5prime_partial len:127 (+) Unigene040859_01:3-383(+)	85.71	5	8	34	126	14.09	5.50342	0.998314	0.977889	1.19621	1.05747	0.838413	0.940652	0.847093	0.875386	1.20801	0.0770789
Unigene005699_01	g.5615 m.5615 Unigene005699 Unigene005699_01 g.5615 ORF type:complete len:333 (-) Unigene005699_01:332-1330(-)	53.61	17	17	45	332	36.9213	8.1626	1.03408	1.00547	1.10443	1.048	0.881232	1.01064	0.835499	0.909123	1.15275	0.0820575
Unigene006315_01	g.6419 m.6419 Unigene006315 Unigene006315_01 g.6419 ORF type:3prime_partial len:507 (+) Unigene006315_01:202-1719(+)	38.14	15	15	35	506	57.3692	5.99854	0.99869	1.00548	0.922765	0.975646	1.08331	0.90908	1.10289	1.03176	0.945615	0.449829
Unigene019625_01	g.18195 m.18195 Unigene019625 Unigene019625_01 g.18195 ORF type:complete len:188 (+) Unigene019625_01:23-586(+)	51.34	12	12	75	187	21.4493	10.3013	1.00043	1.01088	0.934044	0.981783	1.10065	0.920762	1.02379	1.01507	0.967209	0.593078
Unigene014530_01	g.13110 m.13110 Unigene014530 Unigene014530_01 g.13110 ORF type:complete len:152 (+) Unigene014530_01:179-634(+)	41.72	7	7	47	151	16.1506	10.4624	0.988877	1.06907	0.906045	0.987996	1.07316	0.934982	1.0333	1.01382	0.974531	0.700508
Unigene019228_01	g.17814 m.17814 Unigene019228 Unigene019228_01 g.17814 ORF type:5prime_partial len:1417 (-) Unigene019228_01:379-4629(-)	27.26	27	28	43	1416	153.709	6.07471	0.991455	0.924086	0.999973	0.971838	1.04915	1.00762	1.04461	1.03379	0.94007	0.0863243
Unigene016811_01	g.14938 m.14938 Unigene016811 Unigene016811_01 g.14938 ORF type:5prime_partial len:208 (+) Unigene016811_01:1-624(+)	45.89	12	12	66	207	24.2806	11.2241	1.0459	1.03813	0.937166	1.00706	1.04147	0.963679	1.0261	1.01042	0.996683	0.940705
Unigene041530_02	g.37922 m.37922 Unigene041530 Unigene041530_02 g.37922 ORF type:5prime_partial len:353 (-) Unigene041530_02:45-1103(-)	60.8	19	22	45	352	40.5182	8.76318	1.00919	0.98222	1.00563	0.999017	0.998988	0.955105	0.998158	0.984084	1.01517	0.4238
Unigene014142_01	g.12575 m.12575 Unigene014142 Unigene014142_01 g.12575 ORF type:internal len:292 (+) Unigene014142_01:1-873(+)	41.58	4	10	27	291	31.4232	6.22705	1.04689	0.971536	1.01896	1.01246	0.996946	0.958431	0.950724	0.9687	1.04517	0.170602
Unigene052728_02	g.46896 m.46896 Unigene052728 Unigene052728_02 g.46896 ORF type:5prime_partial len:216 (+) Unigene052728_02:3-650(+)	64.65	13	13	55	215	24.1454	7.02002	1.00275	1.01567	0.980757	0.999728	1.04673	0.936313	1.00972	0.997588	1.00215	0.952838
Unigene053581_02	g.47488 m.47488 Unigene053581 Unigene053581_02 g.47488 ORF type:5prime_partial len:410 (-) Unigene053581_02:51-1280(-)	55.99	9	22	51	409	46.2123	6.59521	1.01191	1.02406	0.967792	1.00126	0.997022	1.02252	1.03746	1.019	0.982589	0.44122
Unigene017044_01	g.15195 m.15195 Unigene017044 Unigene017044_01 g.15195 ORF type:complete len:682 (-) Unigene017044_01:163-2208(-)	44.2	31	31	57	681	77.5544	7.21045	1.01117	1.03119	0.943867	0.99541	1.03987	0.913565	1.04073	0.998055	0.99735	0.960204
Unigene014918_02	g.13665 m.13665 Unigene014918 Unigene014918_02 g.13665 ORF type:5prime_partial len:654 (-) Unigene014918_02:434-2395(-)	40.28	21	23	42	653	70.5437	8.6167	0.996234	0.975737	1.03496	1.00231	1.03342	0.871227	1.01185	0.972168	1.03101	0.604765
Unigene009533_02	g.9023 m.9023 Unigene009533 Unigene009533_02 g.9023 ORF type:complete len:518 (+) Unigene009533_02:90-1643(+)	41.01	20	20	46	517	56.908	8.67529	1.01202	1.00329	1.10699	1.04077	0.939064	1.02519	0.81379	0.926016	1.12392	0.17543
Unigene007138_01	g.7074 m.7074 Unigene007138 Unigene007138_01 g.7074 ORF type:complete len:619 (+) Unigene007138_01:228-2084(+)	30.42	16	16	38	618	66.1114	8.07471	1.01172	1.01972	0.97988	1.00377	0.984291	1.02312	0.981147	0.996186	1.00762	0.697759
Unigene017337_02	g.15583 m.15583 Unigene017337 Unigene017337_02 g.15583 ORF type:complete len:190 (+) Unigene017337_02:101-670(+)	61.38	14	14	53	189	21.1221	8.48486	1.01309	1.04741	0.99718	1.01923	0.990773	0.942807	0.944396	0.959325	1.06244	0.0502527
Unigene024337_02	g.22996 m.22996 Unigene024337 Unigene024337_02 g.22996 ORF type:internal len:384 (+) Unigene024337_02:3-1151(+)	51.17	14	15	48	383	42.3166	4.66553	1.02071	1.05477	0.945838	1.00711	0.996633	0.962983	1.02016	0.99326	1.01394	0.721558
Unigene016940_01	g.15115 m.15115 Unigene016940 Unigene016940_01 g.15115 ORF type:5prime_partial len:339 (+) Unigene016940_01:1-1017(+)	49.11	10	12	32	338	35.9298	5.19873	1.04001	0.994949	1.11401	1.04966	0.966922	0.972308	0.881017	0.940082	1.11656	0.0741083
Unigene054568_01	g.48631 m.48631 Unigene054568 Unigene054568_01 g.48631 ORF type:complete len:651 (+) Unigene054568_01:141-2093(+)	56	33	33	77	650	70.48	9.34912	1.03351	1.02418	0.944682	1.00079	1.02168	0.970439	1.02155	1.00455	0.996256	0.914603
Unigene032646_01	g.30459 m.30459 Unigene032646 Unigene032646_01 g.30459 ORF type:complete len:451 (+) Unigene032646_01:122-1474(+)	46	22	23	49	450	51.4685	6.29053	1.00244	1.01504	1.02038	1.01262	1.00129	0.946828	0.966687	0.971601	1.04222	0.0708307
Unigene000553_01	g.643 m.643 Unigene000553 Unigene000553_01 g.643 ORF type:5prime_partial len:284 (-) Unigene000553_01:1821-2672(-)	45.58	11	12	31	283	30.6459	4.729	1.01513	1.03813	0.957915	1.00372	0.995558	0.985682	1.0161	0.999114	1.00461	0.865189
Unigene017860_01	g.16195 m.16195 Unigene017860 Unigene017860_01 g.16195 ORF type:internal len:907 (+) Unigene017860_01:1-2718(+)	35.43	29	29	51	906	99.2495	8.89502	0.994149	1.01017	0.968416	0.990912	1.04953	0.918047	1.06042	1.00933	0.981749	0.717013
Unigene005385_01	g.5160 m.5160 Unigene005385 Unigene005385_01 g.5160 ORF type:complete len:249 (-) Unigene005385_01:396-1142(-)	62.5	13	13	36	248	26.5298	5.19873	1.04791	0.98878	1.11684	1.05118	0.85051	1.02747	0.836052	0.904677	1.16194	0.110913
Unigene014719_06	g.13450 m.13450 Unigene014719 Unigene014719_06 g.13450 ORF type:complete len:348 (-) Unigene014719_06:3113-4156(-)	85.01	28	28	51	347	34.8036	8.06006	0.995184	0.975845	0.993536	0.988188	1.01891	1.08837	0.956251	1.02118	0.967696	0.441528
Unigene032999_01	g.30961 m.30961 Unigene032999 Unigene032999_01 g.30961 ORF type:complete len:148 (-) Unigene032999_01:27-470(-)	57.14	8	8	36	147	16.731	9.87646	1.01438	1.03838	0.953931	1.00223	1.05834	0.931231	1.03259	1.00739	0.994879	0.9165
Unigene049741_01	g.43922 m.43922 Unigene049741 Unigene049741_01 g.43922 ORF type:5prime_partial len:163 (-) Unigene049741_01:428-916(-)	74.69	11	11	40	162	18.074	4.85596	0.939025	1.02281	1.07156	1.01113	0.979526	0.98504	0.940357	0.968308	1.04423	0.357099
Unigene008705_01	g.8210 m.8210 Unigene008705 Unigene008705_01 g.8210 ORF type:5prime_partial len:329 (-) Unigene008705_01:56-1042(-)	60.67	10	18	41	328	36.5522	7.29834	0.94799	0.984747	1.16007	1.03094	0.901253	1.01581	0.982596	0.966554	1.06661	0.431968
Unigene045340_08	g.40628 m.40628 Unigene045340 Unigene045340_08 g.40628 ORF type:3prime_partial len:416 (+) Unigene045340_08:155-1399(+)	44.58	5	15	42	415	48.0051	6.94678	0.98142	0.896752	1.0582	0.978791	0.926199	1.5809	0.747688	1.08493	0.902169	0.701374
Unigene056835_01	g.50733 m.50733 Unigene056835 Unigene056835_01 g.50733 ORF type:complete len:242 (-) Unigene056835_01:1602-2327(-)	73.03	15	15	40	241	27.9179	4.93213	0.968192	1.01703	0.944807	0.976676	1.07151	0.988106	1.06738	1.04233	0.93701	0.129657
Unigene030188_01	g.29066 m.29066 Unigene030188 Unigene030188_01 g.29066 ORF type:complete len:222 (-) Unigene030188_01:26-691(-)	56.11	16	16	80	221	25.0669	11.356	1.0304	1.04045	0.940308	1.00372	1.05307	0.987838	0.98885	1.00992	0.993863	0.879795
[truncated: 3,674 more rows]

## Sheet: mated-CB
Proteome raw data of mated-CB
[truncated: 3,771 more rows]
