# Supplementary material for: Proteome Analysis of Male Accessory Gland Secretions in the Diamondback Moth, Plutella xylostella (Lepidoptera: Plutellidae)
Source: Insects. 2023 Jan 27;14(2):132. doi: 10.3390/insects14020132 (PMC9960318; doi:10.3390/insects14020132)
Supplement: Supplementary file 1 [file insects-14-00132-s001.zip › Supplemental Table S5 Detailed annotation of DAPs in Plutella xylostella.xlsx]

## Sheet: secreted ACPs
Accession	Name	Functional	Subcellular localization	SMART_Domain	SignalP	PFAM ID	PFAM description	D. melanogaster	A. aegypti	A. mellifera	Heliconius butterflies	Homo Sapiens	Nr-ID	Nr-Score	Nr-Evalue	Nr-annotation	Swissprot-ID	Swissprot-Score	Swissprot-Evalue	Swissprot-annotation	KOG-Protein-or-Domain	KOG-Score	KOG-Evalue	KOG-ID	KOG-Function-Description	KO-ID	KEGG-Evalue	KEGG-Score	KEGG-Gene	GO annotations
Unigene048202_01	Collagen	Cell and extracellular structure	Nuclear	--	Y	--	--	No	Domain	No	No	No	ref|XP_011548415.1|	1320	0	PREDICTED: collagen alpha-1(III) chain, partial [Plutella xylostella]	--	--	--	--	--	--	--	--	--	--	--	--	--
Unigene040814_04	Collagen	Cell and extracellular structure	Nuclear	--	N	--	--	No	Blast	No	No	No	ref|XP_011548415.1|	1396	0	PREDICTED: collagen alpha-1(III) chain, partial [Plutella xylostella]	sp|A5DP36|PAN1_PICGU	67	7.09e-10	Actin cytoskeleton-regulatory complex protein PAN1 OS=Meyerozyma guilliermondii (strain ATCC 6260 / CBS 566 / DSM 6381 / JCM 1539 / NBRC 10279 / NRRL Y-324) GN=PAN1 PE=3 SV=2	7294642	113	6.45e-25	KOG3544	Collagens (type IV and type XIII), and related proteins	--	--	--	--
Unigene031538_01	Tetraspanin	Cell and extracellular structure	Extracellular	--	N	PF00335	Tetraspanin family	No	Domain	No	No	No	--	--	--	--	sp|Q8S8Q6|TET8_ARATH	354	6.47e-124	Tetraspanin-8 OS=Arabidopsis thaliana GN=TET8 PE=2 SV=1	--	--	--	--	--	--	--	--	--
Unigene032756_02	Gamma-glutamylcyclotransferase	Metabolism: amino acid	Extracellular;Mitochondrial	--	Y	PF13772	AIG2-like family	No	No	No	No	No	ref|XP_011567087.1|	428	4e-151	PREDICTED: gamma-glutamylcyclotransferase-like [Plutella xylostella]	sp|Q32LE4|GGCT_BOVIN	115	1.28e-29	Gamma-glutamylcyclotransferase OS=Bos taurus GN=GGCT PE=2 SV=1	7293898	144	3.03e-41	KOG4059	Uncharacterized conserved protein	K00682(GGCT)	--	--	--
Unigene056697_03	Aromatic-L-amino-acid decarboxylase	Metabolism: amino acid	Mitochondrial	--	N	PF00282	Pyridoxal-dependent decarboxylase conserved domain	No	Blast	No	No	No	ref|XP_011548476.1|	1297	0	PREDICTED: aromatic-L-amino-acid decarboxylase [Plutella xylostella]	sp|Q95ZS2|TDC1_CAEEL	689	0	Tyrosine decarboxylase OS=Caenorhabditis elegans GN=tdc-1 PE=2 SV=1	7302285	745	0	KOG0628	Aromatic-L-amino-acid/L-histidine decarboxylase	K22329(TDC-1)	--	--	--	GO:0019752(BP:carboxylic acid metabolic process);GO:0016831(MF:carboxy-lyase activity)
Unigene021597_01	Vanin-like protein	Metabolism: amino acid	Nuclear	--	N	--	--	No	No	No	No	No	ref|XP_011563638.1|	367	4e-116	PREDICTED: vanin-like protein 2 isoform X1 [Plutella xylostella]	--	--	--	--	--	--	--	--	--	--	--	--	--
Unigene003468_05	Beta-galactosidase	Metabolism: carbohydrate	Lysosomal	--	N	PF01301//PF13364	Glycosyl hydrolases family 35//Beta-galactosidase jelly roll domain	No	Domain	Blast	No	No	ref|XP_011550145.1|	689	0	PREDICTED: beta-galactosidase-like [Plutella xylostella]	sp|Q58D55|BGAL_BOVIN	251	5.73e-70	Beta-galactosidase OS=Bos taurus GN=GLB1 PE=2 SV=1	7299550	310	3.36e-91	KOG0496	Beta-galactosidase	K12309//beta-galactosidase [EC:3.2.1.23]	0	689	pxy:105382026	GO:0016798(MF:hydrolase activity, acting on glycosyl bonds)
Unigene028172_03	Beta-mannosidase	Metabolism: carbohydrate	PlasmaMembrane	--	N	PF02837//PF00703	Glycosyl hydrolases family 2, sugar binding domain//Glycosyl hydrolases family 2	Domain	Blast	No	No	No	ref|XP_004924569.1|	1142	0	PREDICTED: beta-mannosidase [Bombyx mori]	sp|Q95327|MANBA_CAPHI	610	0	Beta-mannosidase OS=Capra hircus GN=MANBA PE=2 SV=1	Hs5174523	595	0	KOG2230	Predicted beta-mannosidase	K01192//beta-mannosidase [EC:3.2.1.25]	0	1142	bmor:101741798
Unigene003090_01	C-type lysozyme	Metabolism: carbohydrate	Extracellular	LYZ1	Y	PF00062	C-type lysozyme/alpha-lactalbumin family	No	No	No	No	No	ref|XP_011551066.1|	157	5e-39	PREDICTED: calponin homology domain-containing protein DDB_G0272472-like [Plutella xylostella]	sp|P82174|LYS_GALME	73.6	2.49e-14	Lysozyme OS=Galleria mellonella PE=1 SV=2	--	--	--	--	--	--	--	--	--	GO:0003796(MF:lysozyme activity)
Unigene003180_01	Chitinase	Metabolism: carbohydrate	Cytoplasmic	Glyco_18	Y	PF00704	Glycosyl hydrolases family 18	Domain	Blast	Blast	No	No	dbj|BAF36822.1|	896	0	pxImaginal disk growth factor [Plutella xylostella]	sp|Q9GV28|IDGFL_BOMMO	650	0	Chitinase-like protein EN03 OS=Bombyx mori GN=EN03 PE=1 SV=1	7291098	452	3.74e-151	KOG2806	Chitinase	K01183(E3.2.1.14)	--	--	--	GO:0005975(BP:carbohydrate metabolic process);GO:0006032(BP:chitin catabolic process);GO:0004568(MF:chitinase activity)
Unigene036626_01	Trehalase	Metabolism: carbohydrate	PlasmaMembrane	--	Y	PF01204	Trehalase	Domain	No	No	No	No	ref|XP_011557766.1|	423	3e-139	PREDICTED: LOW QUALITY PROTEIN: trehalase-like [Plutella xylostella]	sp|P32358|TREA_BOMMO	289	7.08e-93	Trehalase OS=Bombyx mori PE=1 SV=1	Hs6005914	236	3.11e-73	KOG0602	Neutral trehalase	K01194//alpha,alpha-trehalase [EC:3.2.1.28]	2.04e-139	423	pxy:105388534	GO:0016787(MF:hydrolase activity)
Unigene036627_01	Trehalase	Metabolism: carbohydrate	Cytoplasmic;Mitochondrial	--	N	PF01204	Trehalase	Domain	No	No	No	No	ref|XP_011557766.1|	495	4e-167	PREDICTED: LOW QUALITY PROTEIN: trehalase-like [Plutella xylostella]	sp|P32358|TREA_BOMMO	372	1.73e-125	Trehalase OS=Bombyx mori PE=1 SV=1	Hs6005914	265	1.61e-84	KOG0602	Neutral trehalase	K01194//alpha,alpha-trehalase [EC:3.2.1.28]	2.17e-167	495	pxy:105388534	GO:0016787(MF:hydrolase activity)
Unigene048182_01	Hyaluronidase	Metabolism: carbohydrate	Nuclear	--	Y	PF01630	Hyaluronidase	No	No	No	No	No	ref|XP_012544258.1|	525	7e-173	PREDICTED: hyaluronidase-like [Bombyx mori]	sp|Q08169|HUGA_APIME	328	2.31e-101	Hyaluronidase OS=Apis mellifera PE=1 SV=1	--	--	--	--	--	K01197//hyaluronoglucosaminidase [EC:3.2.1.35]	4.01e-173	525	bmor:101735594	GO:0003824(MF:catalytic activity)
Unigene009576_01	Lipase	Metabolism: lipid	PlasmaMembrane	--	Y	PF00151	Lipase	Domain	Domain	No	No	No	ref|XP_011559112.1|	719	0	PREDICTED: lipase member H-like [Plutella xylostella]	sp|Q8CIV3|LIPH_MOUSE	103	3.5e-23	Lipase member H OS=Mus musculus GN=Liph PE=2 SV=2	--	--	--	--	--	K19404//phosphatidic acid-selective&#160;phospholipase A1 [EC:3.1.1.-]	0	719	pxy:105389658	GO:0005576(CC:extracellular region);GO:0052689(MF:carboxylic ester hydrolase activity);EC:3.1.1.0(NA:NA)
Unigene040717_04	Lipase	Metabolism: lipid	Extracellular	--	N	PF00151	Lipase	Domain	Domain	No	No	No	ref|XP_011559396.1|	294	2e-91	PREDICTED: pancreatic lipase-related protein 2-like [Plutella xylostella]	sp|P17892|LIPR2_MOUSE	90.1	1.09e-17	Pancreatic lipase-related protein 2 OS=Mus musculus GN=Pnliprp2 PE=1 SV=2	--	--	--	--	--	--	--	--	--	GO:0052689(MF:carboxylic ester hydrolase activity)
Unigene008889_03	Phospholipase	Metabolism: lipid	Extracellular	--	Y	PF00151	Lipase	Domain	Domain	No	No	No	ref|XP_011559111.1|	723	0	PREDICTED: phospholipase A1 member A-like [Plutella xylostella]	sp|Q53H76|PLA1A_HUMAN	99	1.02e-20	Phospholipase A1 member A OS=Homo sapiens GN=PLA1A PE=2 SV=2	--	--	--	--	--	K19404//phosphatidic acid-selective&#160;phospholipase A1 [EC:3.1.1.-]	0	723	pxy:105389657	GO:0005576(CC:extracellular region);GO:0052689(MF:carboxylic ester hydrolase activity);EC:3.1.1.0(NA:NA)
Unigene007352_03	Glycosylphosphatidylinositol-specific phospholipase C	Metabolism: lipid	Cytoplasmic	--	N	--	--	Domain	No	No	No	No	ref|XP_011562491.1|	722	0	PREDICTED: PI-PLC X domain-containing protein 1-like, partial [Plutella xylostella]	sp|Q8BLJ3|PLCX3_MOUSE	68.2	1.38e-10	PI-PLC X domain-containing protein 3 OS=Mus musculus GN=Plcxd3 PE=1 SV=1	7294196	139	3.11e-34	KOG4306	Glycosylphosphatidylinositol-specific phospholipase C	--	--	--	--
Unigene004097_02	Palmitoyl-protein thioesterase	Metabolism: lipid	Cytoplasmic	--	Y	PF02089	Palmitoyl protein thioesterase	No	No	No	No	No	ref|XP_011562727.1|	547	0	PREDICTED: palmitoyl-protein thioesterase 1, partial [Plutella xylostella]	sp|P45479|PPT1_RAT	344	4.16e-113	Palmitoyl-protein thioesterase 1 OS=Rattus norvegicus GN=Ppt1 PE=1 SV=1	Hs4506031	337	2.81e-111	KOG2541	Palmitoyl protein thioesterase	K01074//palmitoyl-protein thioesterase [EC:3.1.2.22]	0	547	pxy:105392751	GO:0003824(MF:catalytic activity)
Unigene014072_04	Lysophospholipid acyltransferase	Metabolism: lipid	Nuclear	--	Y	--	--	Domain	No	No	No	No	ref|XP_011554803.1|	1003	0	PREDICTED: lysophospholipid acyltransferase 7-like [Plutella xylostella]	sp|Q5U4T9|MBOA7_XENLA	236	3.81e-66	Lysophospholipid acyltransferase 7 OS=Xenopus laevis GN=mboat7 PE=2 SV=1	7297116	323	4.77e-97	KOG2706	Predicted membrane protein	K13516//lysophospholipid acyltransferase 7 [EC:2.3.1.-]	0	1003	pxy:105386019
Unigene012605_01	Phospholipid phosphatase	Metabolism: lipid	PlasmaMembrane	acidPPc	Y	PF01569	PAP2 superfamily	No	No	No	No	No	ref|XP_011550171.1|	591	0	PREDICTED: phosphatidate phosphatase PPAPDC1B-like [Plutella xylostella]	sp|Q3UMZ3|PLPP5_MOUSE	196	2.22e-59	Phospholipid phosphatase 5 OS=Mus musculus GN=Plpp5 PE=2 SV=1	7296728	198	3.17e-59	KOG3030	Lipid phosphate phosphatase and related enzymes of the PAP2 family	K18693(DPP1)	--	--	--	GO:0016021(CC:integral component of membrane)
Unigene044678_01	Venom acid phosphatase	Metabolism: lipid	PlasmaMembrane;Mitochondrial	--	N	PF00328	Histidine phosphatase superfamily (branch 2)	No	Domain	Domain	No	No	ref|XP_011558083.1|	695	0	PREDICTED: venom acid phosphatase Acph-1-like [Plutella xylostella]	sp|Q5BLY5|ACPH1_APIME	190	7.42e-55	Venom acid phosphatase Acph-1 OS=Apis mellifera PE=1 SV=1	7293788	197	1.42e-58	KOG3720	Lysosomal & prostatic acid phosphatases	K19283//prostatic aicd phosphatase [EC:3.1.3.2 3.1.3.5]	0	695	pxy:105388775
Unigene028498_01	Adenosine deaminase	Metabolism: nucleotide	Cytoplasmic	--	Y	PF08451//PF00962	Adenosine/AMP deaminase N-terminal//Adenosine/AMP deaminase	Domain	Domain	No	No	No	ref|XP_011549829.1|	1018	0	PREDICTED: adenosine deaminase CECR1-like [Plutella xylostella]	sp|Q2VQV9|CECR1_XENLA	364	2.33e-112	Adenosine deaminase CECR1 OS=Xenopus laevis GN=cecr1 PE=1 SV=1	7293947	401	1.32e-126	KOG1097	Adenine deaminase/adenosine deaminase	K19572//adenosine deaminase CECR1 [EC:3.5.4.4]	0	1018	pxy:105381732
Unigene051164_02	Adenosine deaminase	Metabolism: nucleotide	Cytoplasmic;ER	--	Y	PF08451//PF00962	Adenosine/AMP deaminase N-terminal//Adenosine/AMP deaminase	Domain	Domain	No	No	No	ref|XP_011549828.1|	1029	0	PREDICTED: adenosine deaminase CECR1-like [Plutella xylostella]	sp|Q5RC46|CECR1_PONAB	372	1.69e-118	Adenosine deaminase CECR1 OS=Pongo abelii GN=CECR1 PE=2 SV=1	7293947	444	1.6e-146	KOG1097	Adenine deaminase/adenosine deaminase	K19572//adenosine deaminase CECR1 [EC:3.5.4.4]	0	1029	pxy:105381731	GO:0005615(CC:extracellular space);GO:0019239(MF:deaminase activity)
Unigene056399_01	Prorein with chitin binding Peritrophin-A domain	Other: chitin binding	Extracellular	ChtBD2	Y	PF01607	Chitin binding Peritrophin-A domain	No	No	No	No	No	ref|XP_011549048.1|	454	8e-161	PREDICTED: chondroitin proteoglycan 2-like [Plutella xylostella]	sp|P41996|CPG2_CAEEL	54.3	1e-06	Chondroitin proteoglycan-2 OS=Caenorhabditis elegans GN=cpg-2 PE=1 SV=3	--	--	--	--	--	--	--	--	--
Unigene026783_01	Cysteine-rich secretory protein	Other： immune	Extracellular	SCP	Y	--	--	Domain	Domain	Domain	No	No	ref|XP_011555726.1|	199	2e-64	PREDICTED: venom allergen 5-like [Plutella xylostella]	sp|P10737|VA53_DOLMA	48.1	1.45e-06	Venom allergen 5.02 (Fragment) OS=Dolichovespula maculata PE=1 SV=3	7299732	64.3	5.55e-13	KOG3017	Defense-related protein containing SCP domain	--	--	--	--
Unigene040742_04	Cysteine-rich secretory protein	Other： immune	Mitochondrial	SCP	N	PF00188	Cysteine-rich secretory protein family	Domain	Domain	Domain	No	No	ref|XP_011566584.1|	162	6e-48	PREDICTED: CRISP/Allergen/PR-1-like [Plutella xylostella]	sp|P35781|VA51_VESCR	48.5	7.48e-06	Venom allergen 5.01 OS=Vespa crabro PE=1 SV=1	--	--	--	--	--	--	--	--	--
Unigene032860_03	C-type lectin	Other： immune	Extracellular	CLECT	Y	PF00059	Lectin C-type domain	Domain	Domain	No	No	No	ref|XP_011548768.1|	284	2e-94	PREDICTED: hemolymph lipopolysaccharide-binding protein-like [Plutella xylostella]	--	--	--	--	--	--	--	--	--	--	--	--	--
Unigene008971_07	Galectin	Other： immune	Extracellular;Nuclear	Gal-bind_lectin	N	PF00337	Galactoside-binding lectin	No	No	No	No	No	ref|XP_011556876.1|	353	5e-118	PREDICTED: galectin-4-like [Plutella xylostella]	sp|Q8K419|LEG4_MOUSE	122	5.55e-30	Galectin-4 OS=Mus musculus GN=Lgals4 PE=1 SV=2	Hs5453712	122	1.31e-30	KOG3587	Galectin, galactose-binding lectin	K10091//galectin-4	3.29e-118	353	pxy:105387791
Unigene019951_01	Von Willebrand factor	Other： immune	Nuclear	VWC	Y	--	--	No	Domain	No	No	Domain	ref|XP_011552662.1|	1676	0	PREDICTED: mucin-2-like [Plutella xylostella]	sp|Q9IBG7|KCP_XENLA	65.9	3.18e-09	Kielin/chordin-like protein OS=Xenopus laevis GN=kcp PE=2 SV=1	Hs20482475	63.9	1.15e-09	KOG1216	von Willebrand factor and related coagulation proteins	--	--	--	--
Unigene039189_01	Immune-related protein	Other： immune	PlasmaMembrane;Mitochondrial	--	Y	--	--	No	No	No	No	No	gb|AAD09281.1|	338	5e-114	immune-related Hdd13 [Hyphantria cunea]	--	--	--	--	--	--	--	--	--	--	--	--	--
Unigene056131_07	Gag-pol polyprotein precursor	Other: reverse transcript	Extracellular;Mitochondrial	--	Y	--	--	No	No	No	No	No	gb|KMQ88855.1|	962	0	gag-pol polyprotein precursor [Lasius niger]	--	--	--	--	CE16623	319	3.72e-87	KOG0017	FOG: Transposon-encoded proteins with TYA, reverse transcriptase, integrase domains in various combinations	--	--	--	--
Unigene054827_01	Reverse transcriptase	Other: reverse transcript	Extracellular;Nuclear	--	Y	--	--	No	No	No	No	No	ref|XP_011552935.1|	306	6e-94	PREDICTED: nuclear transcription factor Y subunit alpha-like [Plutella xylostella]	sp|P21328|RTJK_DROME	145	1.44e-33	RNA-directed DNA polymerase from mobile element jockey OS=Drosophila melanogaster GN=pol PE=1 SV=1	CE07199	155	1.37e-37	KOG1075	FOG: Reverse transcriptase	--	--	--	--
Unigene000389_02	Aldo-keto reductase	Other:oxidoreductase	Cytoplasmic	--	Y	PF00248	Aldo/keto reductase family	No	No	No	Blast	No	ref|XP_011562926.1|	678	0	PREDICTED: aldo-keto reductase AKR2E4-like [Plutella xylostella]	sp|H9JTG9|AK2E4_BOMMO	342	3.09e-116	Aldo-keto reductase AKR2E4 OS=Bombyx mori GN=akr2e PE=1 SV=1	7292408	266	4.57e-87	KOG1577	Aldo/keto reductase family proteins	K00011//aldehyde reductase [EC:1.1.1.21]	0	678	pxy:105392929
Unigene019704_01	Aldo-keto reductase	Other:oxidoreductase	Cytoplasmic	--	Y	PF00248	Aldo/keto reductase family	No	No	No	Blast	No	ref|XP_011548344.1|	677	0	PREDICTED: aldo-keto reductase AKR2E4-like [Plutella xylostella]	sp|H9JTG9|AK2E4_BOMMO	452	1.33e-158	Aldo-keto reductase AKR2E4 OS=Bombyx mori GN=akr2e PE=1 SV=1	7294572	263	5.7e-85	KOG1577	Aldo/keto reductase family proteins	K00011//aldehyde reductase [EC:1.1.1.21]	0	677	pxy:105380474	GO:0044710(NA:NA)
Unigene019303_01	Peptidylglycine alpha-hydroxylating monooxygenase	Other:oxidoreductase	Extracellular;Lysosomal	--	Y	PF01082//PF03712	Copper type II ascorbate-dependent monooxygenase, N-terminal domain//Copper type II ascorbate-dependent monooxygenase, C-terminal domain	Domain	No	No	No	No	ref|XP_011557548.1|	216	1e-63	PREDICTED: peptidylglycine alpha-hydroxylating monooxygenase [Plutella xylostella]	sp|O01404|PHM_DROME	117	1.79e-27	Peptidylglycine alpha-hydroxylating monooxygenase OS=Drosophila melanogaster GN=Phm PE=1 SV=2	7291705	117	2.76e-28	KOG3567	Peptidylglycine alpha-amidating monooxygenase	--	--	--	--	GO:0008152(BP:metabolic process);GO:0004497(MF:monooxygenase activity)
Unigene019301_01	Peptidylglycine alpha-hydroxylating monooxygenase	Other:oxidoreductase	Cytoplasmic;Mitochondrial	--	N	PF01082//PF03712	Copper type II ascorbate-dependent monooxygenase, N-terminal domain//Copper type II ascorbate-dependent monooxygenase, C-terminal domain	Blast	No	No	No	No	ref|XP_011557548.1|	255	9e-81	PREDICTED: peptidylglycine alpha-hydroxylating monooxygenase [Plutella xylostella]	sp|O01404|PHM_DROME	150	6.88e-41	Peptidylglycine alpha-hydroxylating monooxygenase OS=Drosophila melanogaster GN=Phm PE=1 SV=2	7291705	150	1.06e-41	KOG3567	Peptidylglycine alpha-amidating monooxygenase	--	--	--	--
Unigene027240_01	Gamma interferon inducible lysosomal thiol reductase	Other:oxidoreductase	Extracellular	--	Y	PF03227	Gamma interferon inducible lysosomal thiol reductase (GILT)	No	Domain	Domain	No	No	ref|XP_975539.1|	100	9e-24	PREDICTED: GILT-like protein F37H8.5 [Tribolium castaneum]	sp|O17861|YVRI_CAEEL	70.9	3.91e-13	GILT-like protein F37H8.5 OS=Caenorhabditis elegans GN=F37H8.5 PE=1 SV=1	7299217	96.3	6.6e-24	KOG3160	Gamma-interferon inducible lysosomal thiol reductase	--	--	--	--
Unigene032837_02	Senecionine N-oxygenase	Other:oxidoreductase	Cytoplasmic	--	Y	PF00743	Flavin-binding monooxygenase-like	No	No	Blast	No	No	ref|XP_011563711.1|	959	0	PREDICTED: senecionine N-oxygenase-like isoform X1 [Plutella xylostella]	sp|Q8MP06|SNO1_TYRJA	383	3.46e-125	Senecionine N-oxygenase OS=Tyria jacobaeae GN=sno1 PE=1 SV=1	7291696	286	1.9e-89	KOG1399	Flavin-containing monooxygenase	--	--	--	--
Unigene040806_01	Sulfhydryl oxidase	Other:oxidoreductase	Extracellular	--	Y	PF00085//PF04777	Thioredoxin//Erv1 / Alr family	Domain	Blast	No	No	Domain	ref|XP_011557290.1|	1184	0	PREDICTED: sulfhydryl oxidase 2-like isoform X2 [Plutella xylostella]	sp|Q8JGM4|QSOX1_CHICK	271	2.65e-76	Sulfhydryl oxidase 1 OS=Gallus gallus GN=QSOX1 PE=1 SV=1	7303341	333	2.38e-100	KOG1731	FAD-dependent sulfhydryl oxidase/quiescin and related proteins	K10758//thiol oxidase [EC:1.8.3.2]	0	1174	pxy:105388135
Unigene056634_02	GMC oxidoreductase	Other:oxidoreductase	Cytoplasmic;Mitochondrial	--	Y	PF00732//PF05199	GMC oxidoreductase	Domain	Domain	Domain	No	No	ref|XP_012548169.1|	914	0	PREDICTED: glucose dehydrogenase [FAD, quinone]-like [Bombyx mori]	sp|P18172|DHGL_DROPS	405	8.93e-131	Glucose dehydrogenase [FAD, quinone] OS=Drosophila pseudoobscura pseudoobscura GN=Gld PE=3 SV=4	7293009	568	0	KOG1238	Glucose dehydrogenase/choline dehydrogenase/mandelonitrile lyase (GMC oxidoreductase family)	--	--	--	--
Unigene028722_02	DnaJ-class molecular chaperone	Other：chaperone	Cytoplasmic	DnaJ	Y	PF13414//PF00226//PF13181	TPR repeat//DnaJ domain//Tetratricopeptide repeat	No	Domain	No	No	No	ref|XP_011558833.1|	988	0	PREDICTED: dnaJ homolog subfamily C member 3 [Plutella xylostella]	sp|Q13217|DNJC3_HUMAN	394	2.98e-127	DnaJ homolog subfamily C member 3 OS=Homo sapiens GN=DNAJC3 PE=1 SV=1	7299214	555	0	KOG0624	dsRNA-activated protein kinase inhibitor P58, contains TPR and DnaJ domains	K09523//DnaJ homolog subfamily C member 3	0	988	pxy:105389428
Unigene053393_01	Cuticle protein	Other: protection	Extracellular	--	Y	--	--	No	No	No	No	No	dbj|BAM19095.1|	129	3e-37	cuticular protein PpolCPH4A [Papilio polytes]	sp|P85195|CU01_LONON	94.7	2.9e-24	Cuticle protein 1 OS=Lonomia obliqua PE=1 SV=2	--	--	--	--	--	--	--	--	--
Unigene027761_01	Glutaminyl-peptide cyclotransferase	protein modification machinery	PlasmaMembrane;Mitochondrial	--	Y	PF04389	Peptidase family M28	No	Domain	No	No	No	ref|XP_011557757.1|	651	0	PREDICTED: glutaminyl-peptide cyclotransferase-like isoform X1 [Plutella xylostella]	sp|Q90YA8|QPCT_GLOBL	253	9.54e-81	Glutaminyl-peptide cyclotransferase OS=Gloydius blomhoffii GN=QPCT PE=2 SV=1	7296321	330	4.54e-112	KOG3946	Glutaminyl cyclase	--	--	--	--
Unigene016941_01	Lysosomal aspartic protease	Proteolysis regulators: protease	Extracellular	--	Y	PF07966//PF00026	A1 Propeptide //Eukaryotic aspartyl protease	No	Blast	No	No	No	ref|XP_011551072.1|	264	9e-87	PREDICTED: lysosomal aspartic protease [Plutella xylostella]	sp|Q03168|ASPP_AEDAE	171	1.91e-51	Lysosomal aspartic protease OS=Aedes aegypti GN=AAEL006169 PE=1 SV=2	7304149	164	1.2e-49	KOG1339	Aspartyl protease	K01379//cathepsin D [EC:3.4.23.5]	5.44e-87	264	pxy:105382820
Unigene027442_03	Furin-like protease	Proteolysis regulators: protease	Extracellular	FU	Y	PF16470//PF00082//PF01483//PF14843//PF15913	Peptidase S8 pro-domain//Subtilase family//Proprotein convertase P-domain//Growth factor receptor domain IV//Furin-like repeat, cysteine-rich	No	Domain	No	No	No	ref|XP_011563829.1|	2146	0	PREDICTED: furin-like protease 2, partial [Plutella xylostella]	sp|P30432|FUR2_DROME	1508	0	Furin-like protease 2 OS=Drosophila melanogaster GN=Fur2 PE=2 SV=2	7293216	1508	0	KOG3525	Subtilisin-like proprotein convertase	K08654//proprotein convertase subtilisin/kexin type 5 [EC:3.4.21.-]	0	2146	pxy:105393727	GO:0016020(CC:membrane);GO:0008236(MF:serine-type peptidase activity)
Unigene014415_01	Serine carboxypeptidase	Proteolysis regulators: protease	Cytoplasmic	--	Y	PF00450	Serine carboxypeptidase	No	No	Domain	No	No	ref|XP_011555901.1|	882	0	PREDICTED: venom serine carboxypeptidase-like [Plutella xylostella]	sp|C9WMM5|VCP_APIME	301	8.42e-97	Venom serine carboxypeptidase OS=Apis mellifera PE=2 SV=1	HsM13786125	265	2.37e-83	KOG1282	Serine carboxypeptidases (lysosomal cathepsin A)	--	--	--	--
Unigene014414_01	Serine carboxypeptidase	Proteolysis regulators: protease	Cytoplasmic	--	N	PF00450	Serine carboxypeptidase	No	No	Domain	No	No	ref|XP_011555901.1|	244	1e-77	PREDICTED: venom serine carboxypeptidase-like [Plutella xylostella]	sp|C9WMM5|VCP_APIME	83.6	1.09e-17	Venom serine carboxypeptidase OS=Apis mellifera PE=2 SV=1	7300553	78.2	1.34e-16	KOG1282	Serine carboxypeptidases (lysosomal cathepsin A)	--	--	--	--	GO:0008233(MF:peptidase activity)
Unigene054198_02	Serine carboxypeptidase	Proteolysis regulators: protease	Lysosomal	--	Y	PF00450	Serine carboxypeptidase	No	No	Domain	No	No	ref|XP_011555879.1|	1013	0	PREDICTED: venom serine carboxypeptidase-like [Plutella xylostella]	sp|C9WMM5|VCP_APIME	345	1.27e-111	Venom serine carboxypeptidase OS=Apis mellifera PE=2 SV=1	HsM13786125	329	3.66e-106	KOG1282	Serine carboxypeptidases (lysosomal cathepsin A)	--	--	--	--	GO:0016020(CC:membrane);GO:0004180(MF:carboxypeptidase activity)
Unigene027853_02	Zinc carboxypeptidase	Proteolysis regulators: protease	Mitochondrial	Zn_pept	Y	PF02244//PF00246	Carboxypeptidase activation peptide//Zinc carboxypeptidase	Domain	No	No	No	No	ref|XP_011558334.1|	302	9e-96	PREDICTED: carboxypeptidase B-like [Plutella xylostella]	sp|O02350|CBPA1_ANOGA	88.2	1.73e-17	Zinc carboxypeptidase A 1 OS=Anopheles gambiae GN=AGAP009593 PE=2 SV=3	CE26965	70.9	4.51e-13	KOG2650	Zinc carboxypeptidase	--	--	--	--
Unigene007262_05	Zinc carboxypeptidase	Proteolysis regulators: protease	Cytoplasmic	Zn_pept	N	PF02244//PF00246	Carboxypeptidase activation peptide//Zinc carboxypeptidase	Domain	Blast	No	No	No	ref|XP_011547818.1|	571	0	PREDICTED: carboxypeptidase B-like [Plutella xylostella]	sp|P04069|CBPB_ASTAS	209	4.61e-75	Carboxypeptidase B OS=Astacus astacus PE=1 SV=1	7290634_2	233	5.14e-107	KOG2650	Zinc carboxypeptidase	--	--	--	--	GO:0006508(BP:proteolysis);GO:0004181(MF:metallocarboxypeptidase activity);GO:0008270(MF:zinc ion binding);EC:3.4.17.0(NA:NA)
Unigene014007_05	Zinc carboxypeptidase	Proteolysis regulators: protease	Cytoplasmic;Nuclear	Zn_pept	N	PF00246//PF13620	Zinc carboxypeptidase//Carboxypeptidase regulatory-like domain	Domain	Domain	No	No	No	ref|XP_011557440.1|	379	1e-124	PREDICTED: carboxypeptidase E-like [Plutella xylostella]	sp|Q9EQV8|CBPN_RAT	142	9.4e-36	Carboxypeptidase N catalytic chain OS=Rattus norvegicus GN=Cpn1 PE=2 SV=1	Hs4503011	134	1.05e-33	KOG2649	Zinc carboxypeptidase	K01294//carboxypeptidase E [EC:3.4.17.10]	8.23e-125	379	pxy:105388226	GO:0006508(BP:proteolysis);GO:0004181(MF:metallocarboxypeptidase activity);GO:0008270(MF:zinc ion binding);EC:3.4.17.0(NA:NA)
Unigene014009_03	Zinc carboxypeptidase	Proteolysis regulators: protease	Cytoplasmic	Zn_pept	N	PF00246	Zinc carboxypeptidase	Domain	Domain	No	No	No	ref|XP_011551122.1|	426	1e-143	PREDICTED: carboxypeptidase E-like [Plutella xylostella]	sp|Q2KJ83|CBPN_BOVIN	194	3.4e-54	Carboxypeptidase N catalytic chain OS=Bos taurus GN=CPN1 PE=2 SV=1	Hs4503011	191	4.98e-54	KOG2649	Zinc carboxypeptidase	K01294//carboxypeptidase E [EC:3.4.17.10]	6.86e-144	426	pxy:105382852
Unigene005358_01	Serine protease: Trypsin	Proteolysis regulators: protease	Cytoplasmic	Tryp_SPc	Y	PF00089	Trypsin	Domain	Domain	Blast	Domain	No	gb|AEU11620.1|	426	5e-149	seminal fluid protein HACP027 [Eueides isabella]	sp|P05049|SNAK_DROME	154	7.35e-42	Serine protease snake OS=Drosophila melanogaster GN=snk PE=1 SV=2	7299715	154	1.13e-42	KOG3627	Trypsin	--	--	--	--	GO:0008233(MF:peptidase activity)
Unigene027318_02	serine protease: Trypsin	Proteolysis regulators: protease	Extracellular;PlasmaMembrane	Tryp_SPc	Y	PF00089	Trypsin	Domain	Domain	Blast	Domain	No	ref|XP_011548764.1|	526	0	PREDICTED: chymotrypsin-2-like [Plutella xylostella]	sp|Q27289|CTR1_ANOGA	115	1.87e-27	Chymotrypsin-1 OS=Anopheles gambiae GN=CHYM1 PE=1 SV=3	7300232	108	7.36e-26	KOG3627	Trypsin	--	--	--	--	GO:0016787(MF:hydrolase activity)
Unigene029022_03	serine protease: Trypsin	Proteolysis regulators: protease	Extracellular	Tryp_SPc	Y	PF00089	Trypsin	Domain	Domain	Blast	Domain	No	ref|XP_011559384.1|	508	1e-178	PREDICTED: trypsin CFT-1-like isoform X3 [Plutella xylostella]	sp|O97399|TRYP_PHACE	142	1.53e-37	Trypsin OS=Phaedon cochleariae PE=2 SV=1	Hs15451940	120	7.27e-29	KOG3627	Trypsin	K01312//trypsin [EC:3.4.21.4]	4e-177	504	pxy:105389885	GO:0006508(BP:proteolysis);GO:0004252(MF:serine-type endopeptidase activity)
Unigene029840_08	serine protease: Trypsin	Proteolysis regulators: protease	Extracellular	Tryp_SPc	Y	PF00089	Trypsin	Domain	Domain	Blast	Domain	No	ref|XP_011553524.1|	443	1e-149	PREDICTED: plasminogen-like [Plutella xylostella]	sp|P08217|CEL2A_HUMAN	124	7.28e-31	Chymotrypsin-like elastase family member 2A OS=Homo sapiens GN=CELA2A PE=1 SV=1	7293767	135	1.15e-34	KOG3627	Trypsin	--	--	--	--	GO:0008233(MF:peptidase activity)
Unigene043273_01	serine protease: Trypsin	Proteolysis regulators: protease	Extracellular;Mitochondrial	Tryp_SPc	Y	PF00089	Trypsin	Domain	Blast	Blast	Domain	No	ref|XP_011552357.1|	220	4e-69	PREDICTED: trypsin-like [Plutella xylostella]	sp|P35587|HYPA_HYPLI	55.8	1.34e-07	Hypodermin-A OS=Hypoderma lineatum PE=1 SV=2	7303317	53.9	9.58e-08	KOG3627	Trypsin	--	--	--	--
Unigene044190_01	Serine protease: Trypsin	Proteolysis regulators: protease	Extracellular;PlasmaMembrane	Tryp_SPc	Y	PF00089	Trypsin	Domain	Blast	Blast	Domain	No	gb|ADJ58583.1|	185	2e-56	seminal fluid protein HACP049 [Heliconius melpomene]	sp|P13582|EAST_DROME	103	5.55e-25	Serine protease easter OS=Drosophila melanogaster GN=ea PE=1 SV=3	7301922	110	1.81e-28	KOG3627	Trypsin	--	--	--	--	GO:0008233(MF:peptidase activity)
Unigene054621_02	serine protease: Trypsin	Proteolysis regulators: protease	Extracellular	Tryp_SPc	Y	PF00089	Trypsin	Domain	Domain	Domain	Domain	No	ref|XP_011562729.1|	535	0	PREDICTED: trypsin-like [Plutella xylostella]	sp|P35045|TRYA_MANSE	201	2.01e-57	Trypsin, alkaline A OS=Manduca sexta PE=2 SV=1	7303613	159	3.28e-43	KOG3627	Trypsin	K01312//trypsin [EC:3.4.21.4]	--	--	--	GO:0008233(MF:peptidase activity)
Unigene056020_01	serine protease: Trypsin	Proteolysis regulators: protease	Mitochondrial	Tryp_SPc	Y	PF00089	Trypsin	Domain	Domain	Domain	Domain	No	ref|XP_011548436.1|	239	9e-78	PREDICTED: trypsin-like [Plutella xylostella]	sp|O97399|TRYP_PHACE	157	1.99e-46	Trypsin OS=Phaedon cochleariae PE=2 SV=1	Hs4506155	129	1.63e-36	KOG3627	Trypsin	K01312//trypsin [EC:3.4.21.4]	5.36e-78	239	pxy:105380554	GO:0016787(MF:hydrolase activity)
Unigene056025_08	serine protease: Trypsin	Proteolysis regulators: protease	Extracellular	Tryp_SPc	Y	PF00089	Trypsin	Domain	Domain	Domain	Domain	No	ref|XP_011548436.1|	400	2e-139	PREDICTED: trypsin-like [Plutella xylostella]	sp|O97399|TRYP_PHACE	112	4.2e-28	Trypsin OS=Phaedon cochleariae PE=2 SV=1	7297481	102	4.53e-25	KOG3627	Trypsin	K01312//trypsin [EC:3.4.21.4]	9.23e-140	400	pxy:105380554
Unigene056026_01	serine protease: Trypsin	Proteolysis regulators: protease	PlasmaMembrane	Tryp_SPc	Y	PF00089	Trypsin	Domain	Domain	Blast	Domain	No	ref|XP_011563508.1|	507	0	PREDICTED: trypsin, alkaline A-like [Plutella xylostella]	sp|P35045|TRYA_MANSE	134	5.07e-36	Trypsin, alkaline A OS=Manduca sexta PE=2 SV=1	7302369	100	5.4e-24	KOG3627	Trypsin	--	--	--	--
Unigene057569_05	serine protease: Trypsin	Proteolysis regulators: protease	Extracellular;Cytoplasmic;Nuclear	Tryp_SPc	Y	PF00089	Trypsin	Domain	Domain	Domain	Domain	No	ref|XP_011555041.1|	658	0	PREDICTED: trypsin-1-like [Plutella xylostella]	sp|P35035|TRY1_ANOGA	189	5.15e-53	Trypsin-1 OS=Anopheles gambiae GN=TRYP1 PE=2 SV=3	7295794_2	172	2.7e-48	KOG3627	Trypsin	K01312//trypsin [EC:3.4.21.4]	0	658	pxy:105386223
Unigene035212_02	serine protease: Trypsin	Proteolysis regulators: protease	Extracellular	Tryp_SPc	N	PF00089	Trypsin	Domain	Domain	Domain	Domain	No	ref|XP_011556457.1|	198	3e-63	PREDICTED: trypsin, alkaline C-like [Plutella xylostella]	sp|P35035|TRY1_ANOGA	105	1.51e-27	Trypsin-1 OS=Anopheles gambiae GN=TRYP1 PE=2 SV=3	7303613	87	1.74e-21	KOG3627	Trypsin	K01312//trypsin [EC:3.4.21.4]	1.7e-63	198	pxy:105387433	GO:0016787(MF:hydrolase activity)
Unigene037348_02	Serine protease: Trypsin	Proteolysis regulators: protease	Extracellular	Tryp_SPc	N	PF00089	Trypsin	Domain	No	Blast	Domain	No	ref|XP_011569265.1|	529	0	PREDICTED: transmembrane protease serine 3-like [Plutella xylostella]	sp|Q5G265|NETR_SAGLB	68.6	2.5e-11	Neurotrypsin OS=Saguinus labiatus GN=PRSS12 PE=3 SV=1	Hs14602453	67	4.65e-12	KOG3627	Trypsin	--	--	--	--
Unigene053489_03	serine protease: Trypsin	Proteolysis regulators: protease	Extracellular	Tryp_SPc	N	PF00089	Trypsin	Domain	Domain	Domain	Domain	No	ref|XP_011556457.1|	324	7e-111	PREDICTED: trypsin, alkaline C-like [Plutella xylostella]	sp|P35047|TRYC_MANSE	157	2.52e-46	Trypsin, alkaline C OS=Manduca sexta PE=2 SV=1	7297481	122	2.19e-33	KOG3627	Trypsin	K01312//trypsin [EC:3.4.21.4]	4.42e-111	324	pxy:105387433	GO:0016787(MF:hydrolase activity)
Unigene056023_01	serine protease: Trypsin	Proteolysis regulators: protease	Cytoplasmic	Tryp_SPc	N	PF00089	Trypsin	Domain	Domain	Domain	Domain	No	ref|XP_011552357.1|	246	1e-81	PREDICTED: trypsin-like [Plutella xylostella]	sp|O97399|TRYP_PHACE	70.9	1.55e-13	Trypsin OS=Phaedon cochleariae PE=2 SV=1	7302369	56.2	3.46e-09	KOG3627	Trypsin	--	--	--	--	GO:0016787(MF:hydrolase activity)
Unigene001988_02	serine protease: Trypsin	Proteolysis regulators: protease	Extracellular	Tryp_SPc	N	PF00089	Trypsin	Domain	Domain	Blast	Domain	No	ref|XP_011551241.1|	381	1e-129	PREDICTED: trypsin-1-like [Plutella xylostella]	sp|P35041|TRY7_ANOGA	159	1.02e-43	Trypsin-7 OS=Anopheles gambiae GN=TRYP7 PE=2 SV=2	7295794_2	148	6.64e-41	KOG3627	Trypsin	K01312//trypsin [EC:3.4.21.4]	--	--	--	GO:0008233(MF:peptidase activity)
Unigene000206_11	serine protease: Trypsin	Proteolysis regulators: protease	PlasmaMembrane	Tryp_SPc	N	PF00089	Trypsin	Domain	Blast	Blast	Domain	No	ref|XP_011552358.1|	58.2	2e-08	PREDICTED: trypsin-3-like [Plutella xylostella]	--	--	--	--	--	--	--	--	--	K01312//trypsin [EC:3.4.21.4]	--	--	--	GO:0016787(MF:hydrolase activity)
Unigene044191_01	Serine protease: Trypsin	Proteolysis regulators: protease	Extracellular;PlasmaMembrane	CLIP	Y	PF12032//PF00089	Regulatory CLIP domain of proteinases//Trypsin	Domain	Domain	Domain	Domain	No	gb|AAV91006.1|	234	8e-67	hemolymph proteinase 8 [Manduca sexta]	sp|P13582|EAST_DROME	214	3.01e-60	Serine protease easter OS=Drosophila melanogaster GN=ea PE=1 SV=3	7296876	216	7.57e-62	KOG3627	Trypsin	--	--	--	--	GO:0008233(MF:peptidase activity)
Unigene055993_03	Serpin	Proteolysis regulators: protease inhibitor	Extracellular	SERPIN	N	PF00079	Serpin (serine protease inhibitor)	Domain	Blast	No	Blast	No	ref|XP_011562439.1|	827	0	PREDICTED: antichymotrypsin-2-like [Plutella xylostella]	sp|P22922|A1AT_BOMMO	171	1.1e-46	Antitrypsin OS=Bombyx mori PE=1 SV=2	7302315	185	2.01e-52	KOG2392	Serpin	K13963//serpin B	0	827	pxy:105392507
Unigene040723_04	Serpin	Proteolysis regulators: protease inhibitor	Cytoplasmic	SERPIN	N	PF00079	Serpin (serine protease inhibitor)	Domain	Domain	No	Blast	No	ref|XP_011555964.1|	658	0	PREDICTED: serpin B3-like [Plutella xylostella]	sp|P29508|SPB3_HUMAN	197	1.83e-57	Serpin B3 OS=Homo sapiens GN=SERPINB3 PE=1 SV=2	7299966	251	2.83e-78	KOG2392	Serpin	K13963//serpin B	0	658	pxy:105387001	GO:0006508(BP:proteolysis);GO:0005615(CC:extracellular space);GO:0008233(MF:peptidase activity)
Unigene018313_06	Serpin	Proteolysis regulators: protease inhibitor	PlasmaMembrane;Mitochondrial;Nuclear	--	N	PF00079	Serpin (serine protease inhibitor)	Domain	No	No	Blast	No	ref|XP_012547720.1|	280	3e-87	PREDICTED: serine protease inhibitor 29 isoform X1 [Bombyx mori]	sp|P48594|SPB4_HUMAN	66.6	1.82e-10	Serpin B4 OS=Homo sapiens GN=SERPINB4 PE=1 SV=2	Hs18589614	66.6	2.81e-11	KOG2392	Serpin	--	--	--	--
Unigene053303_01	Serpin	Proteolysis regulators: protease inhibitor	Extracellular	SERPIN	N	PF00079	Serpin (serine protease inhibitor)	Domain	Blast	No	Blast	No	ref|XP_011551741.1|	221	3e-70	PREDICTED: serpin B6-like isoform X2 [Plutella xylostella]	sp|P80034|ACH2_BOMMO	79.7	1.23e-17	Antichymotrypsin-2 OS=Bombyx mori PE=1 SV=1	7297153	72.8	5.31e-16	KOG2392	Serpin	--	--	--	--	GO:0005615(CC:extracellular space)
Unigene007313_02	Serpin	Proteolysis regulators: protease inhibitor	Cytoplasmic	SERPIN	Y	PF00079	Serpin (serine protease inhibitor)	Domain	Blast	No	Blast	No	ref|XP_011551735.1|	1082	0	PREDICTED: serine protease inhibitor 3/4 isoform X1 [Plutella xylostella]	sp|Q64268|HEP2_RAT	103	4.75e-22	Heparin cofactor 2 OS=Rattus norvegicus GN=Serpind1 PE=1 SV=1	7301970	150	1.14e-37	KOG2392	Serpin	--	--	--	--	GO:0006508(BP:proteolysis);GO:0005615(CC:extracellular space);GO:0008233(MF:peptidase activity)
Unigene033877_01	Serpin	Proteolysis regulators: protease inhibitor	Extracellular	--	Y	--	--	No	No	No	No	No	ref|XP_011569297.1|	337	2e-110	PREDICTED: uncharacterized protein LOC105398773 [Plutella xylostella]	--	--	--	--	--	--	--	--	--	--	--	--	--
Unigene040724_03	Serpin	Proteolysis regulators: protease inhibitor	Extracellular	SERPIN	Y	PF00079	Serpin (serine protease inhibitor)	Domain	Blast	No	No	No	ref|XP_011555964.1|	385	3e-132	PREDICTED: serpin B3-like [Plutella xylostella]	sp|P29508|SPB3_HUMAN	85.5	6.55e-18	Serpin B3 OS=Homo sapiens GN=SERPINB3 PE=1 SV=2	7299966	126	1.75e-33	KOG2392	Serpin	K13963//serpin B	1.89e-132	385	pxy:105387001	GO:0006508(BP:proteolysis);GO:0005615(CC:extracellular space);GO:0008233(MF:peptidase activity)
Unigene032967_01	Cysteine proteinase inhibitor	Proteolysis regulators: protease inhibitor	Cytoplasmic	CY	Y	PF00031//PF16845	Cystatin domain//Aspartic acid proteinase inhibitor	Domain	Blast	No	No	No	ref|XP_001583451.1|	59.3	2e-09	Clan IH, family I25, phytocystatin-like peptidase inhibitor [Trichomonas vaginalis G3]	sp|P09229|CYT1_ORYSJ	269	2.97e-92	Cysteine proteinase inhibitor 1 OS=Oryza sativa subsp. japonica GN=Os01g0803200 PE=1 SV=2	--	--	--	--	--	--	--	--	--
Unigene016861_01	Cysteine proteinase inhibitor	Proteolysis regulators: protease inhibitor	Mitochondrial	CY	N	PF00031//PF16845	Cystatin domain//Aspartic acid proteinase inhibitor	Domain	Domain	No	No	No	dbj|BAE97580.1|	173	1e-47	multicystatin [Manduca sexta]	sp|Q6TPK4|CYT1_ACTDE	48.9	2.6e-06	Cysteine proteinase inhibitor 1 OS=Actinidia deliciosa PE=1 SV=1	--	--	--	--	--	K01373//cathepsin F [EC:3.4.22.41]	8.04e-127	394	pxy:105390473
Unigene016864_01	Cysteine proteinase inhibitor	Proteolysis regulators: protease inhibitor	Mitochondrial	CY	N	PF16845	Aspartic acid proteinase inhibitor	Domain	Domain	No	No	No	dbj|BAI44279.1|	72.8	6e-14	cysteine proteinase inhibitor precursor [Manduca sexta]	sp|Q6TPK4|CYT1_ACTDE	45.1	6.8e-06	Cysteine proteinase inhibitor 1 OS=Actinidia deliciosa PE=1 SV=1	--	--	--	--	--	K01373//cathepsin F [EC:3.4.22.41]	5.23e-35	132	pxy:105390473
Unigene026851_01	Cysteine proteinase inhibitor	Proteolysis regulators: protease inhibitor	Nuclear	CY	N	PF00031	Cystatin domain	Domain	Domain	No	No	No	dbj|BAI44279.1|	209	3e-57	cysteine proteinase inhibitor precursor [Manduca sexta]	--	--	--	--	--	--	--	--	--	--	--	--	--
Unigene022536_01	Endonuclease	RNA and protein synthesis	Extracellular	Endonuclease_NS	N	PF01223	DNA/RNA non-specific endonuclease	No	Blast	No	No	No	gb|KFB48484.1|	204	2e-57	AGAP004948-PA-like protein [Anopheles sinensis]	--	--	--	--	--	--	--	--	--	--	--	--	--
Unigene022469_01	Heterogeneous nuclear ribonucleoprotein	RNA and protein synthesis	Extracellular;Nuclear	RRM	N	PF13893	RNA recognition motif. (a.k.a. RRM, RBD, or RNP domain)	No	No	No	No	No	ref|XP_004923734.2|	455	2e-157	PREDICTED: heterogeneous nuclear ribonucleoprotein L isoform X2 [Bombyx mori]	sp|P14866|HNRPL_HUMAN	189	8.63e-54	Heterogeneous nuclear ribonucleoprotein L OS=Homo sapiens GN=HNRNPL PE=1 SV=2	7302450	300	1.61e-98	KOG1456	Heterogeneous nuclear ribonucleoprotein L (contains RRM repeats)	K13159//heterogeneous nuclear ribonucleoprotein L	1.2e-157	455	bmor:101738381
Unigene056693_01	Endoribonuclease	RNA and protein synthesis	Nuclear	--	N	--	--	No	No	No	No	No	ref|XP_011562239.1|	524	0	PREDICTED: poly(U)-specific endoribonuclease homolog [Plutella xylostella]	--	--	--	--	--	--	--	--	--	K14648//poly(U)-specific endoribonuclease [EC:3.1.-.-]	0	524	pxy:105392323
Unigene056696_01	Endoribonuclease	RNA and protein synthesis	Cytoplasmic;Nuclear	--	N	PF09412	Endoribonuclease XendoU	No	No	No	No	No	ref|XP_011562239.1|	467	1e-159	PREDICTED: poly(U)-specific endoribonuclease homolog [Plutella xylostella]	sp|Q9VZ49|ENDOU_DROME	276	2.63e-85	Poly(U)-specific endoribonuclease homolog OS=Drosophila melanogaster GN=CG2145 PE=1 SV=1	7292579	276	4.06e-86	KOG2849	Placental protein 11	K14648//poly(U)-specific endoribonuclease [EC:3.1.-.-]	8.4e-160	467	pxy:105392323
Unigene005731_01	RNA polymerase II transcription elongation factor	RNA and protein synthesis	Nuclear	--	N	--	--	No	No	No	No	No	ref|XP_011562123.1|	222	8e-68	PREDICTED: pre-mRNA-splicing factor CWC25 homolog [Plutella xylostella]	sp|F4JW79|RDM3_ARATH	50.4	3.89e-06	Protein RNA-directed DNA methylation 3 OS=Arabidopsis thaliana GN=RDM3 PE=1 SV=1	At5g04290	50.4	6.01e-07	KOG1999	RNA polymerase II transcription elongation factor DSIF/SUPT5H/SPT5	--	--	--	--
Unigene036582_01	Polypyrimidine tract-binding protein	RNA and protein synthesis	Mitochondrial;Nuclear	RRM	N	PF14259//PF13893	RNA recognition motif (a.k.a. RRM, RBD, or RNP domain)	No	No	No	No	No	ref|XP_011564234.1|	1087	0	PREDICTED: polypyrimidine tract-binding protein 1 [Plutella xylostella]	sp|Q66H20|PTBP2_RAT	573	0	Polypyrimidine tract-binding protein 2 OS=Rattus norvegicus GN=Ptbp2 PE=1 SV=1	7302108	682	0	KOG1190	Polypyrimidine tract-binding protein	K14948//polypyrimidine tract-binding protein 2	0	1087	pxy:105394091
Unigene048939_01	Transcription activator	RNA and protein synthesis	PlasmaMembrane	--	Y	PF15868	Transcription activator MBF2	No	No	No	No	No	gb|AFH57151.1|	154	6e-46	REPAT31 [Spodoptera exigua]	--	--	--	--	--	--	--	--	--	--	--	--	--
Unigene033974_03	Translation initiation factor 4E-binding protein	RNA and protein synthesis	Nuclear	--	N	PF05456	Eukaryotic translation initiation factor 4E binding protein (EIF4EBP)	No	No	No	No	No	ref|XP_011554873.1|	229	3e-68	PREDICTED: eukaryotic translation initiation factor 4E-binding protein 2 [Plutella xylostella]	sp|Q13542|4EBP2_HUMAN	85.5	1.95e-18	Eukaryotic translation initiation factor 4E-binding protein 2 OS=Homo sapiens GN=EIF4EBP2 PE=1 SV=1	--	--	--	--	--	K18644//eukaryotic translation initiation factor 4E binding protein 2	1.95e-68	229	pxy:105386083	GO:0045947(BP:negative regulation of translational initiation);GO:0003743(MF:translation initiation factor activity);GO:0008190(MF:eukaryotic initiation factor 4E binding)
Unigene012392_01	Ecdysteroid-regulated 16 kDa protein	Signal transduction	Extracellular	ML	Y	PF02221	ML domain	Domain	Blast	Blast	No	No	ref|XP_011550540.1|	316	4e-109	PREDICTED: ecdysteroid-regulated 16 kDa protein [Plutella xylostella]	sp|Q25481|ES16_MANSE	77	1.69e-16	Ecdysteroid-regulated 16 kDa protein OS=Manduca sexta GN=ESR16 PE=2 SV=1	7299836	121	4.75e-34	KOG4063	Major epididymal secretory protein HE1	K13443//Niemann-Pick C2 protein	2.15e-109	316	pxy:105382369
Unigene056113_06	Ecdysteroid-regulated 16 kDa protein	Signal transduction	Extracellular	ML	Y	PF02221	ML domain	Domain	Domain	Domain	No	No	ref|XP_011557209.1|	96.3	3e-21	PREDICTED: ecdysteroid-regulated 16 kDa protein-like [Plutella xylostella]	sp|Q25481|ES16_MANSE	67.4	4.03e-12	Ecdysteroid-regulated 16 kDa protein OS=Manduca sexta GN=ESR16 PE=2 SV=1	7296022	63.2	1.72e-11	KOG4063	Major epididymal secretory protein HE1	K13443//Niemann-Pick C2 protein	1.85e-21	96.3	pxy:105388066	GO:0005576(CC:extracellular region)
Unigene056619_02	Spaetzle	Signal transduction	Extracellular	--	Y	PF16077	Spaetzle	No	No	No	No	No	gb|EHJ70117.1|	127	4e-30	Spz1B [Danaus plexippus]	--	--	--	--	--	--	--	--	--	--	--	--	--
Unigene018979_01	Spaetzle	Signal transduction	Nuclear	--	Y	--	--	No	No	No	No	No	gb|ACU68555.1|	83.2	1e-15	Spz1A [Manduca sexta]	--	--	--	--	--	--	--	--	--	--	--	--	--
Unigene036541_01	Nucleobindin	Signal transduction	Nuclear	EFh	Y	PF13499	EF-hand domain pair	Domain	Domain	No	No	No	gb|EHJ75620.1|	241	2e-67	CALNUC [Danaus plexippus]	sp|Q9JI85|NUCB2_RAT	83.2	2.44e-15	Nucleobindin-2 OS=Rattus norvegicus GN=Nucb2 PE=1 SV=1	CE03322	87.8	1.35e-17	KOG3866	DNA-binding protein of the nucleobindin family	--	--	--	--	GO:0005509(MF:calcium ion binding)
Unigene037320_03	Phosphatidylethanolamine-binding protein	Signal transduction	Mitochondrial	--	Y	PF01161	Phosphatidylethanolamine-binding protein	Domain	Domain	Domain	No	No	ref|XP_011550375.1|	431	2e-151	PREDICTED: protein D2-like isoform X1 [Plutella xylostella]	sp|O16264|PEBPH_CAEEL	248	4.45e-80	Phosphatidylethanolamine-binding protein homolog F40A3.3 OS=Caenorhabditis elegans GN=F40A3.3 PE=3 SV=1	7297976	274	8.86e-92	KOG3346	Phosphatidylethanolamine binding protein	--	--	--	--
Unigene043638_01	Chemosensory protein	Signal transduction	Extracellular	--	Y	PF03392	Insect pheromone-binding family, A10/OS-D	No	No	Blast	No	No	dbj|BAF91720.1|	183	7e-54	chemosensory protein [Papilio xuthus]	sp|Q9W1C9|PEB3_DROME	48.9	7.18e-06	Ejaculatory bulb-specific protein 3 OS=Drosophila melanogaster GN=EbpIII PE=1 SV=2	--	--	--	--	--	--	--	--	--
Unigene045922_01	PMP-22/EMP/MP20/Claudin tight junction domain-containing protein	Signal transduction	PlasmaMembrane	--	Y	PF13903	PMP-22/EMP/MP20/Claudin tight junction	No	No	No	No	No	ref|NP_001295495.1|	452	3e-158	uncharacterized LOC105388316 [Plutella xylostella]	--	--	--	--	--	--	--	--	--	--	--	--	--	GO:0016021(CC:integral component of membrane)
Unigene057594_02	Netrin-1	Signal transduction	Extracellular	EGF_Lam	Y	PF00055//PF00053	Laminin N-terminal (Domain VI)//Laminin EGF-like (Domains III and V)	No	No	No	No	Domain	ref|XP_012544143.1|	918	0	PREDICTED: netrin-1 isoform X3 [Bombyx mori]	sp|Q924Z9|NET1_RAT	578	0	Netrin-1 OS=Rattus norvegicus GN=Ntn1 PE=1 SV=1	Hs4758840	577	0	KOG3512	Netrin, axonal chemotropic factor	K06843//netrin 1	0	839	bmor:101744167
Unigene032781_03	Allatostatin-cc	Signal transduction	Extracellular;Nuclear	--	Y	--	--	No	No	No	No	No	dbj|BAO00935.1|	57	2e-08	allatostatin-cc [Nilaparvata lugens]	--	--	--	--	--	--	--	--	--	--	--	--	--
Unigene026736_01	Type II inositol 1,4,5-trisphosphate 5-phosphatase	Transporters and protein export machinery	Cytoplasmic	IPPc	N	PF16776//PF03372//PF00620	Type II inositol 1,4,5-trisphosphate 5-phosphatase PH domain//Endonuclease/Exonuclease/phosphatase family//RhoGAP domain	No	No	No	No	No	ref|XP_011549893.1|	1767	0	PREDICTED: type II inositol 1,4,5-trisphosphate 5-phosphatase [Plutella xylostella]	sp|P32019|I5P2_HUMAN	674	0	Type II inositol 1,4,5-trisphosphate 5-phosphatase OS=Homo sapiens GN=INPP5B PE=1 SV=4	Hs13325070	646	0	KOG0565	Inositol polyphosphate 5-phosphatase and related proteins	K01099//phosphatidylinositol-bisphosphatase [EC:3.1.3.36]	0	1767	pxy:105381791	GO:0009987(BP:cellular process);GO:0044699(NA:NA)
Unigene051905_03	ADP-ribosylation factor-like protein	Transporters and protein export machinery	PlasmaMembrane	ARF	N	PF00025	ADP-ribosylation factor family	No	Blast	No	No	No	ref|XP_011550985.1|	223	7e-65	PREDICTED: ADP-ribosylation factor-like protein 1 [Plutella xylostella]	sp|P25160|ARL1_DROME	197	5.25e-57	ADP-ribosylation factor-like protein 1 OS=Drosophila melanogaster GN=Arl1 PE=2 SV=5	7294204	197	9.89e-58	KOG0072	GTP-binding ADP-ribosylation factor-like protein ARL1	K07942//ADP-ribosylation factor-like protein 1	4.26e-65	223	pxy:105382748	GO:0007264(BP:small GTPase mediated signal transduction);GO:0005622(CC:intracellular);GO:0005525(MF:GTP binding)
Unigene004762_02	Apolipophorin-III	Transporters and protein export machinery	Extracellular;Mitochondrial;Nuclear	--	Y	PF07464	Apolipophorin-III precursor (apoLp-III)	No	No	No	No	No	gb|ADK78218.1|	313	7e-107	apolipophorin-III [Plutella xylostella]	sp|P13276|APL3_MANSE	223	6.82e-72	Apolipophorin-3 OS=Manduca sexta PE=1 SV=1	--	--	--	--	--	--	--	--	--	GO:0006869(BP:lipid transport);GO:0005576(CC:extracellular region);GO:0008289(MF:lipid binding)
Unigene049986_03	Apolipoprotein D	Transporters and protein export machinery	Extracellular	--	Y	PF00061	Lipocalin / cytosolic fatty-acid binding protein family	Domain	Blast	No	No	No	ref|XP_002065633.1|	714	0	GK15555 [Drosophila willistoni]	sp|P51909|APOD_CAVPO	125	1.62e-31	Apolipoprotein D OS=Cavia porcellus GN=APOD PE=2 SV=1	Hs4502163	123	1.59e-31	KOG4824	Apolipoprotein D/Lipocalin	--	--	--	--
Unigene017602_01	Unknown	Unknown	Extracellular	--	Y	--	--	No	No	No	No	No	gb|EHJ76425.1|	112	1e-26	hypothetical protein KGM_17394 [Danaus plexippus]	--	--	--	--	--	--	--	--	--	--	--	--	--
Unigene023674_02	Unknown	Unknown	Nuclear	--	Y	--	--	No	No	No	No	No	ref|XP_011563579.1|	1592	0	PREDICTED: uncharacterized protein LOC105393504 [Plutella xylostella]	--	--	--	--	--	--	--	--	--	--	--	--	--
Unigene025986_01	Unknown	Unknown	PlasmaMembrane;Cytoplasmic	--	Y	--	--	No	No	No	No	No	ref|XP_012547782.1|	410	5e-134	PREDICTED: LOW QUALITY PROTEIN: integrator complex subunit 8 [Bombyx mori]	--	--	--	--	--	--	--	--	--	K13145//integrator complex subunit 8	3.28e-134	410	bmor:101745290
Unigene041427_02	hypothetical protein (blast)	Unknown	Extracellular	--	Y	--	--	No	Blast	No	No	No	gb|KFB37559.1|	148	2e-37	AGAP011183-PA-like protein [Anopheles sinensis]	--	--	--	--	--	--	--	--	--	--	--	--	--
Unigene048098_01	Unknown	Unknown	Mitochondrial	--	Y	--	--	No	No	No	No	No	--	--	--	--	--	--	--	--	--	--	--	--	--	--	--	--	--
Unigene048099_02	Unknown	Unknown	Extracellular;Mitochondrial	--	Y	--	--	No	No	No	No	No	--	--	--	--	--	--	--	--	--	--	--	--	--	--	--	--	--
Unigene053474_01	Unknown	Unknown	Nuclear	--	Y	--	--	No	No	No	No	No	ref|XP_011554524.1|	215	1e-69	PREDICTED: uncharacterized protein LOC105385787 [Plutella xylostella]	--	--	--	--	--	--	--	--	--	--	--	--	--
Unigene040776_04	Unknown	Unknown	Nuclear	--	Y	--	--	No	No	No	No	No	--	--	--	--	--	--	--	--	--	--	--	--	--	--	--	--	--
Unigene048100_04	Unknown	Unknown	Extracellular;Mitochondrial;Nuclear	--	Y	--	--	No	No	No	No	No	--	--	--	--	--	--	--	--	--	--	--	--	--	--	--	--	--
Unigene023122_03	Unknown	Unknown	Extracellular	--	Y	--	--	No	No	No	No	No	ref|XP_011550504.1|	240	4e-75	PREDICTED: uncharacterized protein LOC105382342 [Plutella xylostella]	--	--	--	--	--	--	--	--	--	--	--	--	--
Unigene013090_01	Unknown	Unknown	Extracellular	--	N	--	--	No	No	No	No	No	ref|XP_012546890.1|	146	1e-39	PREDICTED: uncharacterized protein LOC101735791 [Bombyx mori]	--	--	--	--	--	--	--	--	--	K14314//nuclear pore complex protein Nup210	7.18e-40	146	bmor:101735791
Unigene019297_01	Unknown	Unknown	Extracellular;Nuclear	--	N	--	--	No	No	No	No	No	ref|XP_011558659.1|	214	8e-71	PREDICTED: uncharacterized protein LOC105389264 [Plutella xylostella]	--	--	--	--	--	--	--	--	--	--	--	--	--
Unigene019389_01	Unknown	Unknown	Nuclear	--	N	--	--	No	No	No	No	No	ref|XP_011560899.1|	273	3e-91	PREDICTED: uncharacterized protein LOC105391164 [Plutella xylostella]	--	--	--	--	--	--	--	--	--	--	--	--	--
Unigene023969_01	Unknown	Unknown	Extracellular;Nuclear	--	N	--	--	No	No	No	No	No	ref|XP_011554202.1|	1810	0	PREDICTED: titin [Plutella xylostella]	--	--	--	--	7301246	374	1.78e-109	KOG1181	FOG: Low-complexity	--	--	--	--
Unigene023971_02	hypothetical protein (blast)	Unknown	Cytoplasmic;Nuclear	--	N	--	--	Domain	Domain	No	No	Domain	ref|XP_011554202.1|	3698	0	PREDICTED: titin [Plutella xylostella]	--	--	--	--	7301246	296	1.2e-79	KOG1181	FOG: Low-complexity	--	--	--	--
Unigene025623_01	Unknown	Unknown	Nuclear	--	N	--	--	No	No	No	No	No	ref|XP_011550902.1|	975	0	PREDICTED: uncharacterized protein LOC105382677 [Plutella xylostella]	--	--	--	--	--	--	--	--	--	--	--	--	--
Unigene025624_01	Unknown	Unknown	Nuclear	--	N	--	--	No	No	No	No	No	ref|XP_011550902.1|	244	7e-77	PREDICTED: uncharacterized protein LOC105382677 [Plutella xylostella]	--	--	--	--	--	--	--	--	--	--	--	--	--
Unigene028114_01	hypothetical protein (blast)	Unknown	Cytoplasmic;Mitochondrial	--	N	--	--	No	Blast	No	No	No	gb|EFX88806.1|	147	7e-39	CG2206-PB-like protein [Daphnia pulex]	--	--	--	--	--	--	--	--	--	--	--	--	--
Unigene035325_01	Unknown	Unknown	Mitochondrial;Nuclear	--	N	--	--	No	No	No	No	No	--	--	--	--	--	--	--	--	--	--	--	--	--	--	--	--	--
Unigene035329_01	Unknown	Unknown	Extracellular	--	N	--	--	No	No	No	No	No	--	--	--	--	--	--	--	--	--	--	--	--	--	--	--	--	--

## Sheet: Unconfirmed ACPs
Accession	Name	Functional	Subcellular localization	SMART_Domain	SignalP	D. melanogaster	A. aegypti	A. mellifera	Heliconius butterflies	Homo Sapiens	PFAM ID	PFAM description	Nr-ID	Nr-Score	Nr-Evalue	Nr-annotation	Swissprot-ID	Swissprot-Score	Swissprot-Evalue	Swissprot-annotation	KOG-Protein-or-Domain	KOG-Score	KOG-Evalue	KOG-ID	KOG-Function-Description	KO-ID	KEGG-Evalue	KEGG-Score	KEGG-Gene	Pathways	GO annotations
Unigene014479_01	Alanine--glyoxylate aminotransferase	Metabolism: amino acid	Nuclear	tRNA_SAD	N	No	No	No	No	No	PF07973	Threonyl and Alanyl tRNA synthetase second additional domain	ref|XP_011565136.1|	612	0	PREDICTED: alanine--glyoxylate aminotransferase 2, mitochondrial [Plutella xylostella]	sp|Q9BTE6|AASD1_HUMAN	235	4.69e-72	Alanyl-tRNA editing protein Aarsd1 OS=Homo sapiens GN=AARSD1 PE=1 SV=2	Hs22064738	236	2.59e-74	KOG2105	Predicted metal-dependent hydrolase, contains AlaS domain	K00827//alanine-glyoxylate transaminase / (R)-3-amino-2-methylpropionate-pyruvate transaminase [EC:2.6.1.44 2.6.1.40]	0	612	pxy:105394913	ko00280(Valine, leucine and isoleucine degradation);ko00250(Alanine, aspartate and glutamate metabolism);ko00260(Glycine, serine and threonine metabolism);ko00270(Cysteine and methionine metabolism)
Unigene042054_01	Serine hydroxymethyltransferase	Metabolism: amino acid	Cytoplasmic	--	N	No	Domain	Domain	No	No	PF00464	Serine hydroxymethyltransferase	gb|KKA78933.1|	319	2e-107	mel-32, partial [Pristionchus pacificus]	sp|Q9SZJ5|GLYM1_ARATH	538	0	Serine hydroxymethyltransferase 1, mitochondrial OS=Arabidopsis thaliana GN=SHM1 PE=1 SV=1	At4g37930	538	0	KOG2467	Glycine/serine hydroxymethyltransferase	K00600//glycine hydroxymethyltransferase [EC:2.1.2.1]	1.4e-110	329	fab:101819654		GO:0044281(BP:small molecule metabolic process);GO:0044237(BP:cellular metabolic process);GO:0003824(MF:catalytic activity);GO:0044763(NA:NA)
Unigene013590_01	Glycine cleavage H-protein	Metabolism: amino acid	Cytoplasmic;Nuclear	--	N	No	No	No	No	No	PF01597	Glycine cleavage H-protein	ref|XP_011563186.1|	350	1e-123	PREDICTED: FAM206 family protein CG9288-like isoform X1 [Plutella xylostella]	sp|Q1LU93|F206A_DANRE	115	9.57e-32	Protein Simiate OS=Danio rerio GN=fam206a PE=2 SV=1	Hs8923431	102	1.74e-27	KOG3266	Predicted glycine cleavage system H protein	--	--	--	--
Unigene025357_01	Sphingomyelin phosphodiesterase	Metabolism: lipid	PlasmaMembrane	--	N	No	No	No	No	No	PF14724	Mitochondrial-associated sphingomyelin phosphodiesterase	ref|XP_012547015.1|	173	3e-50	PREDICTED: sphingomyelin phosphodiesterase 4-like [Bombyx mori]	sp|Q6PFJ7|NSMA3_DANRE	70.1	1.85e-12	Sphingomyelin phosphodiesterase 4 OS=Danio rerio GN=smpd4 PE=2 SV=1	Hs14725050	67	3.21e-12	KOG4396	Predicted membrane-anchored protein	K12353//sphingomyelin phosphodiesterase 4 [EC:3.1.4.12]	1.85e-50	173	bmor:101737587
Unigene016063_01	DNA fragmentation factor	Other: apoptosis	Cytoplasmic;Nuclear	CAD	N	No	No	No	No	No	PF02017//PF09033	CIDE-N domain//DNA Fragmentation factor 45kDa, C terminal domain	ref|XP_011555920.1|	401	9e-134	PREDICTED: DNA fragmentation factor subunit alpha [Plutella xylostella]	sp|O70303|CIDEB_MOUSE	74.7	9e-14	Cell death activator CIDE-B OS=Mus musculus GN=Cideb PE=1 SV=2	--	--	--	--	--	K02310(DFFA)	--	--	--	ko04210(Apoptosis)	GO:0006915(BP:apoptotic process);GO:0005622(CC:intracellular)
Unigene044967_01	Caspase	Other: apoptosis	Nuclear	CARD	N	No	No	No	No	No	PF00619//PF00656	Caspase recruitment domain//Caspase domain	ref|XP_011555886.1|	663	0	PREDICTED: caspase Nc [Plutella xylostella]	sp|Q9XYF4|DRONC_DROME	92.4	1.68e-19	Caspase Dronc OS=Drosophila melanogaster GN=Dronc PE=1 SV=1	7294849	92.4	2.59e-20	KOG3573	Caspase, apoptotic cysteine protease	K20009(DRONC)	0	663	pxy:105386930	ko04214(Apoptosis - fly);ko04215(Apoptosis - multiple species)	GO:0042981(BP:regulation of apoptotic process);GO:0006508(BP:proteolysis);GO:0004197(MF:cysteine-type endopeptidase activity)
Unigene027493_02	Prorein with chitin binding Peritrophin-A domain	Other: chitin binding	Nuclear	ChtBD2	N	Domain	Domain	No	No	No	PF01607	Chitin binding Peritrophin-A domain	ref|XP_011552942.1|	1434	0	PREDICTED: LOW QUALITY PROTEIN: histone-lysine N-methyltransferase SETD1B-A-like [Plutella xylostella]	--	--	--	--	--	--	--	--	--	--	--	--	--
Unigene036117_01	Chromosome segregation ATPase	Other: cell cycle control	Nuclear	--	N	No	No	No	No	No	--	--	ref|XP_011550791.1|	249	3e-76	PREDICTED: structural maintenance of chromosomes protein 6 [Plutella xylostella]	--	--	--	--	--	--	--	--	--	--	--	--	--		GO:0006310(BP:DNA recombination);GO:0006281(BP:DNA repair)
Unigene045226_03	Chromosome segregation ATPase	Other: cell cycle control	Nuclear	--	N	No	No	No	No	No	--	--	ref|XP_008191515.1|	142	8e-32	PREDICTED: sporulation-specific protein 15 [Tribolium castaneum]	sp|Q9VK07|UVRAG_DROME	95.5	9.64e-19	UV radiation resistance-associated gene protein OS=Drosophila melanogaster GN=Uvrag PE=1 SV=1	7298036	95.5	1.49e-19	KOG2896	UV radiation resistance associated protein	K21249(UVRAG)	--	--	--	ko04140(Autophagy - animal)
Unigene023972_01	Oxidation resistance protein	Other： immune	Nuclear	LysM	N	No	No	No	No	No	PF01476	LysM domain	ref|XP_012544481.1|	332	3e-106	PREDICTED: oxygen resistance gene 1 isoform X6 [Bombyx mori]	sp|B4F6Q9|OXR1_XENLA	60.1	2.05e-09	Oxidation resistance protein 1 OS=Xenopus laevis GN=oxr1 PE=2 SV=2	7296767	163	3.56e-46	KOG2372	Oxidation resistance protein	--	--	--	--
Unigene051214_01	Reverse transcriptase	Other: reverse transcript	PlasmaMembrane;Mitochondrial;Nuclear	--	N	No	No	No	No	No	PF00078	Reverse transcriptase (RNA-dependent DNA polymerase)	ref|XP_011556051.1|	440	8e-139	PREDICTED: RNA-directed DNA polymerase from mobile element jockey-like [Plutella xylostella]	sp|P21328|RTJK_DROME	132	2.24e-30	RNA-directed DNA polymerase from mobile element jockey OS=Drosophila melanogaster GN=pol PE=1 SV=1	CE12396	231	6.43e-65	KOG1075	FOG: Reverse transcriptase	--	--	--	--
Unigene057679_01	Transposon Ty3-I Gag-Pol polyprotein	Other: reverse transcript	Nuclear	--	N	No	No	No	No	No	PF00665	Integrase core domain	gb|KFM57554.1|	186	6e-51	Transposon Ty3-I Gag-Pol polyprotein, partial [Stegodyphus mimosarum]	sp|P31623|POL_JSRV	73.6	3.21e-13	Pol polyprotein OS=Sheep pulmonary adenomatosis virus GN=pol PE=3 SV=1	CE14062_2	101	1.46e-23	KOG0017	FOG: Transposon-encoded proteins with TYA, reverse transcriptase, integrase domains in various combinations	--	--	--	--
Unigene016147_01	Endonuclease-reverse transcriptase	Other: reverse transcript	Nuclear	--	N	No	No	No	No	No	PF14529//PF00078	Endonuclease-reverse transcriptase//Reverse transcriptase (RNA-dependent DNA polymerase)	gb|ADI61832.1|	727	0	endonuclease-reverse transcriptase [Bombyx mori]	sp|P11369|LORF2_MOUSE	149	4.86e-35	LINE-1 retrotransposable element ORF2 protein OS=Mus musculus GN=Pol PE=1 SV=2	CE09493	429	1.01e-134	KOG1075	FOG: Reverse transcriptase	--	--	--	--
Unigene008068_01	E3 ubiquitin-protein ligase	Other: ubiquitination pathway	Nuclear	UBA	N	No	No	No	No	No	PF00627	UBA/TS-N domain	ref|XP_011561095.1|	477	1e-156	PREDICTED: E3 ubiquitin-protein ligase CBL-B-B [Plutella xylostella]	--	--	--	--	--	--	--	--	--	K04707//E3 ubiquitin-protein ligase CBL [EC:2.3.2.27]	7.21e-157	477	pxy:105391330	ko04120(Ubiquitin mediated proteolysis);ko04012(ErbB signaling pathway);ko04144(Endocytosis)	GO:0046872(MF:metal ion binding);GO:0003824(MF:catalytic activity)
Unigene014064_01	E3 ubiquitin-protein ligase	Other: ubiquitination pathway	Nuclear	--	N	Domain	Domain	No	No	No	--	--	ref|XP_011562368.1|	435	1e-142	PREDICTED: E3 ubiquitin-protein ligase RBBP6-like [Plutella xylostella]	--	--	--	--	--	--	--	--	--	--	--	--	--
Unigene002711_01	Complex 1 LYR protein	Other：chaperone	Cytoplasmic;Nuclear	--	N	No	No	No	No	No	PF05347	Complex 1 protein (LYR family)	ref|XP_011559103.1|	257	8e-87	PREDICTED: complex III assembly factor LYRM7-like [Plutella xylostella]	sp|B4F7A1|LYRM7_RAT	83.6	7.92e-20	Complex III assembly factor LYRM7 OS=Rattus norvegicus GN=Lyrm7 PE=3 SV=1	--	--	--	--	--	K18170//complex III assembly factor LYRM7	4.84e-87	257	pxy:105389649
Unigene017880_01	Flavin containing amine oxidoreductase	Other:oxidoreductase	Cytoplasmic	--	N	No	No	Blast	No	No	PF01593	Flavin containing amine oxidoreductase	ref|XP_011553402.1|	914	0	PREDICTED: spermine oxidase-like [Plutella xylostella]	sp|Q865R1|PAOX_BOVIN	147	1.49e-36	Peroxisomal N(1)-acetyl-spermine/spermidine oxidase OS=Bos taurus GN=PAOX PE=1 SV=3	7303656	229	5.22e-67	KOG0685	Flavin-containing amine oxidase	K12259(SMOX)	--	--	--	ko00410(beta-Alanine metabolism);ko00330(Arginine and proline metabolism)
Unigene012721_01	Acyl-CoA oxidase	Other:oxidoreductase	Mitochondrial;Peroxisomal	--	N	No	Domain	No	No	No	PF02770//PF01756	Acyl-CoA dehydrogenase, middle domain//Acyl-CoA oxidase	ref|XP_011568279.1|	1082	0	PREDICTED: probable peroxisomal acyl-coenzyme A oxidase 1 [Plutella xylostella]	sp|Q7KML2|ACOX1_DROME	572	0	Probable peroxisomal acyl-coenzyme A oxidase 1 OS=Drosophila melanogaster GN=CG5009 PE=1 SV=1	7302716	572	0	KOG0136	Acyl-CoA oxidase	K00232//acyl-CoA oxidase [EC:1.3.3.6]	0	1082	pxy:105397949	ko04024(cAMP signaling pathway);ko00071(Fatty acid degradation);ko04146(Peroxisome);ko01040(Biosynthesis of unsaturated fatty acids);ko00592(alpha-Linolenic acid metabolism);ko00410(beta-Alanine metabolism);ko00640(Propanoate metabolism)	GO:0016627(MF:oxidoreductase activity, acting on the CH-CH group of donors);GO:0044710(NA:NA)
Unigene015357_01	AAA+-type ATPase	protein modification machinery	Cytoplasmic;Nuclear	--	N	No	Blast	No	No	No	PF00004	ATPase family associated with various cellular activities (AAA)	ref|XP_011550315.1|	325	2e-105	PREDICTED: spermatogenesis-associated protein 5-like [Plutella xylostella]	sp|Q8NB90|SPAT5_HUMAN	155	1.26e-42	Spermatogenesis-associated protein 5 OS=Homo sapiens GN=SPATA5 PE=1 SV=3	7297973	159	1.49e-44	KOG0730	AAA+-type ATPase	K14575//AAA family ATPase	9.34e-106	325	pxy:105382170		GO:0000166(MF:nucleotide binding)
Unigene009227_01	Ribosomal protein	RNA and protein synthesis	Nuclear	--	N	No	No	No	No	No	PF01201	Ribosomal protein S8e	gb|AAX48884.1|	270	4e-89	S8 [Suberites domuncula]	sp|Q08069|RS8_MAIZE	393	1.51e-138	40S ribosomal protein S8 OS=Zea mays GN=RPS8 PE=2 SV=2	At5g59240	344	4.99e-120	KOG3283	40S ribosomal protein S8	K02995//small subunit ribosomal protein S8e	8.02e-88	266	bmor:692717		GO:0005622(CC:intracellular)
Unigene007809_01	Ribosomal protein	RNA and protein synthesis	Nuclear	--	N	No	No	No	No	No	PF00252	Ribosomal protein L16p/L10e	ref|XP_002736313.1|	191	1e-61	PREDICTED: 60S ribosomal protein L10-like [Saccoglossus kowalevskii]	sp|Q2TBW8|RL10L_BOVIN	200	4.95e-66	60S ribosomal protein L10-like OS=Bos taurus GN=RPL10L PE=2 SV=1	Hs5174431	200	8.43e-67	KOG0857	60s ribosomal protein L10	K02866//large subunit ribosomal protein L10e	1.06e-67	206	cmk:103174281		GO:0006412(BP:translation);GO:0005840(CC:ribosome);GO:0003735(MF:structural constituent of ribosome);GO:0005524(MF:ATP binding)
Unigene029789_01	Nucleolar protein	RNA and protein synthesis	Nuclear	--	N	No	No	No	No	No	PF04147	Nop14-like family	ref|XP_004933016.1|	357	2e-110	PREDICTED: nucleolar protein 14 homolog [Bombyx mori]	sp|Q9VEJ2|NOP14_DROME	174	1.74e-45	Nucleolar protein 14 homolog OS=Drosophila melanogaster GN=l(3)07882 PE=2 SV=2	7300267	174	2.05e-46	KOG2147	Nucleolar protein involved in 40S ribosome biogenesis	K14766//nucleolar protein 14	9.2e-111	357	bmor:101746876
Unigene021167_01	DNA-binding protein	RNA and protein synthesis	Nuclear	--	N	No	No	No	No	No	PF10491	NLS-binding and DNA-binding and dimerisation domains of Nrf1	gb|EGI63748.1|	236	1e-67	DNA-binding protein P3A2 [Acromyrmex echinatior]	--	--	--	--	--	--	--	--	--	--	--	--	--
Unigene009347_01	ATP-dependent RNA helicase	RNA and protein synthesis	Nuclear	HELICc	N	No	No	No	No	No	PF00271//PF13959	Helicase conserved C-terminal domain//Domain of unknown function (DUF4217)	ref|XP_011554982.1|	672	0	PREDICTED: probable ATP-dependent RNA helicase CG8611 [Plutella xylostella]	sp|Q86B47|Y8611_DROME	191	8.1e-52	Probable ATP-dependent RNA helicase CG8611 OS=Drosophila melanogaster GN=CG8611 PE=1 SV=1	7293348	191	1.25e-52	KOG0348	ATP-dependent RNA helicase	K14806//ATP-dependent RNA helicase DDX31/DBP7 [EC:3.6.4.13]	0	672	pxy:105386174		GO:0016787(MF:hydrolase activity);GO:0000166(MF:nucleotide binding)
Unigene009670_01	G patch domain and KOW motifs-containing protein (ribosomal protein)	RNA and protein synthesis	Cytoplasmic	KOW	N	No	No	No	No	No	PF12656//PF00467	DExH-box splicing factor binding site//KOW motif	ref|XP_011552988.1|	848	0	PREDICTED: G patch domain and KOW motifs-containing protein [Plutella xylostella]	sp|Q90X38|GPKOW_DANRE	118	4.8e-27	G patch domain and KOW motifs-containing protein OS=Danio rerio GN=gpkow PE=2 SV=2	7300183	159	4.92e-42	KOG4315	G-patch nucleic acid binding protein	K13101//G patch domain and KOW motifs-containing protein	0	848	pxy:105384453
Unigene021302_01	Nucleolar RNA helicase	RNA and protein synthesis	Cytoplasmic	DEXDc	N	No	No	No	No	No	PF00270//PF00271	DEAD/DEAH box helicase//Helicase conserved C-terminal domain	ref|XP_006820781.1|	377	4e-123	PREDICTED: nucleolar RNA helicase 2-like isoform X2 [Saccoglossus kowalevskii]	sp|Q39189|RH7_ARATH	624	0	DEAD-box ATP-dependent RNA helicase 7 OS=Arabidopsis thaliana GN=RH7 PE=1 SV=2	At5g62190	624	0	KOG0331	ATP-dependent RNA helicase	K16911//ATP-dependent RNA helicase DDX21 [EC:3.6.4.13]	6.14e-123	372	gfr:102035540
Unigene054472_02	RNA helicase	RNA and protein synthesis	Cytoplasmic;Nuclear	DEXDc	N	Domain	No	No	No	No	PF00270//PF00271	DEAD/DEAH box helicase//Helicase conserved C-terminal domain	ref|XP_011568720.1|	961	0	PREDICTED: probable ATP-dependent RNA helicase DDX46 [Plutella xylostella]	sp|Q4TVV3|DDX46_DANRE	604	0	Probable ATP-dependent RNA helicase DDX46 OS=Danio rerio GN=ddx46 PE=2 SV=1	Hs7662318	591	0	KOG0334	RNA helicase	K12811//ATP-dependent RNA helicase DDX46/PRP5 [EC:3.6.4.13]	0	961	pxy:105398345
Unigene030130_01	Transcription initiation factor	RNA and protein synthesis	Nuclear	--	N	No	No	No	No	No	PF17105	C-terminal domain of bromodomain protein 4	ref|XP_012547787.1|	313	4e-97	PREDICTED: LOW QUALITY PROTEIN: bromodomain-containing protein 4-like [Bombyx mori]	sp|F1R5H6|BRD4_DANRE	59.7	9.7e-08	Bromodomain-containing protein 4 OS=Danio rerio GN=brd4 PE=1 SV=1	Hs4502453	53.9	7.42e-07	KOG1474	Transcription initiation factor TFIID, subunit BDF1 and related bromodomain proteins	--	--	--	--
Unigene055464_01	Pneumococcal serine-rich repeat protein	RNA and protein synthesis	Nuclear	MADF	N	No	No	No	No	No	PF10545	Alcohol dehydrogenase transcription factor Myb/SANT-like	ref|XP_002050147.1|	58.5	4e-07	GJ20354 [Drosophila virilis]	--	--	--	--	--	--	--	--	--	--	--	--	--
Unigene051604_01	Integrin alpha	RNA and protein synthesis	Nuclear	PHD	N	No	No	No	No	No	--	--	ref|XP_011559689.1|	55.8	2e-07	PREDICTED: integrin alpha-PS2-like [Plutella xylostella]	--	--	--	--	--	--	--	--	--	--	--	--	--
Unigene027659_01	Serine/threonine-protein kinase	Signal transduction	Cytoplasmic;Nuclear	KIND	N	No	Blast	Blast	No	No	PF00786//PF00069	P21-Rho-binding domain//Protein kinase domain	ref|XP_011555329.1|	1040	0	PREDICTED: serine/threonine-protein kinase PAK 1-like [Plutella xylostella]	sp|P35465|PAK1_RAT	409	9.23e-126	Serine/threonine-protein kinase PAK 1 OS=Rattus norvegicus GN=Pak1 PE=1 SV=3	7300149	472	2.54e-149	KOG0578	p21-activated serine/threonine protein kinase	K04409//p21-activated kinase 1 [EC:2.7.11.1]	0	1040	pxy:105386470		GO:0016310(BP:phosphorylation);GO:0016301(MF:kinase activity);GO:0000166(MF:nucleotide binding)
Unigene010052_01	Serine/threonine-protein kinase	Signal transduction	Cytoplasmic;Nuclear	--	N	No	No	No	No	No	--	--	ref|XP_011548104.1|	280	5e-86	PREDICTED: uncharacterized protein LOC105380280 [Plutella xylostella]	--	--	--	--	--	--	--	--	--	K08898//lemur tyrosine kinase 2 [EC:2.7.10.1]	2.78e-86	280	pxy:105380280
Unigene007183_02	Rabankyrin-5	Signal transduction	Extracellular;Cytoplasmic	ANK	N	No	Blast	No	No	No	PF12796	Ankyrin repeats (3 copies)	ref|XP_011552455.1|	1103	0	PREDICTED: rabankyrin-5-like isoform X2 [Plutella xylostella]	sp|Q810B6|ANFY1_MOUSE	600	0	Rabankyrin-5 OS=Mus musculus GN=Ankfy1 PE=1 SV=2	Hs22062923	578	0	KOG0504	FOG: Ankyrin repeat	--	--	--	--		GO:0046872(MF:metal ion binding)
Unigene006520_01	Apoptosis-inducing factor	Signal transduction	Cytoplasmic	--	N	Domain	Domain	No	No	No	PF14721//PF07992	Apoptosis-inducing factor, mitochondrion-associated, C-term//Pyridine nucleotide-disulphide oxidoreductase	ref|XP_012546799.1|	317	3e-102	PREDICTED: apoptosis-inducing factor isoform X1 [Bombyx mori]	sp|O95831|AIFM1_HUMAN	167	2.41e-45	Apoptosis-inducing factor 1, mitochondrial OS=Homo sapiens GN=AIFM1 PE=1 SV=1	Hs4757732	167	3.72e-46	KOG1346	Programmed cell death 8 (apoptosis-inducing factor)	K04727//programmed cell death 8 (apoptosis-inducing factor) [EC:1.-.-.-]	9.73e-102	318	bmor:100529220	ko04217(Necroptosis);ko04210(Apoptosis);ko04214(Apoptosis - fly)	GO:0044699(NA:NA)
Unigene034248_01	Antagonist of mitotic exit network protein	Signal transduction	Cytoplasmic	--	N	No	No	No	No	No	--	--	dbj|BAM18350.1|	600	0	similar to CG15412 [Papilio xuthus]	--	--	--	--	--	--	--	--	--	--	--	--	--
Unigene003103_01	Mitochondrial carrier protein	Transporters and protein export machinery	PlasmaMembrane	--	N	No	Domain	No	No	No	PF00153	Mitochondrial carrier protein	ref|XP_011559051.1|	598	0	PREDICTED: solute carrier family 25 member 44-like, partial [Plutella xylostella]	sp|Q5RD67|S2544_PONAB	250	5.48e-80	Solute carrier family 25 member 44 OS=Pongo abelii GN=SLC25A44 PE=2 SV=2	7301204	422	9.29e-148	KOG0765	Predicted mitochondrial carrier protein	K15121//solute carrier family 25, member 44	0	598	pxy:105389603		GO:0016020(CC:membrane)
Unigene025670_02	Mitochondrial folate transporter	Transporters and protein export machinery	PlasmaMembrane;Mitochondrial	--	N	No	Blast	No	No	No	PF00153	Mitochondrial carrier protein	ref|XP_011554167.1|	584	0	PREDICTED: mitochondrial folate transporter/carrier [Plutella xylostella]	sp|Q8BMG8|MFTC_MOUSE	336	1.08e-106	Mitochondrial folate transporter/carrier OS=Mus musculus GN=Slc25a32 PE=1 SV=1	7303925	453	4.98e-152	KOG0764	Mitochondrial FAD carrier protein	K15115//solute carrier family 25 (mitochondrial folate transporter), member 32	0	584	pxy:105385479		GO:0006810(BP:transport);GO:0016020(CC:membrane)
Unigene000428_03	Organic anions transporter	Transporters and protein export machinery	PlasmaMembrane	--	N	Domain	Blast	Domain	No	No	PF07690	Major Facilitator Superfamily	dbj|BAG30762.1|	455	4e-145	similar to CG5304-PA [Papilio xuthus]	sp|Q9NRA2|S17A5_HUMAN	192	4.62e-51	Sialin OS=Homo sapiens GN=SLC17A5 PE=1 SV=2	7298079	240	1.14e-68	KOG2532	Permease of the major facilitator superfamily	K08193//MFS transporter, ACS family, solute carrier family 17 (sodium-dependent inorganic phosphate cotransporter), other	3.25e-83	286	aga:AgaP_AGAP007732
Unigene009406_01	Organic cation transporter protein	Transporters and protein export machinery	Extracellular;PlasmaMembrane	--	N	No	No	No	No	No	--	--	ref|XP_011564028.1|	316	6e-104	PREDICTED: organic cation transporter protein-like [Plutella xylostella]	sp|O77504|S22A1_RABIT	52	1.78e-06	Solute carrier family 22 member 1 OS=Oryctolagus cuniculus GN=SLC22A1 PE=1 SV=1	7296508	86.3	4.97e-19	KOG0255	Synaptic vesicle transporter SVOP and related transporters (major facilitator superfamily)	K08202//MFS transporter, OCT family, solute carrier family 22 (organic cation transporter), member 4/5	3.44e-104	316	pxy:105393906		GO:0055085(BP:transmembrane transport);GO:0016021(CC:integral component of membrane);GO:0022857(MF:transmembrane transporter activity)
Unigene021561_01	Unknown	Unknown	Nuclear	--	N	No	No	No	No	No	--	--	ref|XP_011556846.1|	1348	0	PREDICTED: erythroid differentiation-related factor 1 [Plutella xylostella]	sp|Q6GQV7|EDRF1_MOUSE	150	8.76e-36	Erythroid differentiation-related factor 1 OS=Mus musculus GN=Edrf1 PE=1 SV=1	--	--	--	--	--	--	--	--	--
Unigene025001_01	Vegetative cell wall protein	Unknown	PlasmaMembrane;Nuclear	--	N	Domain	No	No	No	No	--	--	ref|XP_011562198.1|	275	2e-92	PREDICTED: classical arabinogalactan protein 4-like [Plutella xylostella]	--	--	--	--	--	--	--	--	--	--	--	--	--
Unigene028494_01	Unknown	Unknown	Nuclear	--	N	Domain	Domain	No	No	No	--	--	ref|XP_001650040.1|	77.8	2e-12	AAEL004938-PA [Aedes aegypti]	--	--	--	--	--	--	--	--	--	--	--	--	--
Unigene035939_01	Unknown	Unknown	Cytoplasmic	--	N	No	No	No	No	No	--	--	--	--	--	--	--	--	--	--	--	--	--	--	--	--	--	--	--
Unigene041167_01	Transmembrane protein	Unknown	Nuclear	--	N	No	No	No	No	No	--	--	ref|XP_011565433.1|	340	5e-117	PREDICTED: transmembrane protein 151B-like [Plutella xylostella]	--	--	--	--	--	--	--	--	--	--	--	--	--
Unigene052657_01	Unknown	Unknown	Nuclear	--	N	No	No	No	No	No	--	--	ref|XP_011561834.1|	248	5e-76	PREDICTED: hematological and neurological expressed 1 protein-like isoform X1 [Plutella xylostella]	--	--	--	--	--	--	--	--	--	--	--	--	--
