# Supplementary material for: Proteome Analysis of Male Accessory Gland Secretions in the Diamondback Moth, Plutella xylostella (Lepidoptera: Plutellidae)
Source: Insects. 2023 Jan 27;14(2):132. doi: 10.3390/insects14020132 (PMC9960318; doi:10.3390/insects14020132)
Supplement: Supplementary file 1 [file insects-14-00132-s001.zip › Supplemental Table S6 Comparison of SFPs between insect species.xlsx]

## Sheet: A
Supplemental Table B : Comparison of D. melanogaster seminal fluid proteins with other species
ID	Description	Signalp	P. xylostella	A. aegypti	A. mellifera	Heliconius butterflies	Homo Sapiens
FBpp0289314	Fasciclin 1, isoform G	Y
FBpp0083834	Sulfhydryl oxidase	Y	Domain				Domain
FBpp0080421	Chitinase-like protein Idgf3	Y	Blast	Blast	Blast
FBpp0309782	Imaginal disc growth factor 4, isoform C	Y	Blast	Blast	Blast
FBpp0312383	Sphinx2, isoform B	Y	Domain	Domain	Domain	Domain
FBpp0301839	Glial lazarillo, isoform A	Y	Domain	Domain
FBpp0082289	Adenosine deaminase-related growth factor C	Y	Domain	Domain
FBpp0086083	Ecto-5'-nucleotidase 2, isoform A	Y		Blast	Blast
FBpp0073801	CG9519	Y	Blast	Blast	Blast
FBpp0292848	Lipase	Y	Domain	Domain
FBpp0074166	IP12247p	Y	Blast	Blast
FBpp0304696	IP12247p	N	Blast
FBpp0303630	IP13478p	Y	Blast	Blast
FBpp0073716	FI09726p	N
FBpp0071242	Odorant binding protein 8a	Y
FBpp0293187	Uncharacterized protein	Y
FBpp0311098	Uncharacterized protein, isoform B	Y
FBpp0304704	Aminopeptidase	Y		Domain	Domain		Domain
FBpp0071421	CG2111	Y		Domain	Domain		Domain
FBpp0070801	CG3097	Y	Blast	Blast
FBpp0111404	CG3097	Y
FBpp0291017	IP12536p	Y	Blast	Blast	Blast	Blast
FBpp0086764	CG6357	Y		Domain		Domain
FBpp0071435	CG9806-PA	Y		Blast	Blast		Domain
FBpp0289531	Uncharacterized protein	Y
FBpp0293936	Uncharacterized protein	Y
FBpp0423069	Serpin 28Db	Y	Domain	Domain		Domain
FBpp0085497	Serpin 42De, isoform B	Y	Blast	Blast		Blast
FBpp0082596	Serine protease inhibitor 88Ea	Y	Domain	Domain		Domain
FBpp0422604	Glucose dehydrogenase [FAD, quinone]	N	Domain	Domain	Domain
FBpp0084680	CG12558	Y		Blast	Blast
FBpp0110064	ACP54A1	Y
FBpp0110065	BG642163, isoform A	Y	Domain	Domain
FBpp0289966	CG11977	Y	Domain	Domain	Domain
FBpp0072885	AT02196p	Y		Domain
FBpp0111682	MIP11594p	Y
FBpp0307165	Uncharacterized protein, isoform C	Y
FBpp0302765	Uncharacterized protein, isoform B	Y
FBpp0078026	HDC11369	Y				Blast
FBpp0072229	CG3640	Y	Domain	Domain	Domain
FBpp0289535	Uncharacterized protein	Y
FBpp0310270	Uncharacterized protein	Y
FBpp0292485	Uncharacterized protein, isoform A	Y
FBpp0304644	MIP06238p	Y
FBpp0293427	MIP29410p1	Y
FBpp0293437	Uncharacterized protein	Y
FBpp0293654	Uncharacterized protein	Y
FBpp0293940	Uncharacterized protein, isoform B	Y
FBpp0297740	CG43307	Y
FBpp0309551	Uncharacterized protein	Y
FBpp0310540	Uncharacterized protein, isoform A	Y					Domain
FBpp0078786	Accessory gland-specific peptide 26Aa	Y
FBpp0078788	Accessory gland protein 26Ab, isoform C	Y
FBpp0079321	Accessory gland protein Acp29AB	Y	Domain	Domain
FBpp0079854	Accessory gland peptide Acp33A	Y
FBpp0309468	Accessory gland protein 36DE, isoform B	Y
FBpp0311605	ACP53C14A	Y
FBpp0086229	ACP53C14B	Y
FBpp0292143	ACP53C14C	Y
FBpp0086228	Accessory gland protein Acp53Ea	Y
FBpp0072820	Accessory gland protein Acp62F	Y					Domain
FBpp0073038	Accessory gland protein 63F, isoform B	Y
FBpp0300938	Accessory gland protein Acp76A	Y	Domain	Domain		Domain
FBpp0081153	Tubulin alpha-1 chain	N		Domain	Domain
FBpp0086931	Antares, isoform B	Y		Blast
FBpp0084682	Aquarius	Y	Domain	Domain	Domain	Domain
FBpp0081524	Tubulin beta-2 chain	N		Blast	Blast
FBpp0292057	BG642312, isoform A	Y
FBpp0291365	Uncharacterized protein	Y		Blast	Blast
FBpp0423040	Uncharacterized protein	Y	Blast	Blast	Blast	Blast
FBpp0290483	Uncharacterized protein	Y	Domain	Domain	Domain
FBpp0082691	Uncharacterized protein, isoform C	Y			Domain	Blast
FBpp0077989	Uncharacterized protein, isoform A	Y	Domain	Domain	Domain	Domain
FBpp0311732	Uncharacterized protein, isoform A	Y	Domain	Domain	Domain
FBpp0310393	Uncharacterized protein	Y
FBpp0077990	AT20289p	Y	Domain	Domain	Domain	Domain
FBpp0111960	Uncharacterized protein	Y
FBpp0110078	Lipase	Y	Domain	Domain
FBpp0292849	Lipase	Y	Domain	Domain
FBpp0110099	Uncharacterized protein, isoform B	Y	Domain	Domain
FBpp0309401	Beta-glucuronidase	N		Blast
FBpp0289583	Uncharacterized protein	Y	Domain	Domain
FBpp0073852	Uncharacterized protein	Y
FBpp0305210	CG1701, isoform B	Y
FBpp0079688	GH11711p	Y	Domain	Domain
FBpp0290352	Uncharacterized protein	Y
FBpp0307158	Uncharacterized protein, isoform A	Y	Domain	Domain	Domain	Domain
FBpp0080913	GEO08953p1	Y
FBpp0086932	Uncharacterized protein, isoform A	Y	Blast	Blast	Blast
FBpp0083548	Sulfhydryl oxidase	Y	Blast	Blast			Domain
FBpp0081208	GH14494p	Y	Domain	Domain	Domain
FBpp0311847	Uncharacterized protein, isoform A	Y
FBpp0304897	CG18135-PD, isoform D	Y
FBpp0290029	GH10507p	Y	Domain	Domain
FBpp0311613	Peptidyl-prolyl cis-trans isomerase	Y
FBpp0289463	Uncharacterized protein	Y
FBpp0086930	Uncharacterized protein	Y		Blast
FBpp0082873	Uncharacterized protein	Y
FBpp0301286	Uncharacterized protein	Y
FBpp0293107	Uncharacterized protein	Y				Blast
FBpp0077608	IP07407p	Y	Domain	Domain
FBpp0080914	Uncharacterized protein	Y
FBpp0305613	GEO10195p1	Y					Domain
FBpp0079427	Uncharacterized protein	N
FBpp0071899	Uncharacterized protein	Y	Blast	Blast		Blast
FBpp0099444	HDC05479	Y
FBpp0289636	Uncharacterized protein	Y
FBpp0293008	Uncharacterized protein, isoform B	Y
FBpp0110170	Male accessory gland protein	Y	Blast	Blast	Blast	Blast
FBpp0110171	IP19836p	Y	Domain	Domain	Domain	Domain
FBpp0297776	Uncharacterized protein	Y
FBpp0086090	CG4847, isoform D	Y		Domain		Domain
FBpp0074167	CG5162, isoform A	Y	Domain	Domain
FBpp0075867	CG6071	Y		Domain	Domain		Domain
FBpp0083547	Sulfhydryl oxidase	Y	Domain	Domain			Domain
FBpp0078774	CG9029, isoform B	Y	Domain	Domain
FBpp0423088	CG9168	Y
FBpp0084683	CG9997, isoform A	Y	Domain	Blast		Domain
FBpp0082439	Cystatin-like protein	Y	Domain	Domain
FBpp0293590	Ductus ejaculatorius peptide 99B	Y
FBpp0072356	Ejaculatory bulb protein, isoform B	Y
FBpp0311650	Ejaculatory bulb protein II, isoform B	Y
FBpp0305575	Carboxylic ester hydrolase	Y	Domain	Domain
FBpp0309326	Gamma-glutamyl transpeptidase, isoform A	N		Domain
FBpp0071192	Beta-hexosaminidase	Y
FBpp0079320	Lectin-29Ca	Y
FBpp0079415	IP20609p (Fragment)	Y
FBpp0087560	Lectin-46Ca	Y
FBpp0290920	AT03573p	Y
FBpp0074881	MET75Ca protein	Y
FBpp0081973	Midline fasciclin, isoform C	Y
FBpp0084288	Accessory gland-specific peptide 57Da	Y
FBpp0308307	Accessory gland-specific peptide 57Dc	Y
FBpp0310390	Neural lazarillo, isoform A	Y	Blast	Blast
FBpp0082350	GEO07678p1	Y	Blast	Blast	Blast
FBpp0074937	NUCB1	Y	Blast	Blast
FBpp0099943	Odorant binding protein b	Y
FBpp0086551	Odorant binding protein c	Y
FBpp0309474	Odorant-binding protein 56e, isoform B	Y
FBpp0085635	IP02289p	Y
FBpp0089127	Odorant-binding protein 56g, isoform A	Y
FBpp0085639	Odorant-binding protein 56i, isoform B	Y
FBpp0072112	Peptidylglycine-alpha-hydroxylating monooxygenase, isoform B	Y	Domain
FBpp0079773	GH26960p	N
FBpp0073422	Regucalcin homologue	Y					Domain
FBpp0304547	AT20029p	N
FBpp0080342	Seminal metalloprotease 1	Y		Domain
FBpp0077991	Seminase	Y	Blast	Blast	Blast	Blast
FBpp0289523	Seminal fluid protein 23F	Y
FBpp0289524	GEO10356p1	Y
FBpp0289525	Seminal fluid protein 24Bb	Y
FBpp0291146	Seminal fluid protein 24Bc	Y				Domain
FBpp0291413	Uncharacterized protein	Y
FBpp0289530	Seminal fluid protein 24C1	Y
FBpp0293181	Seminal fluid protein 24F	Y	Domain	Domain
FBpp0289533	MIP07141p	Y
FBpp0305435	HDC01001	Y
FBpp0289538	GEO13384p1	Y					Domain
FBpp0312326	RT04067p	Y
FBpp0291150	Seminal fluid protein 38D	Y
FBpp0289553	Seminal fluid protein 51E	Y
FBpp0289542	RT03039p	Y
FBpp0308404	GEO11768p1	Y
FBpp0306091	MIP05887p	Y
FBpp0289547	GEO13347p1	Y
FBpp0075572	Accessory gland-specific peptide 70A	Y
FBpp0307458	Serpin 28B, isoform A	Y	Blast	Blast		Blast
FBpp0079243	Serpin 28F	Y	Domain	Domain		Domain
FBpp0080979	Serpin 38F, isoform A	Y	Blast	Blast		Blast
FBpp0289586	Serine protease inhibitor 42Dd	Y	Blast	Blast		Blast
FBpp0110068	Male accessory gland protein	Y	Blast			Blast
FBpp0074612	Serpin 77Bb	Y	Blast	Blast		Blast
FBpp0304200	GH21475p	Y	Domain	Domain		Domain

## Sheet: B
Supplemental Table C: Comparison of A. aegypti seminal fluid proteins with other species
ID	Description	Signalp	P. xylostella	D. melanogaster	A. mellifera	Heliconius butterflies	Homo Sapiens
AAEL000006	phosphoenolpyruvate carboxykinase [GTP]	N
AAEL000199	probable arginine--tRNA ligase, cytoplasmic	N
AAEL000278	NAD kinase isoform X2	N
AAEL000301	heat shock protein 75 kDa, mitochondrial	N			Blast
AAEL000314	uncharacterized protein LOC5575133	N			Domain
AAEL000388	isoleucine--tRNA ligase, cytoplasmic	N
AAEL000410	transmembrane emp24 domain-containing protein eca	Y
AAEL000551	pacifastin-like protease inhibitor cvp4	Y
AAEL000572	long-chain fatty acid transport protein 4 isoform X2	N
AAEL000641	protein disulfide-isomerase	Y	Blast	Domain			Blast
AAEL000759	glutamate--cysteine ligase regulatory subunit	N
AAEL000805	protein ABHD17B isoform X2	N
AAEL000807	dnaJ homolog subfamily C member 3	N	Domain
AAEL001044	tyrosine--tRNA ligase, cytoplasmic	N
AAEL001091	NADP-dependent malic enzyme	N
AAEL001113	putative inorganic phosphate cotransporter isoform X1	N	Blast		Blast
AAEL001209	putative inorganic phosphate cotransporter isoform X2	N	Blast		Blast
AAEL001218	alanine--tRNA ligase, cytoplasmic	N
AAEL001275	nucleobindin-2	Y	Domain	Domain
AAEL001432	protein disulfide-isomerase A3	Y	Blast	Domain			Blast
AAEL001569	dnaJ homolog subfamily C member 5 homolog isoform X1	N	Domain
AAEL001588	cytosolic non-specific dipeptidase	N
AAEL001616	vesicle-fusing ATPase 1	N	Blast
AAEL001715	T-complex protein 1 subunit epsilon	N
AAEL001819	uncharacterized protein LOC5572431 isoform X1	N
AAEL001904	probable actin-related protein 2/3 complex subunit 2	N
AAEL001935	CTL-like protein 1	N
AAEL002051	sodium/hydrogen exchanger 7 isoform X8	N
AAEL002141	neprilysin-2	N			Domain		Domain
AAEL002399	aspartate aminotransferase, mitochondrial	N			Blast
AAEL002411	renin receptor	Y			Domain
AAEL002416	hydroxysteroid dehydrogenase-like protein 2 isoform X2	N			Blast
AAEL002542	triosephosphate isomerase	N			Domain
AAEL002796	L-asparaginase	N	Blast
AAEL002833	cathepsin L	Y		Domain
AAEL002848	tubulin beta-3 chain	N		Domain	Domain
AAEL002978	putative aminopeptidase W07G4.4	N
AAEL003046	uncharacterized protein LOC5576894	Y
AAEL003161	adenylosuccinate synthetase	N
AAEL003210	CD63 antigen	N	Domain
AAEL003318	peptide transporter family 1	N
AAEL003383	actin-related protein 1	N			Blast
AAEL003402	sphingomyelin phosphodiesterase isoform X1	Y
AAEL003462	aromatic-L-amino-acid decarboxylase	N	Domain		Domain
AAEL003503	ras-related protein rab7	N
AAEL003536	E3 UFM1-protein ligase 1 homolog	N
AAEL003569	acyl-coenzyme A thioesterase 9, mitochondrial isoform X3	N
AAEL003606	multifunctional protein ADE2	N
AAEL003656	uncharacterized protein LOC5578774	Y
AAEL003666	leukotriene A-4 hydrolase isoform X3	N		Domain	Blast		Blast
AAEL003708	uncharacterized protein LOC5578862	N
AAEL003743	V-type proton ATPase 116 kDa subunit a isoform X2	N
AAEL003915	testicular acid phosphatase homolog	Y	Domain		Domain
AAEL003952	calpain-A isoform X7	N
AAEL003965	calpain-B isoform X1	N
AAEL003993	probable enoyl-CoA hydratase, mitochondrial	N
AAEL004076	ubiquitin-like modifier-activating enzyme 5	N
AAEL004294	dihydrolipoyllysine-residue acetyltransferase component of pyruvate dehydrogenase complex, mitochondrial isoform X2	N
AAEL004297	ATP-citrate synthase isoform X1	N			Blast
AAEL004338	pyruvate dehydrogenase E1 component subunit beta, mitochondrial	N
AAEL004389	alpha-mannosidase 2	N			Domain
AAEL004546	coatomer subunit beta	N
AAEL004559	synaptosomal-associated protein 25 isoform X5	N
AAEL004668	septin-2	N
AAEL004694	protein unc-13 homolog 4B isoform X3	N
AAEL004739	very long-chain specific acyl-CoA dehydrogenase, mitochondrial	N
AAEL004755	enoyl-CoA delta isomerase 1, mitochondrial	N
AAEL004873	GILT-like protein 1 isoform X2	Y	Domain		Domain
AAEL004902	ras-related protein Rab-2A	N
AAEL005037	serine--tRNA ligase, cytoplasmic	N
AAEL005069	ras-related protein Rab-1A	N	Blast
AAEL005408	annexin B10	N
AAEL005460	alpha-N-acetylgalactosaminidase	N	Domain
AAEL005477	fatty-acid amide hydrolase 2-B	N
AAEL005521	lysosomal Pro-X carboxypeptidase	Y	Domain	Domain
AAEL005617	UTP--glucose-1-phosphate uridylyltransferase isoform X3	N
AAEL005763	lysosomal alpha-mannosidase isoform X2	Y			Domain
AAEL005769	glucose dehydrogenase [FAD, quinone]	N	Domain	Domain	Domain
AAEL005790	NADP-dependent malic enzyme isoform X1	N
AAEL005798	V-type proton ATPase subunit B	N
AAEL005839	uridine phosphorylase 1 isoform X2	N
AAEL005997	probable fatty acid-binding protein	N
AAEL006070	phosphoglycerate mutase 2	N
AAEL006091	ras-related protein Rab6 isoform X1	N
AAEL006169	lysosomal aspartic protease	Y	Blast
AAEL006224	dehydrogenase/reductase SDR family member 4	N	Domain	Domain	Domain
AAEL006267	ras-related protein Rab-3 isoform X2	N
AAEL006322	putative ferric-chelate reductase 1 homolog isoform X1	Y
AAEL006347	apyrase	Y		Domain	Domain
AAEL006348	uncharacterized protein LOC5567879	Y	Blast
AAEL006403	trypsin-7	Y	Domain	Domain	Blast	Domain
AAEL006414	trypsin 3A1-like	Y	Domain	Domain	Blast	Domain
AAEL006415	leucine--tRNA ligase, cytoplasmic	N
AAEL006418	trypsin, partial	Y	Domain	Domain	Blast	Domain
AAEL006421	anionic trypsin	Y	Domain	Domain	Domain	Blast
AAEL006429	trypsin-7	Y	Blast	Blast	Blast	Blast
AAEL006430	trypsin 3A1-like	Y	Domain	Domain	Blast	Domain
AAEL006433	piezo-type mechanosensitive ion channel component isoform X1	N	Domain	Domain
AAEL006472	dmX-like protein 2 isoform X1	N
AAEL006485	probable uridine nucleosidase 1	Y
AAEL006516	V-type proton ATPase subunit H isoform X2	N
AAEL006577	asparagine--tRNA ligase, cytoplasmic	N
AAEL006693	uroporphyrinogen decarboxylase isoform X1	N
AAEL006830	protein yellow	Y
AAEL006885	14-3-3 protein zeta isoform X2	N
AAEL006895	ATP-dependent 6-phosphofructokinase isoform X3	N
AAEL006922	myophilin	N
AAEL007046	mitochondrial uncoupling protein 2	N	Domain
AAEL007063	pancreatic triacylglycerol lipase	Y	Domain	Domain
AAEL007065	ADP-ribosylation factor 1	N	Blast
AAEL007132	dynein heavy chain, cytoplasmic isoform X9	N
AAEL007173	tumor protein D52 isoform X2	N
AAEL007191	proton-coupled amino acid transporter-like protein CG1139	N
AAEL007197	proton-coupled amino acid transporter-like protein pathetic isoform X1	N
AAEL007282	protein ROP isoform X1	N
AAEL007293	cAMP-dependent protein kinase catalytic subunit	N	Blast		Blast
AAEL007306	alpha-actinin, sarcomeric isoform X1	N
AAEL007390	UDP-glucose 4-epimerase	N
AAEL007565	leucine-rich PPR motif-containing protein, mitochondrial	N
AAEL007650	T-complex protein 1 subunit beta	N
AAEL007702	T-complex protein 1 subunit delta	N
AAEL007777	uncharacterized protein LOC5569632	Y
AAEL007845	ras-related protein Rab-5B	N
AAEL007891	endoplasmic reticulum lectin 1 isoform X1	Y
AAEL007915	moesin/ezrin/radixin homolog 1 isoform X2	N
AAEL008134	ATP-binding cassette sub-family B member 6, mitochondrial	N
AAEL008216	cytoplasmic aconitate hydratase	N
AAEL008232	facilitated trehalose transporter Tret1 isoform X2	N			Blast
AAEL008274	uncharacterized protein LOC5570366	Y	Blast
AAEL008364	serine protease inhibitor 88Ea isoform X2	Y	Domain	Domain		Blast
AAEL008478	27 kDa hemolymph protein	Y
AAEL008489	calcyphosin-like protein isoform X2	N
AAEL008542	kinesin heavy chain isoform X1	N		Domain			Domain
AAEL008559	glutaminase liver isoform, mitochondrial isoform X2	N
AAEL008607	CD109 antigen isoform X11	Y					Domain
AAEL008613	traB domain-containing protein	N
AAEL008787	V-type proton ATPase catalytic subunit A	N
AAEL008817	hexamerin-1.1	Y
AAEL008893	xaa-Pro dipeptidase	N
AAEL008948	nose resistant to fluoxetine protein 6	Y
AAEL009068	dynamin-1-like protein	N
AAEL009179	molybdenum cofactor synthesis protein cinnamon isoform X2	N
AAEL009239	venom allergen 5	Y	Domain	Domain	Domain
AAEL009317	ras-related protein Rab-11B	N
AAEL009320	T-complex protein 1 subunit alpha	N
AAEL009377	ras-like protein 3	N
AAEL009387	hexokinase type 2 isoform X3	N
AAEL009467	coactosin-like protein	N
AAEL009569	apolipoprotein D	Y	Blast	Domain
AAEL009637	cathepsin B	Y		Domain
AAEL009753	sialin	N	Blast		Blast
AAEL009760	mite group 2 allergen Lep d 2	Y	Blast	Domain	Blast
AAEL009808	V-type proton ATPase subunit D 1	N
AAEL010012	GTP-binding protein SAR1	N	Blast
AAEL010037	phosphoglucomutase	N
AAEL010063	T-complex protein 1 subunit gamma	N
AAEL010146	trifunctional enzyme subunit alpha, mitochondrial	N
AAEL010159	importin-5	N
AAEL010227	probable dolichol-phosphate mannosyltransferase	N
AAEL010243	anoctamin-10	N
AAEL010403	EH domain-containing protein 3 isoform X1	N
AAEL010464	glutamate dehydrogenase, mitochondrial isoform X1	N
AAEL010469	torso-like protein	N
AAEL010508	vacuolar protein sorting-associated protein 13C isoform X1	N
AAEL010589	gamma-soluble NSF attachment protein	N
AAEL010653	putative alpha-L-fucosidase	Y			Domain
AAEL010697	3-ketoacyl-CoA thiolase, mitochondrial	N
AAEL010727	glutaminyl-peptide cyclotransferase	Y	Domain
AAEL011006	guanylate kinase isoform X5	N
AAEL011158	apoptosis-inducing factor 3 isoform X3	N	Domain	Domain
AAEL011263	protein D3	Y	Domain	Domain	Domain
AAEL011302	annexin B9 isoform X8	N
AAEL011650	AP-1 complex subunit beta-1 isoform X3	N
AAEL011658	carboxypeptidase Q	N					Blast
AAEL011711	nascent polypeptide-associated complex subunit alpha	N
AAEL011742	eukaryotic peptide chain release factor subunit 1	N
AAEL011750	actin-related protein 2 isoform X1	N			Blast
AAEL011776	alpha-soluble NSF attachment protein	N
AAEL011803	erythrocyte band 7 integral membrane protein isoform X7	N
AAEL011989	minor histocompatibility antigen H13 isoform X1	N
AAEL012014	L-lactate dehydrogenase	N			Blast
AAEL012035	V-type proton ATPase subunit E	N
AAEL012064	ecdysteroid-regulated 16 kDa protein	Y	Domain	Domain	Domain
AAEL012083	tyrosine-protein phosphatase 10D isoform X1	Y					Domain
AAEL012099	aminopeptidase N isoform X2	N		Domain	Domain		Domain
AAEL012154	uncharacterized protein LOC5575910 isoform X1	N		Domain	Domain
AAEL012184	glutaminyl-peptide cyclotransferase	N	Domain
AAEL012217	aminopeptidase N	Y		Domain	Domain		Domain
AAEL012311	vitellogenin-1	Y	Domain	Domain
AAEL012312	proliferation-associated protein 2G4	N
AAEL012359	nucleoside diphosphate kinase	Y
AAEL012370	probable chitinase 2	Y	Blast	Domain	Blast
AAEL012455	prostaglandin reductase 1 isoform X1	N
AAEL012610	uncharacterized protein LOC5576552	Y		Domain
AAEL012616	NAD(P) transhydrogenase, mitochondrial	N
AAEL012731	adenylate kinase	N
AAEL012746	T-complex protein 1 subunit theta	N
AAEL012825	bifunctional purine biosynthesis protein PURH	N
AAEL012827	endoplasmin	Y			Blast
AAEL012904	rab GDP dissociation inhibitor alpha	N
AAEL012994	glucose-6-phosphate isomerase	N			Domain
AAEL012996	rho GDP-dissociation inhibitor 1 isoform X1	N
AAEL013071	dolichyl-diphosphooligosaccharide--protein glycosyltransferase subunit 1	Y
AAEL013171	peroxidase	Y
AAEL013229	tubulin alpha-1 chain	N		Domain	Domain
AAEL013252	ras-related protein Rab-14 isoform X3	N	Blast
AAEL013262	acidic endochitinase SP2	N
AAEL013404	tetraspanin-2 isoform X2	N	Domain
AAEL013407	catalase isoform X2	N
AAEL013449	seminal metalloprotease 1	Y		Domain
AAEL013571	synaptobrevin isoform X3	N
AAEL013640	L-xylulose reductase	N	Domain	Domain	Domain
AAEL013739	electron transfer flavoprotein subunit alpha, mitochondrial	N
AAEL013823	calcium/calmodulin-dependent protein kinase type II alpha chain	N	Blast
AAEL013840	uncharacterized protein LOC5578728	Y
AAEL013997	guanine nucleotide-binding protein subunit beta-1	N
AAEL014053	V-type proton ATPase 116 kDa subunit a isoform X2	N
AAEL014228	pickpocket protein 28	N
AAEL014450	peptidyl-alpha-hydroxyglycine alpha-amidating lyase 2	Y
AAEL014452	probable medium-chain specific acyl-CoA dehydrogenase, mitochondrial	N	Domain
AAEL014526	sideroflexin-1	N
AAEL014662	acyl-CoA synthetase family member 2, mitochondrial	N
AAEL014702	lysine--tRNA ligase isoform X2	N
AAEL014762	zinc transporter ZIP13 homolog	N
AAEL014944	cytochrome c oxidase subunit 5A, mitochondrial	N
AAEL015065	spectrin alpha chain isoform X3	N	Domain	Domain
AAEL015110	venom dipeptidyl peptidase 4 isoform X1	N					Domain
AAEL015336	ganglioside-induced differentiation-associated protein 1	N
AAEL015631	asparagine synthetase [glutamine-hydrolyzing] 1	N
AAEL017012	fibrous sheath CABYR-binding protein isoform X1	N	Domain
AAEL017263	hypoxia up-regulated protein 1	Y	Domain		Blast
AAEL017368	eukaryotic peptide chain release factor GTP-binding subunit ERF3A isoform X2	N
AAEL017460	angiotensin-converting enzyme	Y			Domain		Domain
AAEL017499	carboxypeptidase D isoform X2	Y	Domain	Domain
AAEL017508	mitochondrial dicarboxylate carrier	N	Domain
AAEL017512	beta-glucuronidase isoform X4	N	Blast	Domain
AAEL017567	neprilysin-11 isoform X1	N			Domain		Domain
AAEL019513	sodium/calcium exchanger 1 isoform X1	Y
AAEL019523	very long-chain-fatty-acid--CoA ligase bubblegum	N
AAEL019536	glutamyl aminopeptidase isoform X3	N		Domain	Domain		Domain
AAEL019579	furin-like protease 2	N	Domain
AAEL019604	synaptic vesicle membrane protein VAT-1 homolog-like	N
AAEL019717	phosphate carrier protein, mitochondrial	N	Domain
AAEL019937	superoxide dismutase [Cu-Zn]	N
AAEL019957	gamma-glutamyltranspeptidase 1 isoform X1	N		Domain
AAEL020095	anoctamin-5 isoform X4	N
AAEL020485	signal peptidase complex catalytic subunit SEC11A	N
AAEL021342	V-type proton ATPase subunit d 1	N
AAEL021728	probable alpha-aspartyl dipeptidase	N
AAEL021809	short-chain specific acyl-CoA dehydrogenase, mitochondrial-like	N
AAEL022076	putative epidermal cell surface receptor isoform X5	Y	Domain				Domain
AAEL022497	V-type proton ATPase subunit C isoform X1	N
AAEL022572	uncharacterized protein LOC5571326	N
AAEL022757	protein ERGIC-53	Y
AAEL022819	clathrin heavy chain isoform X1	N
AAEL022931	neutral alpha-glucosidase AB	Y					Blast
AAEL023078	NADH dehydrogenase [ubiquinone] 1 alpha subcomplex subunit 13	N
AAEL023188	dolichyl-diphosphooligosaccharide--protein glycosyltransferase subunit 2	Y
AAEL023332	venom dipeptidyl peptidase 4 isoform X1	N					Domain
AAEL023471	fibroin heavy chain	Y	Blast
AAEL023599	U4/U6.U5 tri-snRNP-associated protein 1-like	Y
AAEL024004	uncharacterized protein LOC110676645	Y
AAEL024098	uncharacterized protein LOC110677813	N
AAEL024500	coatomer subunit epsilon	N
AAEL024516	serine/threonine-protein kinase OSR1-like	N	Blast		Blast
AAEL024655	maestro heat-like repeat-containing protein family member 1	N
AAEL024675	aquaporin AQPAe.a isoform X2	N
AAEL025134	chloride intracellular channel exc-4 isoform X1	N
AAEL025321	electron transfer flavoprotein subunit beta	N
AAEL025567	peroxiredoxin-2	Y			Domain
AAEL025598	uncharacterized protein LOC110675574	Y	Domain	Domain
AAEL025866	uncharacterized protein LOC110675348	Y
AAEL025906	hydroxyacylglutathione hydrolase, mitochondrial isoform X2	N
AAEL025934	angiopoietin-related protein 6-like	Y
AAEL025993	dihydropyrimidine dehydrogenase [NADP(+)]	N
AAEL026165	adenosine deaminase 2	N	Domain	Domain
AAEL026783	tetraspanin-11-like	N	Domain
AAEL026804	tripeptidyl-peptidase 2	N
AAEL028021	uncharacterized protein LOC5564091 isoform X2	N	Blast
AAEL028188	uncharacterized protein LOC23687573 isoform X1	Y	Domain	Domain		Domain

## Sheet: C
Supplemental Table D: Comparison of A. mellifera seminal fluid proteins with other species
ID	Description	Signalp	P. xylostella	D. melanogaster	A. aegypti	Heliconius butterflies	Homo Sapiens
XP_396131.3	aspartate mitochondrial	N	Domain		Domain		Domain
XP_003250526.1	phospholipid hydroperoxide glutathione mitochondrial	Y
XP_623443.2	glucose dehydrogenase	N	Domain	Domain	Domain		Domain
XP_001120140.1		Y	Domain	Domain	Domain		Domain
XP_001120432.1	cytochrome testis-specific	N					Domain
XP_623194.2	phosphatidylethanolamine-binding protein homolog	N	Domain	Domain	Domain		Domain
XP_395047.4	phosphoglycerate kinase	N
XP_001121565.1	beta-galactosidase	Y	Blast				Domain
XP_001123230.1	protein g12	Y					Domain
NP_001090623.1	triosephosphate isomerase	N			Domain		Domain
NP_001091636.1	profilin	N					Domain
NP_001153522.1	heat shock 70 kda protein cognate 4	N			Blast		Domain
NP_001153536.1	heat shock protein 83	N			Blast		Domain
NP_001164445.1	glutamine synthetase 2 cytoplasmic	N					Domain
NP_001172074.1	actin-5c	N			Blast		Domain
NP_001013377.2	venom acid phosphatase acph-1	N	Domain		Domain		Domain
XP_001122556.2	probable malate mitochondrial	N	Domain	Domain	Domain		Domain
XP_624608.3	renin receptor	Y			Domain		Domain
XP_003249289.1	peroxiredoxin 1	N
XP_012347214.1	dynein intermediate chain ciliary	N
XP_003696152.1	tubulin alpha-2 chain	N
XP_393105.3	circadian clock-controlled protein	Y		Domain			Domain
XP_001120909.2	spermine oxidase	N	Blast				Domain
XP_001120613.2	farnesol dehydrogenase	N	Domain	Domain	Domain		Domain
AFR44627.1	crisp allergen pr-1	Y
XP_006564971.1		N
XP_001122317.2	3-hydroxyacyl- dehydrogenase type-2	N	Domain	Domain	Domain		Domain
XP_006565544.1	aminopeptidase n	Y
XP_393673.3	tyrosine-protein kinase dnt	Y	Blast		Blast		Domain
XP_001121305.2	vesicular glutamate transporter	N	Domain	Domain	Blast		Domain
XP_393860.4	membrane metallo-endopeptidase-like 1	N			Domain		Domain
XP_394474.4	l-2-hydroxyglutarate mitochondrial	N					Domain
XP_006567380.1	lysosomal alpha-mannosidase	Y
XP_006569964.1	angiotensin-converting enzyme	Y
XP_001120513.2	multiple inositol polyphosphate phosphatase 1	N	Domain		Domain		Domain
XP_395852.4	alpha-l-fucosidase	Y			Domain		Domain
XP_392313.1	tubulin beta-1 chain	N		Domain	Domain		Domain
XP_392686.1	retinoid-inducible serine carboxypeptidase	Y	Domain				Domain
NP_001011572.1	transferrin	Y					Domain
NP_001011583.1	ejaculatory bulb-specific protein 3	Y	Blast				Domain
NP_001011603.1	arginine kinase	N					Domain
XP_623552.1	glucose-6-phosphate isomerase	N			Domain		Domain
XP_006560620.1	venom serine protease bi-vsp	Y
XP_006570610.1	glucosylceramidase	Y
XP_006566881.1	chitinase-like protein idgf4	Y
XP_393545.2	probable citrate synthase mitochondrial	N			Blast		Domain
XP_394018.2	protein 5nuc	Y		Domain	Domain		Domain
XP_393999.3	malate dehydrogenase	N
XP_623084.1	aldehyde mitochondrial	N					Domain
XP_624987.1	cytochrome c oxidase subunit mitochondrial	N					Domain
XP_623220.1	tubulin alpha-1 chain	N		Domain	Domain		Domain
XP_624342.1	facilitated trehalose transporter tret1	N	Domain	Domain	Blast		Domain
XP_624977.1	gamma-interferon-inducible-lysosomal thiol reductase	Y	Domain		Domain		Domain

## Sheet: D
Supplemental Table E: Comparison of Heliconius butterflies seminal fluid proteins with other species
ID	Description	Signalp	P. xylostella	D. melanogaster	A. aegypti	A. mellifera	Homo Sapiens
HM023775	chymotrypsin	Y	Domain	Domain	Domain	Domain
HM023776	chymotrypsin	N	Domain	Domain	Domain
HM023777	chymotrypsin	Y	Domain	Domain	Domain	Domain
HM023778	seminal fluid protein HACP005 [Heliconius erato]	Y
HM023779	seminal fluid protein HACP006 [Heliconius erato]	Y
HM023780	chymotrypsin	Y	Blast	Domain	Blast
HM023781	seminal fluid protein HACP008 [Heliconius erato]	Y
HM023782	seminal fluid protein HACP009 [Heliconius erato]	Y
HM023783	chymotrypsin	Y	Domain	Domain	Blast
HM023784	seminal fluid protein HACP011 [Heliconius erato]	Y
HM023785	seminal fluid protein HACP012 [Heliconius erato]	Y		Domain
HM023786	seminal fluid protein HACP013 [Heliconius erato]	Y		Domain
HM023787	seminal fluid protein HACP014 [Heliconius erato]	Y
HM023788	seminal fluid protein HACP015 [Heliconius erato]	Y
HM023789	seminal fluid protein HACP016 [Heliconius erato]	Y
HM023790	seminal fluid protein HACP020 [Heliconius erato]	Y
HM023791	seminal fluid protein HACP021 [Heliconius erato]	Y
HM023792	seminal fluid protein HACP023 [Heliconius erato]	Y
HM023793	seminal fluid protein HACP024 [Heliconius erato]	Y
HM023794	seminal fluid protein HACP025 [Heliconius erato]	Y
HM023795	chymotrypsin	Y	Domain	Blast	Domain
HM023796	chymotrypsin	Y	Domain	Blast	Domain
HM023797	seminal fluid protein HACP028 [Heliconius erato]	Y
HM023798	seminal fluid protein HACP029 [Heliconius erato]	Y
HM023799	seminal fluid protein HACP030 [Heliconius erato]	Y
HM023800	procollagen-lysine 5-dioxygenase	Y
HM023801	Proteinase inhibitor I2, Kunitz metazoa	N		Domain
HM023802	chymotrypsin	N	Domain	Domain	Domain
HM023803	chymotrypsin	Y	Domain	Domain	Blast
HM023804	seminal fluid protein HACP039 [Heliconius erato]	Y
HM023805	seminal fluid protein HACP041 [Heliconius erato]	Y
HM023806	seminal fluid protein HACP043 [Heliconius erato]	Y
HM023807	seminal fluid protein HACP044 [Heliconius erato]	Y		Blast
HM023808	seminal fluid protein HACP046 [Heliconius erato]	Y
HM023809	Glycoside hydrolase, family 1	Y		Domain
HM023810	chymotrypsin	N	Domain	Domain	Blast
HM023811	seminal fluid protein HACP053 [Heliconius erato]	Y
HM023812	seminal fluid protein HACP054 [Heliconius erato]	Y		Blast
HM023813	Proteinase inhibitor I29, cathepsin propeptide	N		Domain	Domain
HM023814	Aldo/keto reductase	Y	Blast
HM023815	Protease inhibitor I4, serpin; 2-oxo acid dehydrogenase, lipoyl-binding site	Y	Blast	Domain	Blast
HM023816	seminal fluid protein HACP060 [Heliconius erato]	N
HM023817	chymotrypsin	Y	Domain	Domain	Domain	Domain
HM023818	chymotrypsin	N	Domain	Domain	Domain
HM023819	chymotrypsin	Y	Domain	Domain	Domain	Domain
HM023820	seminal fluid protein HACP005 [Heliconius melpomene]	Y
HM023821	seminal fluid protein HACP006 [Heliconius melpomene]	Y
HM023822	chymotrypsin	Y	Domain	Domain	Blast
HM023823	seminal fluid protein HACP008 [Heliconius melpomene]	Y
HM023824	chymotrypsin	Y	Domain	Domain	Blast
HM023825	seminal fluid protein HACP011 [Heliconius melpomene]	Y
