# Supplementary material for: Proteome Analysis of Male Accessory Gland Secretions in the Diamondback Moth, Plutella xylostella (Lepidoptera: Plutellidae)
Source: Insects. 2023 Jan 27;14(2):132. doi: 10.3390/insects14020132 (PMC9960318; doi:10.3390/insects14020132)
Supplement: Supplementary file 1 [file insects-14-00132-s001.zip › Supplemental Table S7 Protein only detected in MAG samples possessing a signal peptide in Plutella xylostella.xlsx]

## Sheet: information
Supplemental Table 7: Protein only detected in MAG samples possessing a signal peptide
Accession	Name	Functional	Subcellular localization	SMART_Domain	SignalP	PFAM ID	PFAM description	D. melanogaster	A. aegypti	A. mellifera	Heliconius butterflies	Homo Sapiens	Nr-ID	Nr-Score	Nr-Evalue	Nr-annotation	Swissprot-ID	Swissprot-Score	Swissprot-Evalue	Swissprot-annotation	KOG-Protein-or-Domain	KOG-Score	KOG-Evalue	KOG-ID	KOG-Function-Description	KO-ID	KEGG-Evalue	KEGG-Score	KEGG-Gene	GO annotations
Unigene004097_02	Palmitoyl-protein thioesterase	Metabolism: lipid	Cytoplasmic	--	Y	PF02089	Palmitoyl protein thioesterase	No	No	No	No	No	ref|XP_011562727.1|	547	0	PREDICTED: palmitoyl-protein thioesterase 1, partial [Plutella xylostella]	sp|P45479|PPT1_RAT	344	4.16e-113	Palmitoyl-protein thioesterase 1 OS=Rattus norvegicus GN=Ppt1 PE=1 SV=1	Hs4506031	337	2.81e-111	KOG2541	Palmitoyl protein thioesterase	K01074//palmitoyl-protein thioesterase [EC:3.1.2.22]	0	547	pxy:105392751	GO:0003824(MF:catalytic activity)
Unigene012605_01	Phospholipid phosphatase	Metabolism: lipid	PlasmaMembrane	acidPPc	Y	PF01569	PAP2 superfamily	No	No	No	No	No	ref|XP_011550171.1|	591	0	PREDICTED: phosphatidate phosphatase PPAPDC1B-like [Plutella xylostella]	sp|Q3UMZ3|PLPP5_MOUSE	196	2.22e-59	Phospholipid phosphatase 5 OS=Mus musculus GN=Plpp5 PE=2 SV=1	7296728	198	3.17e-59	KOG3030	Lipid phosphate phosphatase and related enzymes of the PAP2 family	K18693(DPP1)	--	--	--	GO:0016021(CC:integral component of membrane)
Unigene032967_01	Cysteine proteinase inhibitor	Proteolysis regulators: protease inhibitor	Cytoplasmic	CY	Y	PF00031//PF16845	Cystatin domain//Aspartic acid proteinase inhibitor	Domain	Blast	No	No	No	ref|XP_001583451.1|	59.3	2e-09	Clan IH, family I25, phytocystatin-like peptidase inhibitor [Trichomonas vaginalis G3]	sp|P09229|CYT1_ORYSJ	269	2.97e-92	Cysteine proteinase inhibitor 1 OS=Oryza sativa subsp. japonica GN=Os01g0803200 PE=1 SV=2	--	--	--	--	--	--	--	--	--
Unigene056619_02	Spaetzle	Signal transduction	Extracellular	--	Y	PF16077	Spaetzle	No	No	No	No	No	gb|EHJ70117.1|	127	4e-30	Spz1B [Danaus plexippus]	--	--	--	--	--	--	--	--	--	--	--	--	--
Unigene018979_01	Spaetzle	Signal transduction	Nuclear	--	Y	--	--	No	No	No	No	No	gb|ACU68555.1|	83.2	1e-15	Spz1A [Manduca sexta]	--	--	--	--	--	--	--	--	--	--	--	--	--
Unigene032781_03	Allatostatin-cc	Unknown	Extracellular;Nuclear	--	Y	--	--	No	No	No	No	No	dbj|BAO00935.1|	57	2e-08	allatostatin-cc [Nilaparvata lugens]	--	--	--	--	--	--	--	--	--	--	--	--	--
Unigene053393_01	Cuticular protein	Unknown	Extracellular	--	Y	--	--	No	No	No	No	No	dbj|BAM19095.1|	129	3e-37	cuticular protein PpolCPH4A [Papilio polytes]	sp|P85195|CU01_LONON	94.7	2.9e-24	Cuticle protein 1 OS=Lonomia obliqua PE=1 SV=2	--	--	--	--	--	--	--	--	--
Unigene025986_01	Unknown	Unknown	PlasmaMembrane;Cytoplasmic	--	Y	--	--	No	No	No	No	No	ref|XP_012547782.1|	410	5e-134	PREDICTED: LOW QUALITY PROTEIN: integrator complex subunit 8 [Bombyx mori]	--	--	--	--	--	--	--	--	--	K13145//integrator complex subunit 8	3.28e-134	410	bmor:101745290

## Sheet: nucleic acid sequence
>Unigene004097::Unigene004097_02::g.4068::m.4068 Unigene004097::Unigene004097_02::g.4068 ORF type:complete len:298 (+) Unigene004097_02:162-1055(+)
ATGATGATGAAGAGTTTCTTTCTGTTTATTCTGGTTATAAACGCGATACATGCCGATCCA
ACTCCAATAGTCCTGTGGCATGGAATGGGTGATACCTGCTGCTGGTCATTTAGTTTAGGT
GGATTTAAGCAGTTCCTCGAGGATGAGATCCCGGGAGTGTATGTCCTGTCTCTGGAGATT
GGCAACAACACCATAGAGGATATGGAGAATGGCTACTTCATGAATCCTAACAAGCAGGTG
GAACTGGCATGTGATATCATTGCAAATGATAGCAAGCTGCAAGGAGGGTTCAATGCCATT
GGCTTCTCGCAAGGCTGCCAGTTCTTACGAGCGCTAGTCCAGCGATGTGGCCATGTGCTC
CCCCGTGTCAAGAACCTCATCAGCCTGGGCGGCCAGCAACAGGGCGTGTACGGGCTGCCC
AACTGCGCCGCCGTGCAGCACCTCACCTGCGACTATGTTCGGAAACTGCTCAACTATGCC
GCTTATAACAGCATAGTGCAACACGGGCTGGTGCAGGCGACGTACTGGCACGACCCGCTC
GACGAGGCCCTGTACCGCAAGAAGAGCGACTTCCTCGCCGAGATCAACAACGAGCGAGCC
ATCAACAAGACATACATAGAGAACCTCAACAAGCTGGAACACTTCGTGATGGTAAAATTT
GAAGAGGACTCGGTGGTGCAGCCGCGCGACACCGAGTGGTTCGCCTTCTACGAGCCGGGA
CAGGCCAAGAAGATACTGGACTTGAGGGATTCGCCGATTTATACTAAGGACCGCCTCGGT
CTCAAGCGCATGGACAAGGCGGGCAAGCTGGTGTTCCTCTCCTCGCCCGGCAACCACCTG
CAGTTCACCGACGACTGGTTCAGAGACCACATAATCAAGCCGTACTTACTGTAG
>Unigene012605::Unigene012605_01::g.11350::m.11350 Unigene012605::Unigene012605_01::g.11350 ORF type:complete len:292 (-) Unigene012605_01:191-1066(-)
ATGCCGCTAATACGTTCAGCTAGTTTTAATTTATTTATTGAAGTGCTCCTTCGGGTGGCT
TTACTTTCCGCCTTTTGCTACATGGAAAGCATGACACCCTTCGAACGAGTCATCCCGCAG
TGGGAACTAGAGACCAACTGCAAGTATCCTCGGCACGAGTCGTATGTGCCCGGCAGCATG
CTCTGGTCCATCGTGCTGAGTGTACCGTGCATACTGTCTTTCCTTGCTTGGGCTGTTTGC
AACGACTGCAATGATGCACTGGAAATTCTCCTGGCATGGTCACTGTCTCTCGGCCTCACA
GGTTTCCTGACAAATCTGTTGAAGCTAACTGTGGGTCGTCCTCGTCCAGACTTCTTCTAC
CGCTGCTTCCCGGATGGCGTACAGACGGCGGACTTCACGTGCACGGGCGACGCGCGGGAG
GTCATGGACGGACGGAAGTCGTTCCCCAGTGGACATAGTAGCTTATCATTCTGCTCACTC
GGCGTCTGCGCGCTCTGGCTGGCTGGTCGTCTGGAAGCCTTATCGCGACGGCGCGGCGAC
GCGGCGCGGCTGCTGGTGTGCGTCGCGCCGCTGTGTGTCGCGCTGTGCGTCGCCGTGTCG
CGGACGTGCGATTACCACCACCATTGGCAGGATGTCCTAGTAGGCTCCATCCTCGGCCTG
TCAGTAGCGTACGTGTGCTACCGGCAATACTACAACAGCATCAGCTCGGAGCTGGCCGGG
GTGCCGCACGTCATCTCCAGCCTGACCACGCGCGTCAGCGGCAGGCCCGACATCAGCCCC
GCCAAACAGGCGGAAGGCAAAGACGGTGCAGAGTCCACGCCACTGCTCGTGAACGGCGGA
GTGAAGAGGCGGGTCAGCGGGTTCCGAGTTATATAA
>Unigene032967::Unigene032967_01::g.30945::m.30945 Unigene032967::Unigene032967_01::g.30945 ORF type:5prime_partial len:135 (+) Unigene032967_01:1-405(+)
GCCGGATTGGTAGCCGCCCTGCTCGTGCTGCATTCGCTAGCCACGCCGTCCGCTCAGGCC
GAGGCGCATCGCGCGGGGGGAGAAGGGGAGGAGAAGATGTCGAGCGACGGAGGGCCGGTG
CTTGGCGGCCTCGAGCCGGTGGGGAACGAGAACGACCTCCACCTCGTCGACCTCGCCCGC
TTCGCCGTCACCGAGCACAACAAGAAGGCCAATTCTCTGCTGGAGTTCGAGAAGCTTGTG
AGTGTGAAGCAGCAAGTTGTCGCTGGCACTTTGTACTATTTCACAATTGAGGTGAAGGAA
GGGGATGCCAAGAAGCTCTATGAAGCTAAGGTCTGGGAGAAACCATGGATGGACTTCAAG
GAGCTCCAGGAGTTCAAGCCTGTCGATGCCAGTGCAAATGCCTAA
>Unigene056619::Unigene056619_02::g.50397::m.50397 Unigene056619::Unigene056619_02::g.50397 ORF type:complete len:229 (-) Unigene056619_02:840-1526(-)
ATGATGTTGTATGGTACCTGTTTTTTGGTTGTGCTGTTTAGTAGCTTCAGCTGTATTTCT
GCTGCTGCTAAAAAGAGAAATCCATCCCCCGAGTCAGACGTGGTGATGTACCCGGGCCCC
CTCAAAGAGACGAAGCCGGAGTACGGCCCTGTCGGCAGCGTACCCAAGGAGTGTCAGGGG
AAGACTTACTGCACGGTCAAACCACCCGACTACCCGGAGGAGCGGTATAACAAACTGTTT
CAGGGATATAAACCCCCCGTGGATGCCTCACTGCCGCAGCCGGTGCTGAGCCCCACGCTC
GTGAACCGCCAGGGAGACCCCGACGAGCTGGACAACTGCCAGTCTGTCGTCACTTACGAG
CCGCTGTACAAGGTGCGCTCGAAGCGGCTGGACGACTGGGTGACGGTGCTGCAGGCGCCG
CGCGCCGGCTACGAGCAGCGAGTGCGCCTCGAGACCTGCACAAACCCAAACGCGCGATGC
TTCACCGCCCTCCCCCAGACAGACGAGTACACGACCTTCTGCAAACAGAAGTACAACACC
TGGGAGGTCATGGTTGAGATCAACGGCACCATGGTCAAGGAGACCACAGACTTGCCTATC
TGCTGCTCCTGCCACTACAAGACCGTGGACCTCGCCTCCAGGTTCGGGAAACCGAAAGAG
ATGAGTGCAGCCAAACCGAAGAATTAA
>Unigene018979::Unigene018979_01::g.17381::m.17381 Unigene018979::Unigene018979_01::g.17381 ORF type:3prime_partial len:280 (+) Unigene018979_01:178-1014(+)
ATGGCTCGCTGGACTCTTCTCTGCATCCTATGGATCAATCTGATCCATCTATCAGTATCC
ATCTCATTCGAGTCTGAGCCAGCTCCGCGCGGCGACTCGGCACATCAGGAGCGGCGCGGT
CGGTTTGCCGACGACTCACCGCCAGAGATCCAGAAATCTGAACGACTCACTGAGCGAGTG
ATCGAAAGATCTATATCGCTCACCAGCTCACTGCAGAAGGTGCAAGATGTTGAGAAGAAA
GAAGGAACGGATCCGGTGCCTGAGCCAATCTCTACGATTGAGAATGAATCGCACAGCATA
TTGAGATACGCAGAAGAAAACCTCTCTAGCAGAGACAAAATCCTCGAGGGCCTGGAACAT
TCTGCGCTTCGCTCCATCCCTTTCACCAACCTCCGCCGCATCCAGGAGAAAGAGAGACGG
CGACTGCAGACAAGGATGGAAGACCCAATCACGAGAGTCGAGAACGGCTCCTATAAGATT
GTCAACTATAAGCCTATCGTTGCTAATAGGAGAGGACAAGTGACACTATCCAGCTCACAC
ACCCGGGACAGCATAGCGTTCCCCAGCGACCGCACGGAGCCGCTGGGCGCGCTGGAGCCG
CGAGTGCCGCCCGCGTGCCGCCGCCTCGGCGTCTGTGAAGATGTCCCCGACTACCCCGAC
GAGCTGGTCGAGAAGCTACTCAAGAATCTAGGAGAGGGAAGGAGTCGCTTCAGAATAGAT
GAGTTGGAGCCTCCGGCGATAGCGCAGAGGATCGGGAGCGAGAACGAGGAAATAGAACTG
TGTGACTTTGACGAGAAGGTCATATTCCCTCGGGCTGCGTCCGATAGAGACGGCAAG
>Unigene032781::Unigene032781_03::g.30669::m.30669 Unigene032781::Unigene032781_03::g.30669 ORF type:5prime_partial len:113 (-) Unigene032781_03:520-858(-)
TCCGGTGATGCTTGCTCGGGCGTGATGCCGCCCTCGCCGCTGTGTCTGCTGGCCGCCTGC
GCGCTGGGCGCCGCCCTGGCCGCGCCCCGAGCTGCCTACGAGGAGTACGAGCAGGTGCCC
GAGAAGCGCGCGGCGCTGGTGCTAGACCGGCTGCTGGTGGCGCTGGACCGCGCGCTGCAC
GACGCCCCCCCGCGCCCCGCCGCCGGCCCCCGCGCCGCGCCGCTGCGGCTGCCGCCACTC
TATACTAGCGATATGAGTTCGCTGCAGCGGCGCGGGCAGGCGGGCGCGGGCCGCGGGCGC
ACCATGCGCTGCTACTTCAACGCCGTCACCTGCTTCTGA
>Unigene053393::Unigene053393_01::g.47278::m.47278 Unigene053393::Unigene053393_01::g.47278 ORF type:3prime_partial len:127 (-) Unigene053393_01:3-380(-)
ATGAGATTTCTGTTCGCCTTCGCCGCCGTCCTCGGCTACGCCTCCGCCGGAGTGCTGGGC
CCGCTGGTGTACGGAGCCAACCCTGGTGACGTCCAGGCCGCGCATATCGATGCCGCCGTC
GCCGCCCAAGACCACGTGAGGGCAGTGGGAGAGGGGCAGGCCAGAGCCGCGGAAGCCGCC
ATCCAGTACAACACTGAAGCCGTCAGACAGACCGCCGAGGCGCACCGTGACATCAACGAG
AACGCCTACTGGAACTCCGTAGCAGCCGGCCAGAACCTCGTGGCCGCCGCCCAGACCCAG
CAAGCTGCCCTAGATGGCGCTGCTGCCGCCTACCGCGCCGCCCATGTCGGAGTTCCCGCC
CTAGGGTACGCCGCGCCT
>Unigene025986::Unigene025986_01::g.24558::m.24558 Unigene025986::Unigene025986_01::g.24558 ORF type:5prime_partial len:287 (-) Unigene025986_01:25-885(-)
GTCAACAAATTCAAGATAGTCGGAATTAAATTCTTCGATATTTTATTCTGGGCCCTGGCG
CCGGTATTGATGTCGGAACTCGGAGAAAAAGAGTGGGAAAACCTCAGAATGTTCTTTCTA
CATCTGGCCACTTCTCAGTGTCAAATACCTATCGACAGAATAGACGAGTACATGAAGAAG
CACGTCGGGGACTCCTCCAAAACTATCAGACGGAAACTGATCAGCGACAGCGAGCTGAAC
ATAATCGTGAACGACATCGCGAACAGCGACGACGAGAGCGTGGAGATCCCGCGGCTGCTG
CTGGGCGACGACTGGGACGCGCCCGGGCTGGACTGCAAGGCCGTGCCCGAGCTGGAGATG
GGGCGGCTCAAGAAGCGGCTGATCGAGGCGTCGACGGCGGACGACGTGCGCATGTGCCTG
GTGAAGCTGGCCATGATGGCGCCCGCGTCGCCGCTGTGGAAGCTGAGTCCGTCGTGGAAG
CCGGCGGGGGCGCTGGGCGCGGCGCTGGGGGCGCTGCCGCGGGGGTTCCTGCAGGACTTC
GGCTACGTGGTGTCGGGGGCGGCGCGCGCGCGGGCGGAGGCGGGCTGCGCGCGCGTGGCG
CTGTCGCTGCTGTCGGTGCTGGAGGGCGAGGCGCGCGGGCAGCTGGGCGGCGGCGGGCAG
CTGGGCGGCGGCGGCGCGCTGGCGCGGCTGCTGGGCTGGGAGCTGCTGCTGCTGCAGGTG
CTCGTGGTGCTGGCGGAGTGGCCGCACCACCGCCTCAACCTGGCCGCGCTCGCCGCCAAG
TGCAAGGCCTGCATCGCGGCGGCCAGCTCTGGCGACCAACTCGTGCCGAGGCCACAGGTA
AATAAGGTTTTAGACTGTTAA

## Sheet: amino acid sequence
>Unigene004097::Unigene004097_02::g.4068::m.4068 Unigene004097::Unigene004097_02::g.4068 ORF type:complete len:298 (+) Unigene004097_02:162-1055(+)
MMMKSFFLFILVINAIHADPTPIVLWHGMGDTCCWSFSLGGFKQFLEDEIPGVYVLSLEI
GNNTIEDMENGYFMNPNKQVELACDIIANDSKLQGGFNAIGFSQGCQFLRALVQRCGHVL
PRVKNLISLGGQQQGVYGLPNCAAVQHLTCDYVRKLLNYAAYNSIVQHGLVQATYWHDPL
DEALYRKKSDFLAEINNERAINKTYIENLNKLEHFVMVKFEEDSVVQPRDTEWFAFYEPG
QAKKILDLRDSPIYTKDRLGLKRMDKAGKLVFLSSPGNHLQFTDDWFRDHIIKPYLL*
>Unigene012605::Unigene012605_01::g.11350::m.11350 Unigene012605::Unigene012605_01::g.11350 ORF type:complete len:292 (-) Unigene012605_01:191-1066(-)
MPLIRSASFNLFIEVLLRVALLSAFCYMESMTPFERVIPQWELETNCKYPRHESYVPGSM
LWSIVLSVPCILSFLAWAVCNDCNDALEILLAWSLSLGLTGFLTNLLKLTVGRPRPDFFY
RCFPDGVQTADFTCTGDAREVMDGRKSFPSGHSSLSFCSLGVCALWLAGRLEALSRRRGD
AARLLVCVAPLCVALCVAVSRTCDYHHHWQDVLVGSILGLSVAYVCYRQYYNSISSELAG
VPHVISSLTTRVSGRPDISPAKQAEGKDGAESTPLLVNGGVKRRVSGFRVI*
>Unigene032967::Unigene032967_01::g.30945::m.30945 Unigene032967::Unigene032967_01::g.30945 ORF type:5prime_partial len:135 (+) Unigene032967_01:1-405(+)
AGLVAALLVLHSLATPSAQAEAHRAGGEGEEKMSSDGGPVLGGLEPVGNENDLHLVDLAR
FAVTEHNKKANSLLEFEKLVSVKQQVVAGTLYYFTIEVKEGDAKKLYEAKVWEKPWMDFK
ELQEFKPVDASANA*
>Unigene056619::Unigene056619_02::g.50397::m.50397 Unigene056619::Unigene056619_02::g.50397 ORF type:complete len:229 (-) Unigene056619_02:840-1526(-)
MMLYGTCFLVVLFSSFSCISAAAKKRNPSPESDVVMYPGPLKETKPEYGPVGSVPKECQG
KTYCTVKPPDYPEERYNKLFQGYKPPVDASLPQPVLSPTLVNRQGDPDELDNCQSVVTYE
PLYKVRSKRLDDWVTVLQAPRAGYEQRVRLETCTNPNARCFTALPQTDEYTTFCKQKYNT
WEVMVEINGTMVKETTDLPICCSCHYKTVDLASRFGKPKEMSAAKPKN*
>Unigene018979::Unigene018979_01::g.17381::m.17381 Unigene018979::Unigene018979_01::g.17381 ORF type:3prime_partial len:280 (+) Unigene018979_01:178-1014(+)
MARWTLLCILWINLIHLSVSISFESEPAPRGDSAHQERRGRFADDSPPEIQKSERLTERV
IERSISLTSSLQKVQDVEKKEGTDPVPEPISTIENESHSILRYAEENLSSRDKILEGLEH
SALRSIPFTNLRRIQEKERRRLQTRMEDPITRVENGSYKIVNYKPIVANRRGQVTLSSSH
TRDSIAFPSDRTEPLGALEPRVPPACRRLGVCEDVPDYPDELVEKLLKNLGEGRSRFRID
ELEPPAIAQRIGSENEEIELCDFDEKVIFPRAASDRDGK
>Unigene032781::Unigene032781_03::g.30669::m.30669 Unigene032781::Unigene032781_03::g.30669 ORF type:5prime_partial len:113 (-) Unigene032781_03:520-858(-)
SGDACSGVMPPSPLCLLAACALGAALAAPRAAYEEYEQVPEKRAALVLDRLLVALDRALH
DAPPRPAAGPRAAPLRLPPLYTSDMSSLQRRGQAGAGRGRTMRCYFNAVTCF*
>Unigene053393::Unigene053393_01::g.47278::m.47278 Unigene053393::Unigene053393_01::g.47278 ORF type:3prime_partial len:127 (-) Unigene053393_01:3-380(-)
MRFLFAFAAVLGYASAGVLGPLVYGANPGDVQAAHIDAAVAAQDHVRAVGEGQARAAEAA
IQYNTEAVRQTAEAHRDINENAYWNSVAAGQNLVAAAQTQQAALDGAAAAYRAAHVGVPA
LGYAAP
>Unigene025986::Unigene025986_01::g.24558::m.24558 Unigene025986::Unigene025986_01::g.24558 ORF type:5prime_partial len:287 (-) Unigene025986_01:25-885(-)
VNKFKIVGIKFFDILFWALAPVLMSELGEKEWENLRMFFLHLATSQCQIPIDRIDEYMKK
HVGDSSKTIRRKLISDSELNIIVNDIANSDDESVEIPRLLLGDDWDAPGLDCKAVPELEM
GRLKKRLIEASTADDVRMCLVKLAMMAPASPLWKLSPSWKPAGALGAALGALPRGFLQDF
GYVVSGAARARAEAGCARVALSLLSVLEGEARGQLGGGGQLGGGGALARLLGWELLLLQV
LVVLAEWPHHRLNLAALAAKCKACIAAASSGDQLVPRPQVNKVLDC*
