# Supplementary material for: Proteome Analysis of Male Accessory Gland Secretions in the Diamondback Moth, Plutella xylostella (Lepidoptera: Plutellidae)
Source: Insects. 2023 Jan 27;14(2):132. doi: 10.3390/insects14020132 (PMC9960318; doi:10.3390/insects14020132)
Supplement: Supplementary file 1 [file insects-14-00132-s001.zip › Supplemental Table S8 Sequences of ACPs in Plutella xylostella.xlsx]

## Sheet: A
Supplemental Table 8A: Sequences of male accessory gland proteins predicted to be secreted-Nucleotide sequences
>Unigene048202::Unigene048202_01::g.42599::m.42599 Unigene048202::Unigene048202_01::g.42599 ORF type:3prime_partial len:963 (+) Unigene048202_01:684-3569(+)
ATGCGTGGACCGAGCCCCCGGCGCGGCCCGCTGCGGCCCCACGGCCTCCTGCTAGTGTCT
GCAGCCCTGGTACTCGCGAGCCCCGCGCTCGCAGCCCCACAAGAAACCACCCTACGCAAC
CATTTAAACATTGTGTGCATCCAACCCGAGTCGCAGCTATGCCTCACCTGGCCAGCCAGG
CTGAAGAACACGCGGCGGATATTCGAGAGCCTGAGCATGAGCTTGGATGTGGATAAGAAC
TGTGGCTACAGCGATCTAACACCTGTGTCTGCGCGGTCTCAGTATTTGATTATGGTAACA
CCGCTAAATTCGCTTCTGTCAACTCGCAACTTTCATTGCAAGTCAATCGGAACAATATCA
GTGCCCGATTCAGAGGATGATGGCAGTACGAGGGTCCGAAGGCAGACTGGATATCCCCCG
AGAGGGAAGTACCGCGGTCAAACGCAGTCTCAGTACCTGAGTATCGACCGCGGCGCCGGC
GGCGACGACGGCAAGGCCGAGGCGCGATCCACGGCCGACGAGTCACATGCCAGCGTCAGT
GGCAAGAGTGGTATGGGACAAGCACAAAGTCAGACTATCTTTGATCCGAGCTGTGACGAC
TGTTTAGGGGGAGGCAGTCTCGGTGCCGAAAATCTCAAACGCCAACCCGGAGCCGGCTAC
CCTGCAGGCTCCACGTATCCCGCAGGCGGGCCCGGTCAGTCCCCGGGCGGAATCGGAGGG
TACGGGCCTGGTTCAAGAGATGGATCCTACGGACGGACCCCTACGGGAGCTGGGAAACAT
GATCAAGGCGGCACGAGTCCGTACGGTCAGACGCCAGGCAGTGGGATGCCTGGGACTTAC
GGACAAACACCAACGGGTACTGCTGATGACGGGCGAGGAACAGACACGTATGGTCAAGGA
GGTCCAGGACGGTATGGCCAAACGGGCCCAGTTGGGTATGACAGAAATGGACCAACTGGT
GCAGTAGGATCAACTCCCGGTGGGCCTAATATGCCAGGAACTTACGGCCAAGTACCTGGG
GGACTAATGCCAGGACAAGCCACTCATGGACAATTACCAGGAGGCAGTGCTCCGGGCTAT
AATGGAGTTAATGGGCCAAACAATTACGGCCAGACTCCAGGAGGAACTCCTGGGGTTCCG
GGCTCATATGGTCAAATGCCTGGAGGACCTGGTGAGTATGGAAGACCGGGCCCGAATACG
GGCGGACCTATAGCAGGGGTCGGTGGGCCCCAGTCAGGACTGTCTGGGCGAAATCAGAAT
AATGTTGGAGGGCCCGGTGGAGACGGTAGTTACGGACATACGCCTGGTGGTGTTGGACCC
AACCAATATCCTGATAGATCCTGGACAAGCGGACCCAGAGGACCCGGAGGCGATGGTACT
TATGGACACCCTGGCCAAACAGGTGTTGATGGAAGATATGGGCAGACGCCTGGCGCCATC
GTTCCCGGTTCACCAGGATACGGTCAGAGTCCAGGCTATACTACTGGTGGAGATGGTACG
TACGGGCAAGCTCCGCGTGGCACAGGAGATACCGGGTATGGCCAGACACCAGTCGGTTCT
GTTCCTGGAGGAACTCGGTACGGCGAAGATGCTAGATATGGTCAAACACCAGGCGGGATA
CTACCAGGACAAAGAGGAACTAGTGGAAATATACCTGGAAATTATCAAGGTGCCCAAATA
CCCGGAGCAGATGGACACGACAGAAGGCCTGGAGCATATGGTGCAACCCCAGGTGCTATA
GGGCCTTATAACCAAGCAGGTACTCCAGGCAATACATACGGTCAAAACCAGGGTGGAATC
AGTCCAGGACCATATGGTCCTGGAGGACCAGGTACATCACAAGGTACACCGGGCAGTGGA
CCACAAGGACTTATACCAAGTGGAGGAAAATGGCCAAGTGCAGGAACTTTTCTTGGAGCC
AATGGTGAGACTATTGTTTGCTGTATCGTGGATCCAAAAAGTGGTCATTACCCAGGTAGT
GTTGGCTATGATCAAAATGGCCCAAGAGGGACGCAAGGAGGTTATATACCAGGCGGACCG
CAAGGTAACACTGGGGTACAAGGACCAGGTGGCCATGCAGTCGGAGGACCACAAGGCCCC
GAAGGTACTGGGACGGGTTATAGACTAGGTGGAATGCAAGGTCAAGGCTATGGACCTGGT
GGTACACAAGGTAGTGGCACTTATATTCCTGGAGGAACCCAAGGTACTGGAGGATATATG
CCTGGGGGTACACAAGGAACTAATTATGGCCCGGGTGGAGCACAGGGTCCTGGCGGTGTC
CAAGGGCCAGGAACCTATACACCAGACGGAACGCACGGCATCGGCGGTGCGCCAAGACCT
GGCTATGGGCCAGGTGGAACACAATTTACTGCACCTTATGGCCCCGGGGGTACTCAAAGC
ATGGGACCAGGAGGGAATCAAGGCACTGGTACTGGAGCATACAGGCCGGGCGGTACAGGC
TACGTTCCTGGCGGTTCACAAGGAACTGGACCCTACGGACCCGAGGGTACTCAAGGCACC
GGTGGATACACATCCGGAGATACTCAGGGTGGAGGTCCTTATGGACCTGGAGGAGTTCAA
GGCACAGGTGGATATAATGGACCACAGGGCCCTGGCGGTTCACCGGGGACTGGGGGATAC
GGACCGGGCGGTACTCAAGGCAGTGGTTATGGACCTGACGGAACCCAGGGGCCAGGAGGG
GGTGTTGGACCCGGTGGATTTAGACCAGGTGGACCTCAAGGCCCCGGTGGTACACAAGGA
AGTACCGGCTACACACCGGGAGGTACGCAAGGCACTGGAGGATACATACCAGGGGGTACA
CAAGGGACTGGCGCGTATGTACCAGGAGGCACCCAAGGAGGAGGATACATACCAGGGGGT
ACACAA
>Unigene040814::Unigene040814_04::g.37298::m.37298 Unigene040814::Unigene040814_04::g.37298 ORF type:5prime_partial len:793 (+) Unigene040814_04:3-2381(+)
CCGGGAGGAACTCAAGGGACGGGCGGGTATATGCCAGGGGGTACACAAGTGACCGGAGGA
AACATTCCTGGAGGTACACAAGGAACAGGGGGATACATACCAGGTGGTACACAAGGGACA
GGATACACACCTGGCGGAACACAAGGTACAGGGGGATACATACCCGGTGATACACAAGGG
ACAGGATACACACCTGGCGGAACACAAGGAACAGGAGGATACATACCAGGGAGTACCCAA
GGGACGGGATACATACCAGGGGGCACCCAAGGGACGGGTTACTTACCAGGGGGATCTCAA
GGAACAGGATACATGCCAGGTGGTACACAAGGACCAGGATACACACCTGGCGGTACACAA
GGGACCGGGGGATACATACCAGGGGGTTCGCAAGGGACAGGATATGTACCAGGAGGTACC
CAAGGAACAGGATACATACCAGGTGGTACCCAAGGGACAGGAATCGTACCAGGTGGTACC
CAAGGAACAGGATACGTACCCGGCGGTACCCAAGGGGCAGGATACACACCAGGGGGCACA
CAAGGGACAGGATATATGCCTAGGGGAACCCAAGGTACAGGAGGAAACGTACCTGGGGGT
ACACAAGGGACTGGCGGTTATGTACCTGGGGGTACACAAGGGATCGGAGCATACGGGCCG
GGTGGGACAGGACAAAATGTCGACTATAATGGTATCCCCCAAAATGTGATTGATCCAAAC
TCAATAGCTGGTACTTTGGACGACGATTCCGAAGCGTTAGCATCTATCTCCCAAGATGTA
AATGGAACCATCGCCAGTGCGTCATCCAAAGGAGGCAATGAAAAAGGAAGAGCGCAGACT
CAAGTACAAGGGACGTACACCGGGTCGGGCTCTTTCTCTGCCCAAGCACAAATAAGTGAT
GAGACCAAAGGTGCTCAAAGCGAAGTAAGCGGAGGCAAGCAGGGTGCAACCAGCAACGCT
CAAGGCAAGGGCCGCAACAACAAGTCCCAGGCCAGTGTGCAGCTGGGTTCTGAGACAGGG
TCTCTCCTCACACAAGCACAGAGCGGAGGCACGTCACACTCCTCCAACACACAAGTACAG
GGCAGCGTCAAGGGCGGTATGGCCGATGCGCAAGCGAGGGGACCAGGAAGCACGCAGTCA
CAAGCCCAAATAGGATTCACACCCTACAAAGATGGAGACAAAAGCGTCCACGAAACACTA
ACGAATCCATTCGTCGGAGGTGGCACCGCTTCAGCACAGTCCAGCGGGAAGATAGGCCAG
TCTCAGTCGCAGCTGCAAGGAACGTTCAAATACGGTATCACGTACAACGGCGCTGCGCAG
GCCGGCTCCAGTCTAGACAAGGATGCGGTCTTTCCAAATAGAATGCCGTTTAACAAAATA
GACGTGTTCGATGAAAATAATAAAAACATCAACATCAGCGAACCGTCTATTCCGAGTGCA
GTCTTGCCTACTCCGCAAGGAATTTCTAATATTGACAATGATATAAAAACAGAAGCACCC
TTAGATAAGAAGGGCTCGCACCCTCACTCGGACCACCACCTGGCGGCGGCGGGCGCGGCG
CCCATGGGCACGCCGGCGCCGGTGGGCAGTAGGCGCTCCTTCCCGTCGACACACGTTAAC
AATCCCGCCGAATACGAGTACACAACTGACAAGGACGAGATGGGAGACGAATACGACCTC
GAACCGGGTATGGAGGCGGAAGGTGATTACACAAACTTCGACGAATTCGGTCGCGACGAC
ACAGCTCATCAGAACCTGCGCAGCTCGGGCCGGAAGAGCCTGGAAGTGAAGCAGAGCACG
GGCGGCAGCACGCAGCACATCCTGCTGGGCTCGCTGCGTGACCAGGACGCGGAGATCACG
CAGCGCAGCTCGGAGCAGCGGCCCGACTACAGCCGCGTGTACCAGCCGGGCGAGCGCGTG
CCCGGCACCGGCGGCTACACCATCCCGATGGGCTTCACGGGCAGCGTCAAGTCGGTGTCT
TCAAAAGACAGGACGTACGCCATCGGCTCGCGGGACTCGCCGTCGCAGGCGCAGACGGTG
TCGCTGAAGCCGGGCTCGGGCCGCGTCAAGTACAACACGTACCCGAAGTCGCCGACGTAC
TCGAGCTACGGGCAGAGCGTGAAGCCGAAGGACCTCAAGTCGCTGTACGGGGAGAAGGCA
GACGACGGGCGGTACATGACGGTGTCCAAGTCGGTGACGGGCGCGCTGGACGGCGACAAC
CACGTCAAGAAGCAGTACTCGCACACGTACTACAGCAAGGCGTCGTCGTGCGGCTACTTC
ACCTTCACGTGCAACCTGGTCAGCGGCTCCGGCGGCCGCAAGAAGGTGTGCCGCCCCAAG
ATCCCCACCAACCCCGACGGGACGCCCATGAAATGCTAA
>Unigene031538::Unigene031538_01::g.29830::m.29830 Unigene031538::Unigene031538_01::g.29830 ORF type:5prime_partial len:171 (+) Unigene031538_01:2-514(+)
GCTATTGAAGGAAAAGGTTATAAAGAGTATAAACTTGGTGATTACTCTACTTGGTTACAG
AAACGTGTTGAGAATGGTAAAAATTGGAATAAGATTAGGAGTTGTCTTGTGGAGAGCAAA
GTTTGTTCTAAGCTTGAAGCCAAGTTTGTTAATGTTCCTGTCAATAGTTTCTACAAGGAA
CATCTTACTGCTCTTCAGTCTGGTTGCTGCAAACCTTCAGATGAATGTGGTTTCGAGTAC
GTAAACCCAACAACCTGGACCAAGAACACAACGGGAACACACACTAATCCAGACTGCCAA
ACCTGGGACAACGCAAAAGAAAAGCTCTGCTTCGATTGTCAATCTTGTAAAGCGGGTCTA
CTCGACAACGTCAAAAGCGCTTGGAAGAAAGTTGCAATCGTTAACATCGTCTTCCTTGTC
TTCCTCATCATTGTCTACTCTGTTGGTTGCTGTGCTTTCAGGAACAACAAGAGGGATGAC
AGTTATTCCCGTACCTACGGATATAAGCCTTGA
>Unigene032756::Unigene032756_02::g.30651::m.30651 Unigene032756::Unigene032756_02::g.30651 ORF type:complete len:213 (+) Unigene032756_02:118-756(+)
ATGAATAAATTAGTTCATTTACTGATTTTGTTCGTGTTAAGTGTGGTAGTTAAATCAAAG
GTGATAAACAATGATCGGTTTTATTATTTTGCTTACGGAAGCAACTTATTAGCACGAAGA
CTGCACATTCAAAACCCCAGTGCGTTTTTCATCAGCCCTGCTAAGTTAAAAGACCACAGA
CTAGACTTCAACATGTACACGAAGACGTGGCGCGGCGCCGCGGCCACCATCGTGCCGGAC
CACGGCAGCGTCGTGTGGGGCGCGCTGTGGACCATAGAGTCCTCCTTCCTCAAGCATCTC
GACGATCAAGAAGGGCGACCCCTGGATGCTGGATGGTACTTCCCCAAGTTCGTGAACGTG
ACGGTACCGGGCGGCGCGGTGGTGGAGGCGCGCACCTACCAGGAGACCGTCAACCCGCCC
AAAGTGGACCCTGAGAATATACCCCTCGAGCGACGACCATCCAACACTTATATGCAGGTG
ATAATAGACGGTGCGATCCAGTGTGGGCTGCCGCCGCACTACATCCAGTACCTGTACACC
TTCCCCACCAACGGCAGGGTGGCGGCTCGGAAGATGCTGGAACAACTTGGCTACCTGCAC
TATGCAGAAAACGCGGAAAACAACTACACCCATTTATAA
>Unigene056697::Unigene056697_03::g.50535::m.50535 Unigene056697::Unigene056697_03::g.50535 ORF type:internal len:659 (+) Unigene056697_03:2-1975(+)
GCGCCCCCCGCGCGGCTGCCTGGCCCCGCGGGGCGCGCCGCGGCCAAGTCAGCCGGCGGC
CGTCGAGGCGCCCACATCACACCACACTCCCCACGACAAGCCTCCGCCATGGACGTCGAG
GAGTTCCGTGTTCGCGGGAAGGAGATGGTCGACTACATATGCACGTATATGACTACGTTG
AAATCGCGCCGCGTGACGCCGTCCGTGGAGCCGGGGTATTTGAGGAATGAGCTGCCTTCG
GAGGCCCCGGAGTTTCCCGAGCCGTGGGAGGATGTTATGAGGGATGTGGAGAGCAAGATC
ATGCCGGGGGTCACCCACTGGCAGCACCCGCGGTTCCACGCCTACTTCCCGTCCGGGAAC
GCCTACCCTTCCATCCTGGGCGACATGCTGTCCGCCGGCATCGGCTGCATCGGATTCTCA
TGGGCTGCAAGTCCTGCGATGACAGAACTGGAAATCATAATGTTAGACTGGATGGGAAAA
GCTATCGGCCTGCCTCCTGCTTTCTTAGCGTTAGAAGAAGGCAGTAAAGGAGGAGGTGTT
ATTGAGGGTTCCGCCAGTGAGTGTGCTTTGGTGACGCTGATCGCGGCGCGCGCCAACGGC
ATCAAGCGCCTCAAGCACCAGTTCCCCACGGTGGATGAGGGCCTACTCCTGTCCAAGCTC
ATCGCCTACTGCTCCAAGGAGGCCCACTCGTGCGTGGAGAAGGCCGCCATGATCTCCTTC
GTCAAGCTCCGTATTCTGCAGCCCGACGAGAATGGATCGTTGCGAGGGCACACGTTGAAA
AAGGCGATGGAGGAGGACGAGCAGGCGGGTCTGGTGCCGTTCTTCGTGGCGACGACGCTG
GGCACCACGTCCATGTGTTCCTTCGACAACCTGGCGGAGATCGGGCCCGTGGTGCGGCGC
TTCCCGGCCGTGTGGCTGCACGTGGACGCGGCGTACGCGGGCGGCGCCTTCCTCTGCCCC
GAGCACAAGTCGCACCTCAACGGGGTGGAGTTCGCGGACAGCTTCAACACCAACCCTAAC
AAGTGGATGCTCACCAACTTCGATTGCTCGCTTCTGTGGGTCACCAACCGGTACCTGCTA
ACGTCAGCGCTGGTGGTGGACCCGCTGTATCTGCAGCACTGCTACGACCACACGGCTATA
GACTACCGGCACTGGGGCGTGCCTCTCAGCCGGCGGTTCCGCTCGCTCAAGCTGTGGTTC
GTGCTGCGCAGCTACGGCATCAGCGGCCTGCAGAAGTACGTGAGGAAGCACTGCGAGCTC
GCCAAGTACTTTGAGAAGCTGGTGAAGAAGGACGATCGCTTCGAGGTCTGCAATAATGTG
CAGATGGGCCTAGTCTGCTTCCGCCTCGTAGGCGGCAAGGAGGAGTCGGGCGAGCAGGTG
GACGAGCTCAACAAGAAGCTGCTGACGACCATCAACGCGTCGGGGAAGATACACATGGTG
CCGGCCAGCGTCCGCGACCGCTACGTCATACGCTTCTGTGTGGTCGCTCAGCATGCTACT
CGCGAGGATATCGAAATAGCCTGGGACATCATAACGGACTTCGCGACAGAACTCATGGAA
GGACCCGACAAGCAGAGGGATTTGAACGAGGAGCGCGCGCGCCGCGACCGAGCCACGCTG
GCCCACAAGCGTTCATTCTTCGTGCGGATGGTCAGCGACCCCAAGATCTACAACCCGGCC
ATCAACAAGACCCCGCCGCCCGCGCCCACCTCGCCCAAGACGCCGCTGTCGGCCACGCCC
GCCACGCCCGACGCGCCGTCATTGGTGGAAAACTTGGAGGAACCGCTGGCCACGAAGCCA
TCTACTTGGATCAGCTGGCCGCTCGCGTTCTTCTTCCAGAGTGTGGACCATGACGCCAAT
GATCTGCCGCTGAGGTTCCGCCACCTGGACACGATGGTCCGTCTGAAGAGCCCCGGCCAG
CGCCGCGGCTCCACCCCCTGCGCCTCGCCCGAGCGCCGCGCGCCCTCGCCAAAC
>Unigene021597::Unigene021597_01::g.19979::m.19979 Unigene021597::Unigene021597_01::g.19979 ORF type:complete len:172 (+) Unigene021597_01:573-1088(+)
ATGGTCCACGGGGGGTCCAACACGTACGCGCGACGGAAGATCGGGACCCGCAGTTGTGCC
GTGATGGCCTGCGCCTCCGCTGATGACGTCACGCTTTGTGGATCCAGGTACAACCGGACA
GAAGATACGACCATCATCGAAGAACTGAAGATCAAAATGACGACAGCCCACGTTCCGCAC
AACACGACCCTGGACTGCGAAAACGCCGTTTTCTTCCCTAATACCGTACAAAACAACCAC
TTGCCACTAGAACCCTCTAATTACACTCTTATCATAAAGACTTATAAGATTCATAAGCAC
GCGAAACACGCACCGAAGAAGACAAAAAAACAAGTGAAGGCTATAATGAGGCTCCACAGG
GCTCATGATAACCTGGTTTCCTTCGCGATATGGAGCAGGAACTACTTGGAGGATGTCAAT
TTACGAGGAGTCCAGAAGCCAGAGGGGGTGGAGTTAGCGGTGGGGGAGGGGGCCGAGTAT
GTCATGGATAATGTCGGTCGAGGAATGGATTTATAA
>Unigene003468::Unigene003468_05::g.3226::m.3226 Unigene003468::Unigene003468_05::g.3226 ORF type:complete len:368 (+) Unigene003468_05:1893-2996(+)
ATGAACTCGGAGTTCTACCCGGGCTGGCTCACGCACTGGGGCGAGGGCTTCCAGCGCGTG
GCCACGGCGCCCGTCGTCGCCACACTAGATGATATGCTGAGGACCAACGCCAGCTTCAAC
TTCTATATGTTCCACGGAGGAACGAACTTTGATTTTACTGCTGGTGCGAATTACGGACCA
ACTTACCAGCCAGACATAACATCTTACGACTACGATGCCCCGCTGACCGAGGCTGGCGAT
CCCACAGAGAAGTACTACGCCATTCGAAGCACTATTGAAAAGTACTATCCACAAGTCAGG
GACATACACTTGCCTCTAGCCAGTACTAAGGCGGGCTACGGGAGTGTGCCAGTGGTGGCC
AAACTCCAGCTTCTCTCGTCCGAAGGCCGCACAGCTTTGGGCAAGAAGGAGATGGTAGAA
GGCTCCTCTCTTCCCACCTTCGAGCAGCTGCGGCAGTGGGCCGGCCTCGTGCTGTATGAG
ACCACGATGTACACGGACAGTGGTGATGTGGAGGACACGCGGTTGCTCAGCATCGCTAAG
CCGAGGGACCGCATCTATGTTTATGTTAATGGTGTGTTGAAGGGAATTTTGAGCAGGATG
CACAACATATTGTCGATACCACTCGTAGTTAAGAACAACACGGTGCTATCACTTCTGGTT
GAAAACCAGGGCCGGATTAACTTTGGCGACAAACTGCATGACAAAAAGGGTATCCTAAGC
CCCGTATTGCTGGCGAAGAAAGTCCTCAACGGCACGTGGGAAGTCACTGGCTTCCCTCTA
GAAAACGTAGACGTGACTGGACACGACAATCCTGAGTCTACAGACAGAGGACCGGTGTTG
TACGAGGGAGCATTCACCCTGCCTAATAATACGCAACTACTTGACACGTACTTGAACCCT
ACCGGCTGGGGAAAGGGTTACATCTGGATCAACGGGCACAACCTGGGCCGCTATTGGCCG
CGCGAGGGCCCGCAGGTGACGCTGTACGTGCCGGGGGTGTGGCTGCAGCCGCCGCCCGCC
GCCAACCGACTACAGATCCTGGAGCTGGAGGCCGCAGCCCCCGGCCTCGATGTCACCTTC
GTTGACACACCTATTCTCGGATAG
>Unigene028172::Unigene028172_03::g.26966::m.26966 Unigene028172::Unigene028172_03::g.26966 ORF type:5prime_partial len:939 (+) Unigene028172_03:1-2817(+)
AGCCATGTAGAGACAGTGTTATCGCGATCACGGCGCGGCTGTTGTAAACAAACGCGGGCA
GTGTCCAGTGCGCGGCGCTCGAGACCGCACTCCTCGCAAGGAAGAGACACCTCGGCTTTG
CTGACGGGACCACACTCCTCGTCCGGAGCCGCATCAGCCATGCTGTGGGCCGTGCTGATG
CTAGCGGCGTGCTCGGCCGGGCATGGCTCGGTGCTCGAACTGAGTCTGGACTCGGATGGT
GGGAATGTGCAGTGGATGGTCGAGAATCAGAATGGGTCGATCTCGGTCCCGGGGCGCGTC
CCGGGCGGGGTGTACTCCGACCTGCGCCGCGCGGGGGTGCTCCCCGACCTGCTGTGGCAG
GACAACGACGTCGCCACCAGATGGGTCAGCTACGACAACTTCACCTACAGCACCAACTTC
CAAGTGCGTGCCGAGCACCTGGCGACCCGGGCGGCAAACCTGGTGCTGCGGGGCGCGGAC
ACCGTGGCCTTCGTGGAGCTGAACGGCCGGCCCGTGGGCGCTACTAACAACATGTTCGTC
AGATACGTGTTCGACGTCAAGCCTTATTTGAAGGAAGGCCTGAACACCCTCCGCGTGTCC
TTCGCGTCAGCTGTGCTGGCGGCGGCGCGGCGCTCGGCGCGGCACTACGCGGCGCCGGCG
TGCGTGCCCGGCGTGTACCGCGGCGAGTGCCACGCCAACCAGCTGCGCAAGATGCAGGCC
TCCTTCGCCTGGGACTGGGGGCCCGCCGCGCCCGGACAGGGGCTCTGGAAATCGGCGTTT
ATCGAGTTCTATGACAGCGCGATCATCCGTTCCGTGACCACGCACATCACCAAGGAAGAC
AAGCAGTGGAGGCTGCGGGTGAAGGTCTACTTGGAGATGACGGGGTGGCGAGAAACAGGC
GAGCTGCAGGCGCGGCTGGCGCTGGGCGCGCAAGGGGCGGTCACCGTGGCGAAACAAGTG
ACGCTTGTTGCCAGGGGTGACGGGACTGCTGATGCAGAGATCGAGATGACCGTCAGTGAG
AACGTGGTGAGCCTGTGGTGGCCCAACGGCTACGGCGCGCAGCCGCTGTACGACCTGACC
GTGACCTTCAGCAGCAATTCCTTACAAGAGACCAGCACCAGGAGCATCCACGTCGGGTTC
CGAACGGTGGAGGTCGTCGAGCAGGATATCGCTGAAGTGCTGGGCAACACGACGCAGTCC
ACGGGGCTGACGTTCTACCTGAAGGTGAACGGCTACCCGCTGTTCATGAAGGGCTCCAAC
TGGATCCCCGCGCACATCCTGCCTGAGCTCGGAGGAGATGAGGATACAGTGGACAGCCTG
CTCCAAGCAGCAGTGGAGGCGCACATGAACATGGTCCGCGTGTGGGGCGGCGGCGTGTAC
GAGCACGAGCGGTTCTACCGGCGCTGCGACCAGCTCGGGCTGCTGGTGTGGCAGGACCTC
ATGTTCGCCTGCTCCATGTACCCCACTGACAAGGAGTTTCTGGACACAGTCCGAGTGGAA
ATTGAACAGAATGTGCTAAGCCTACAGCACCACCCTTCCCTCGCCCTGTGGGGAGGAAAC
AACGAGAACGAGGTGGCCCTGCGCGGGAGCTGGTACACGCACCCCAGCGAGTTCGACAAA
TACAAGGCGGAGTACATCAAGCTGTACGTCGACACCATCAAGCCCATAGTCCATTCATTA
GACCCGGGGAGAAGATACGTCGTGTCCAGCCCATCCAACGGGCTCGAGTCGGAAAGAGAA
GGGTATATCGCGGCCAACCCCTACAGTCCTAACTACGGAGACACCCACTACTACAACTAT
TTAGCGGATGGCTGGAGCTTCGACATCTACCCTCTTACACGCTTTGCCTCGGAATACGGA
TTCCAGTCCCTCCCGTCTCTCACAACGCTAAAGACTGCCACGAATAAGTCCGAGGATTTG
AGTCTAGACAGTGAGTTCATGGCGCGCCGACAGCACAGTCCTAACGGCTACAGCTTCATT
GAGAGCGAGATGAACAGACACTTGCAGCTGTTTAAAAACGACTCCAAGTATTTCGAGAAG
TTCATTTTTTACAGTCAGATATCACAAGCCATGTCCATAAAGACGGAGACGGAGTTCTAC
CGGCAGAGCCAGGCCACGTGGTACACGATGGGCGCGCTGTACTGGCAGCTCAACGACGTG
TGGCAGGCGCCCTCCTGGTCCGGCATTGAATACGGAGGCAAATGGAAGATGCTGCACTAC
TTCGCGAAGTCATTCTTCGCGCCTGTCCTTATCTCCCCGCGTCTCCACTTGACCGGGAAG
GTGGACGTGTACCTCCTCAACGACCGCCTCGTGCCCCTGCTGGGCGGGCAGCTGCTGGTT
GAGGTCTTCAACTGGACCAGCCTCACCCCTGTAGACTCAAAGACATATACCGTAAGCGCT
AAGCCGTTGAGCGCTCAGAAACAGGACATAACCCTGGACCTTTGGAAGCAGAATAAGAAG
GAGGTGTTTCTGAGGTTCTCGCTGAAGGCAGAAGGCGTCGCGTGGTCTCCCATGAACTAT
GTGTTCCCGGTGCCGCTGAAGGATGTTGTGGGGTTGCAAAAGCCTACTATTCAGATAACG
GTATCCCACCGCATCCGCCTCCACTCTGGCGAGACGCAGCACATCGTCCACATCGTCACA
GACCGGGTGGTGCTTTTCCTGTGGCTGGAGGCGCCGGCTCCGGGCCGCTTCCGGGACAAC
GGGTTCATCCTCGCGCAGCCCTACCTGCGCACCGCCTTCCTGACCGCGGGGAATATCACC
ACGAGTGAGCTACAGGAGGCTATCACGTACCAGTATTATTTGAACGAGATTTCGTAG
>Unigene003090::Unigene003090_01::g.2724::m.2724 Unigene003090::Unigene003090_01::g.2724 ORF type:complete len:141 (+) Unigene003090_01:913-1335(+)
ATGTCGAAATTGGTATTTTTTGCTTTGTTGGCCTTGTCCGTCGCGGCGTCTGAAGGGAAG
GTATTTTCTTCAGACTGTGAGCTGGTGAGGGAGCTGAGGAAGCATGGGTTTCCTGAAAAT
AAAATGGCCGACTGGGCGTGTCTGATCAAGGCGGAGAGCTCCCGGGACACGGGCAAGGTG
AGCAAGCCCAACCGGAACAAGTCGGTGGACTACGGGCTGTTCCAGATCAACGACAAGTAC
TGGTGCAGCAACACCGGCACTGCCGGTAAGGACTGCCACGTCACCTGTCGCGAGTTGATA
ACTGACGACATCACGAAGGCGTCCCAGTGCGCGCACAAGATCTTCAATCGCCACGGGTTC
AACGCCTGGTATGGATGGAAGAACAAGTGCCAGGGAGCCCTCCCTGATGTCAGCAAGTGC
TGA
>Unigene003180::Unigene003180_01::g.2873::m.2873 Unigene003180::Unigene003180_01::g.2873 ORF type:complete len:434 (+) Unigene003180_01:697-1998(+)
ATGAAGCTGTGCATCTTGATAGCAGCGGCGCTGGTGGCTGTTGCTGCCGCCAACCAGGTC
GTCTCCACCAAGAAAGTCATTTGCTACTACGACAGCAAGAGCTATGTCAGGGAATCCAAT
GCCCGTCTCCTGCCGCCGGACCTGGAGCCCGCGCTCCCGTACTGCACCCACCTGGTGTAC
GGCTACGCCGGCGTGCAGCCCGACACCTACAAGATGATCTCCACCAACCAGAACCTGGAC
ATCGACAGCGCGCACGCCAACTACCGCACCATCACCAGCTTCAAGACCAAGTACCCGCAG
CTCAAGGTGCTGCTGGCCGTCGGCGGAGACGCGGACCTTGAGGACCCGCAGAAATACAAT
GCCCTGCTGGAATCCCAACAAGCGCGCACGGCGTTCGTGAACTCCGGAGTGGTGCTGGCG
GAGCAGCACGGCTTCGACGGCATCGACCTCGCCTGGCAGTTCCCCAAGGTCAAGCCAAAG
AAGATCCGCTCTGGATGGGGCAACTTCTGGCACGGCGTGAAGAAGACGTTCAAGACGACC
CCAGTGGACGAGAAGGAGTCGGAGCACCGCGAAGGGTTCACCGCTCTGGTGCGCGAGCTG
AAGGCCGCCCTTAGCCTCAAGCCGCATCTCGAGCTCGGCGTCACCATCCTGCCCAATGTC
AACTCCACCATCTACTGCGACGTGCCCGCCATCATCAACTTTGTGGACTACGTGAACCTG
CTCGCGTTCGACTACTTCACCCCCGAGAGGAACGAGAAGGAGGCCGACTACACCGCGCCG
ATCTACGCGCCCCAGAACCGACACCCCGAGCAGAACGTCGACGCCGCCGTCAAATACTGG
CGCAACGCCGGCGCCCCTCCCACTAAGATCGTGGTGGGCATCGCCACGTACGCCCGCACA
TGGAAGCTCGACTCCGACAGCGAGATCGCCGGAGTGCCGCCCATCCACACCGACGGAGCC
GGCGAACCAGGTCCTTACACAAAGACGGAGGGTCTGCTGAGCTACCCCGAGGTGTGCATG
AAGCTGATCGCGCCCCCCGCCGGCCTGCGAGCCAACATCCGCAAGGTCACTGACCCCAGC
AAACGCTTCGGTACCTACGCGTTCCGTCTGCCTGACTCCGATGGTAACGGAGGCATCTGG
GTGAGCTACGAGGACGCCGACACCGCCGGACAGAAGGCCGACTACGTCAAGAAAAACAAC
CTCGGAGGCATTTCCATCGTGGACCTGTCCATGGACGACTTCCGTGAGCTGTGCACCGGC
AACAAGTACCCCATCCTGCGCGCGGCCAAGTACCGCCTGTAA
>Unigene036626::Unigene036626_01::g.33673::m.33673 Unigene036626::Unigene036626_01::g.33673 ORF type:internal len:303 (-) Unigene036626_01:3-908(-)
CGATTCTTCGAGCGAGTGACAGCAGTGTCACAGAGTCGGTCGCACAGTCCGCGCGCGCCC
GCGCATCGCCACAGATCCTCGGAATATGCGCTCGCGATAAATTCGATAATAATAAATCGA
TCCTCGCGAAGTGTTTTGAATTTTAGTTTTTTTTGGATCGAAAGTGGGTGTTGGCTGAAA
GGAGTTTTTCGTGGCGAATTTGCAATGATGTTGAAGATGCTGGTGGCGGGGCTGGTCCTG
GGCCTGGCGCTGGGCGCCGGCGCCGCGCTGCCGCCCTCCTGCAGCCGCCCGCTGTACTGC
GGCTCCGACCTGCTGCACACCGTGCAGCTCGCTAACATCTTCCAGGACTCCAAGACCTTC
GTGGACCTCGCGCTCAACGACGACGAGCAGACCATCCTCGACAAGTTCGACGTCCTCATG
AACGAGACGTCGCGCCAGCCGACCCGCGAGCAGCTGCAGGCCTTCGTGCAGAGCAACTTC
CACAACGGGTCGGAGCTGGAGGCGTGGAGCCCGCCGGACCACGCCGCCGACCCCGCCTTC
CTCGCCGGCGTGCGCGACCCCGCGCTGCGCCAGTTTGCCAGTGACATCAACGCCATCTGG
CCCACGCTCGGCCGCCGCATCCGCCCCGAGGTGCTCGCCCACCCGGACCGCTACAGCCTC
ATCCCCGTCACGCACCCCTTCATCGTGCCCGGCGGCCGCTTCAAGGAGATCTACTACTGG
GACACGTACTGGATCATCGAGGGGCTGTTGATCAGCGGCATGCGGGACACGGCGCGCGGC
ATGATCGAGAACCTGGTGGAGCTGCTGCGCGCCGTGGGCCACGTGCCCAACGGCGGCCGC
TGCTACTACCAGCAGCGCAGCCAGCCGCCGCTGCTGTCCGCCATGGTCGCGCTCTACTTC
CGGGAG
>Unigene048182::Unigene048182_01::g.42570::m.42570 Unigene048182::Unigene048182_01::g.42570 ORF type:complete len:831 (-) Unigene048182_01:632-3124(-)
ATGGAGTTGATAGCCGTTTTGTTTTTTATTTTGGCGGGCTGTGCGGTGCGGAGTGATGAG
TCCAGTAACTATTACGTCATCGAAATGCCAGAAGATGAGATACAAAACGAAACATCATTC
AGAGCGAAACCTTTTAGCGTGTATTGGAACGTGCCAACGATGCAATGCCGTTCTAAAGGC
ATTCCGTTCGAAAACTTATACGAAAAGTACGGAATAATTCAGAATAAGAACGATGAGTTT
CGCGGCGAAAAGATCGCCATTTTGTATGACCCGGGGTGGTTTCCCGCGCTTCTGAAGAAC
GAGACGAGCGGCAAGTTTAAGTTTCGCAACGGGGGCGTCCCACAGGAAGGAGATTTGGAC
AAGCATCTGGAGGTTTTCAAAAGCGTTTTGGAGCAGAGCATTCCTGATGAGCAGTTTGAT
GGGGTCGGCATCATAGACTTCGAGTCGTGGCGGCCGGTGTTCAGACAGAACTTCGGAGTC
CTGGTGCCTTACAAGGACACGTCGTACGAGATCGAGCGACGCAAGCACTGGTGGTGGACC
AATGACTGGATTAGGACTGCTGCGAAGAACAACTTCGAGTCGGCAGCGCGTGAGTTCATG
CAGGCGACCATCACGCTAGCGCGACGCCAGCGCCCGCGCGGCCGGTGGGGGTACTACGGC
TTCCCTTACTGCTTCAACGGAGCTTCGGCCCAGAGCATGGAACATTGTAGCAAGGGGGTT
AAGGAGGAGAATGATCAAACCAGCTGGCTCTGGTCCTCAAGCCAGGTGCTCCTGCCTTCA
GTCTACAGCTCTCAAACCCTGGAAACGTCCCAGCTGACGGCGTTCATCCGCGGGAGAGTG
ACGGAGGCGGCGCGGGTGGCGCGGGGGACTCCGGTCCTGCCCTACTTCTGGTACCGGTAT
AGGGATGCCGGGTTTTTGACACAGAGAGATCTGAATGCGGCGCTGCAAACTTTCTACAAA
TCTCAAGCTAAAGGCTTCATCATATGGGGTAGCTCCGGGGACGTCAACACGCCAGAAAAA
TGCACAAAATTACTAGACTATGTCGACTCAATACTAGGACCTGCCATAGCCAAATATGCC
AAACCAGTAATGATGGATGAAGAAAATACAAGTGATAGTGAAGTAATGAATGATGGGACC
ACAGAAGATCCCATCAATATCCATAATATTACTATAGAACCTATATTTGGGAGTGATAAT
ACTACAGACGTAAATGATGATAAGAACAGTACACCCGATGCAGTATCTAAGAATCCGTTT
GAAACCACCACTAGTAGTATTCAAACACAGTCTATTAATCCTGAGCCGGAATCGTTATGG
GTTCCACCTGAGAATTATGAACAGAACATAATTCAGCATGTATCTGAAGAGTTGGCAAAA
AAATATGGACATGAACATGATAGTCCAGTTATTAAGACGTTTGAGGAAAGTGATTTATTA
CAGTTAATAGTTAAAGTAGTATTGAATGAAACTGAACATAATAGGACATCCAAACCAATT
AATAATGATCACAGTGAACCAAACGTTATGACTTCACAGGCTGAAGTTAGTACAAAATCT
GTTGCTAATCTACTTGAATTTACCACTCAAAATCCCTTACCTAATGTAGTGAAATCAAAT
CAAAATATTGTTATCAACGTTACTACAGAAAGCAGTGATAAGGCTAACAACTTGACAAGT
ACAACTGATAGTTATATTTCAATAGAAGATAAATATTCATTAGAAAATGAATACGCTGAA
AATGAAGAAAGTTCTTCAAGTACAACAGAAAGTTACGATGATACAAGTACAAATACTTAC
TTTAAAAATGAGGACGACGCAACAAATTTTAATGTGGATTCTGAAAGTGTGACGAATAAA
ATTAATATTAATACACCAACTGAAGAAGTTGTCAAGGACACTGATGATGTATATACAACT
ACTAGTACGGACTCTTACAGTTCTACAACAGAGACATACGAAAATGTTCTAGAAAATTTT
GATAACGAATTCTTCATGGATGAAGAACTTGACGTTAATGAAAACAATACTAGCACTACA
GAAAGTACAGTCATTACTGAATCTCTTCCTACTACTATAAATGCTGATACACTTACTACT
GACACTACTTTAAGTACTAACAATTACAATAAAGACGACGAAGACGACCCTTATGCACAA
TTTGAAACAGATGTAGATCAGGAACCTTTTAATGATCTCAAAAAAGAACTGCCTTCACAT
CATCACAGACACAATAGAATGTATACTCCAATTAAAATTGATATAACAGAAACAGAAACT
GAAATCATTAGTTCTAGCAATGATATGACTGAGCCGTTAGTAAGTAGTAAACCAACTTAT
AGTGTTGGGTCTAAAGATAAAAAGAAAGGTTTGCCAAGAAGGGAAGAAAGTGAAAATGAA
ACTACAGATGTTAAACGATCCGTAGATGATACGATCAGTGTAATGGGAGCAGATTCTACT
ATTGATCAGGTTAATATTTACGTTACAATTTAG
>Unigene036627::Unigene036627_01::g.33676::m.33676 Unigene036627::Unigene036627_01::g.33676 ORF type:internal len:290 (-) Unigene036627_01:1-867(-)
ATCAGCGGCATGCGGGACACGGCGCGCGGCATGATCGAGAACCTGGTGGAGCTGCTGCGC
GCCGTGGGCCACGTGCCCAACGGCGGCCGCTGCTACTACCAGCAGCGCAGCCAGCCGCCG
CTGCTGTCCGCCATGGTCGCGCTCTACTTCCGGGAGACGAGGGACGTCAAGTTCCTGAAG
CAGAACATCGACGCGCTCGAGGCCGAGATCAAGTACTGGCTAGACACGCAGGCCGTGACC
TTCGAGAAGGATGGGAAGAAGTACTCGCTGCTGCGCTACTACGCGCCGAGCGAGGGCCCG
CGCCCCGAGTCCTACTCCGAGGACTACGAGAACGCGCAGAGCTTCGACTCCGAGGAGCGG
CGCGCGCAGTTCTACCTCGACATCAAGAGCGCGGCCGAGAGCGGCTGGGACTTCTCCTCG
CGCTGGTTCGTGGGCCCCGCGGGCGGCAACGCCGGCAACCTCACCACCGTGCACACCTCC
GAGATCATCCCCGTCGACCAGAACGCCATCTTCGCGAACGCGCTGCAGAACCTGGCGATG
TTCCACGCCGTGCTGATGTCCCCGCGCAAGGCGGCGCAGTTCGCCTTCCAGGCCAAGCAG
TGGCGCGACGCCATGGACCAGGTGCTGTGGCACGAGCAGGACGGCATCTGGTACGACTAC
AACCACGAGCTGCAGCAGCACCGCCGCTACTTCTACCCGAGCAACGTGGCGCCGCTGTGG
ATGGGCGTCGTGGACCGCAGGAAGATCCGCAAGCGCGCGGGCAAGATCCTCGCGTACCTG
ACGGACTCCAAGGGGCTGGACTACCCGGGTGGCGTGCCCACCTCGCTGATCAACAGCGGC
GAGCAGTGGGACTTCCCCAACGCGTGG
>Unigene009576::Unigene009576_01::g.9092::m.9092 Unigene009576::Unigene009576_01::g.9092 ORF type:5prime_partial len:354 (-) Unigene009576_01:93-1154(-)
CTGCCAGGCATGGACGTGCGCGCGCGCCGCGCTATCATCATGACGTCTGTTATTGTTTGT
GTCATGTTATCAGCGAGTCTGATTCTGTCTACATATGCCAATTATAACAGCTTCGGCCCT
TTCCGAACCCTTCTTTATTCCGATTGGATTACATGCGACCACAACAAGAATATGGAGGTG
AGCGTCAACGAAACGCAAGTATTCTTCTACGATTTCGCTAATGATATCAACGCAACCAGC
CCCATAGACCAGGCTGTTAACATCATCAGCACTTATAACCTTGATGTGACGCGTCGCTTC
ATAGTCTTCGTCCCCGGCTATAAATCACATATCAGTAAAAAAACCGAAGAGCTCATCCGA
CAAACGTTCCAGAATGTCCCAAACATCTACCTCATAATCTTCGACCATTCCACCTACACG
ACGTCAAGACCGGGGAAGTTAAAAGGCTACGAAAGAGCGGTGTACCATACGTACTACTTA
GGTAAAGCTGTCGGGAAATTCCTGACCGAGCTGCGGAGGAAAGGAGTTCCGTCTAGAAAC
ATACATTGCGTGGGCCACAGTCTAGGCAGTCAGATGCTGGGCTACGCCGGCAATGCGTAC
ATCAATGCTACAGGAGAGAAGCTATGGAGAGTCACAGCCATCGACCCGGCCGGTCCTTGC
TTCTCTAACAGTCTCATAGAGGAGCAGATACGTTCTGGAGTAGCTGAATACGTGGAAGTG
TACCATTGCAACGCGGGTGGTCTCGGCACCACTAGTGTACTAGGAGACGTCGATTTCTTC
TTCAACTACGAAGGTGCTATCCAGCCGAAGTGCAATCCCGGCATCTTGCCAGGAAAAGGG
GAGTCTGATGCTGCTAAATGCAGTCACAAGGCGTGTGTGCGGTACTGGGCGTATACCGTC
CACAATCCTGGGTATTTCCTGGCGTGGAAGTGTGATTCGTATAAGGAGTTCAACAAAGGG
CGGTGCGCCGGCAACGAGGTGACGATAGCTGGGTACAGCAATCCGGGCAACGCCACCGGT
GTGTTCTATGTGTCTACTGATGGATATTATGGACTTGATTAG
>Unigene040717::Unigene040717_04::g.37065::m.37065 Unigene040717::Unigene040717_04::g.37065 ORF type:complete len:230 (-) Unigene040717_04:596-1285(-)
ATGCCAGAATCTATTAAAGAAGCCTACCTTAACGTGAGTGACCTCAACATAATAGTGGTG
GACTGGGGCGTTGCAGCCAACGTGAACTACGTTGATGCCAGCTACAACGTGGCGATGGTG
GCCCTCCACCTGACTCACTTCCTCAACTTCCTCATAGACGAGGGTGTGTCTACGGACTAT
GTCCACTTGATAGGACACAGCCTCGGCGCCCACGTGGTCGGCATAGCGGGGGCGTATGTG
AAGAAGGGACCTATTGATACCATCACTGGTCTGGACCCAGCGCTGCCTCTGTTCACGCTG
GGCAACAAGGACGCTCGTTTGGACAAACAAGACGCCCGCCACGTGGAGGTCATTCACACC
TGCGGCGGCTACCTGGGCTTCGGGTCTCCTATCGGCCATATAGACTTCTACCCCAATGGT
GGGACTAGCCAGCCGGGCTGCGGGTTCGACTTATCGGGTGGCTGCGCGCACAACCGCGCG
CACGAATACTTCGCCGAGTCCATAACATCGGACGTGCAGTTCACGGCGGTGCGGTGCGTG
AACTACGACGAGCTGTACAACACGGGCTCGTGCCGCGGCACCGGCGAGACCCTGCCCATG
GGCGGCTTCGACATACACTACGGGAAAGACGGTATTTACTACCTGAAGACCAACGCGGAG
AAGCCATTCGCCATCGCAGATGCTGAGTGA
>Unigene008889::Unigene008889_03::g.8432::m.8432 Unigene008889::Unigene008889_03::g.8432 ORF type:complete len:356 (-) Unigene008889_03:557-1624(-)
ATGAATATTTACATATTTTGTTTGTTTACAGTTTGCAATATTATGTTAGTGTGTGGTTTC
GGGCGCGGGGACTGGGAAAAATATGGACCGTTTCAGCTGGCCCTGCATTCTAATTTGATT
AAATGTGACCACGACAAGACCCTCGGGCTGGACGTCAGCGGCGTGGACGTCTACTTCTAC
GACTTCTCCAGAAACGACCACGAGATCTTCCCCATCAGCACCGCGGCCCGGGGCATCCTG
GCCATCCCCACCCTGGACAAGGTCAAGAAGTTCATCATCTTCGTCCCGGGCTACAAGTCG
CAAATCATGAAGAAGACCGAGGAACGCGTCCGGGACACCTTCCGACACCTCCCCAACACT
TACCTGATCATCCTTGACCATTCCGCTTACACTAATGACAAGCCAACTTATATCAAGTCC
TTTGAGAGGTCGGTTAAGTACGTGTACTACATTGGACGAGTTCTAGCCATTCTGCTTACG
GAGCTTCGAGCTGGTGGTATTGTCTCAAAGCAGATCCACTGCATAGGGCACAGTCTCGGA
GGCCAGATGCTCGGTGTCACTGGAGATACCTTCATGAAGAATACAGGAGAGAAGATCGGA
AGGATCACCGCTTTGGATCCAGCTGGTCCTTGCTTCTCCAACAGTCTTATTGAAGAACAA
GTGAGGTCTGGAGTAGCAGAGTACGTGGAAGTGTACCACTGCAACGCGGGAGGTCTCGGT
ACCACTTCTGTTTTGGGAGACGTGGACTTTTTTGTGAACAAAAAAGGTCAGTCGCAGCCT
CATTGCGGAACTCCTTTGATACCTGGGATCTTTGACAGCTCCAAAGCAGCTAAATGCAAC
CACAGGACTTGTATTAACGTGTATACAGCTACTGTGGTTCGTCCTGAGTGGTTTGTGGCA
CATAAATGTGATACGTATAAGGGGTATAAGAATGGAAGCTGTTCAAGGAATGACGTGACC
ATGGCTGGCTACTGGAACCCTGGGACAGCGAAGGGGGTGTACTACTTCTCCACTGATGGC
TTCGATATTGATGATTTGCCGAGCACTGATGGGGATGTCGATTACTGA
>Unigene007352::Unigene007352_03::g.7355::m.7355 Unigene007352::Unigene007352_03::g.7355 ORF type:complete len:442 (-) Unigene007352_03:388-1713(-)
ATGGTGAAAGGATTAGCCAGTCAGTTAAGACCAGTCCGTAATATCGTTCCATATCTTCCA
GCTGACAAAGATACCCTGGAGAGATCGGCATGCGGCAGGGTGTGGGTCACAATTCACTCG
CCAGAGCTGCGGCTGAGCACCACAAGGAGGCTACAGGATGCCATCGAACTGAACTGGGAC
TTCAACGGATGCTCTAATGTGCCGACACAGATCGGTCTATTCGACGCTCGTCCAGAGGAC
TTCAGCCAAGCCTTGCGTACCTACCCTCTGGACTCTGTCAGCGGCTTCCTCATCACCAAC
GTGTCTCTCGGAGACGCCGCCCTGCCCGCCGGCTGGGAGAGCGGAGGGGGGTACAAGGGG
GGACACTGTCTGTGGCCCAGGGTCGCGGCTGGGGGAGACAGGGTCGACACTTACAACTGC
CTCAAGATTCAGCCTACGTGGATGGAAGATAATATGAACAAAATAGCAGAGCTGCGTATC
GGCGAGCTAGCTCTGCCAGGCACCCACAACGCGGGGTCGTGGAAGTTCAACACGGCGTTC
AACACCGCCAGTCGGGACAACATCGTGCTGTGTCAGGATCGCAGCGTTTGGGCCCAGCTG
GTCCACGGGATCCGGTATCTGGACTTCAGGATCGCGTATTATGGGGCTGGCCATGAGGAT
GAGAGATACTGGCTGAACCACAACATGGTCCGAGTTCGTCCACTAGTGCCGCTGCTGAGG
GAAATCAGGGTTTTCCTCGATGCCACCAAGGAGGTAGTATTCCTAGACGCCCATCACTTC
CCCATCGGTTTCTACGAGCCCGACGGCTCTCCCATCCGCAAGGTTCATGCTGGCCTCCTG
GAGATAGTCCAGAGGGAGTTGGGCCCCCACCTGGCGGATGCCAGCGAGTTCCACACCGGT
TTCGGCACCCGCGGGCCGAAGCTCCACACGCTGGTGGAAGCGAACAAGAGACTGTTGTTC
AGTTACGTGGACAATGCTATTGTTGGTGAAAACAACTGGCTGTGGCCCATCCTGCCGCAT
CTGTGGGCCAACACCAACAACCCCGACACCCTACTCGCCTACTTAGACCGTGCCATATCC
TCGTCCCCGCTGCCACACGCGCGCTCGCCCCTTTACTCCGCCATGGCGCAGACCACCTTC
AACGTCTGGGACATCTTCAAGGGATCCCTGAGAGTCAGCGCTGATGCAGTCAACCGAAAT
GTCACAGAAAGACTGGGTACGAAGTGGCGGAATCAAGCGAATATAGTGTCGACGGACTTC
TTTTTGGGGAATGATGTGATAGATGTTTCGATAGCGTTAAGTGTGGAGAGGGGGGGACGG
TTATGA
>Unigene004097::Unigene004097_02::g.4068::m.4068 Unigene004097::Unigene004097_02::g.4068 ORF type:complete len:298 (+) Unigene004097_02:162-1055(+)
ATGATGATGAAGAGTTTCTTTCTGTTTATTCTGGTTATAAACGCGATACATGCCGATCCA
ACTCCAATAGTCCTGTGGCATGGAATGGGTGATACCTGCTGCTGGTCATTTAGTTTAGGT
GGATTTAAGCAGTTCCTCGAGGATGAGATCCCGGGAGTGTATGTCCTGTCTCTGGAGATT
GGCAACAACACCATAGAGGATATGGAGAATGGCTACTTCATGAATCCTAACAAGCAGGTG
GAACTGGCATGTGATATCATTGCAAATGATAGCAAGCTGCAAGGAGGGTTCAATGCCATT
GGCTTCTCGCAAGGCTGCCAGTTCTTACGAGCGCTAGTCCAGCGATGTGGCCATGTGCTC
CCCCGTGTCAAGAACCTCATCAGCCTGGGCGGCCAGCAACAGGGCGTGTACGGGCTGCCC
AACTGCGCCGCCGTGCAGCACCTCACCTGCGACTATGTTCGGAAACTGCTCAACTATGCC
GCTTATAACAGCATAGTGCAACACGGGCTGGTGCAGGCGACGTACTGGCACGACCCGCTC
GACGAGGCCCTGTACCGCAAGAAGAGCGACTTCCTCGCCGAGATCAACAACGAGCGAGCC
ATCAACAAGACATACATAGAGAACCTCAACAAGCTGGAACACTTCGTGATGGTAAAATTT
GAAGAGGACTCGGTGGTGCAGCCGCGCGACACCGAGTGGTTCGCCTTCTACGAGCCGGGA
CAGGCCAAGAAGATACTGGACTTGAGGGATTCGCCGATTTATACTAAGGACCGCCTCGGT
CTCAAGCGCATGGACAAGGCGGGCAAGCTGGTGTTCCTCTCCTCGCCCGGCAACCACCTG
CAGTTCACCGACGACTGGTTCAGAGACCACATAATCAAGCCGTACTTACTGTAG
>Unigene014072::Unigene014072_04::g.12497::m.12497 Unigene014072::Unigene014072_04::g.12497 ORF type:complete len:272 (+) Unigene014072_04:144-959(+)
ATGGATTGGAAGTCGGGATTCTTAGTGTGCTGTTTGGTGCTATTCGCTGATGGATTTTCA
AAATATGGTCGCTCCTGTCGAGACATCGGGTGCCTGAACAGTGAGGTGTGCGTGCTGGCC
GAAGACACGTGCTCGTACGGACAGACGTCCAACTGTGGCACCTACCCCACGTGCAAGAAG
AAGTCACAAGTTGAGGGATCACACTCCGAGCCAGCGCAGCCATCTGTGCCGAAACCGAAG
CCGTACGTCCCCCCGCGAGACGACGCGCCGCCCAACTACCCGCCCCCGGTGCCGCCCGGC
AACAACTCTCCTTACGGCAACAACGGGGGATCCCCCTACGGCGGAAGCAACCCTTACGGA
GGAAGCAGCAATCCTTATGGAGGCAGCAACAACCCCTACGGAGGAAGCAACCCGTACGGC
GGCACCCATGGCGGTAGCAATCCCTATGGCAGCAACAGCGGCGGCGGCAGTCCCTATGGC
AGCAACAGCGGCGGCGGAAGTCCCTACGGCAGCAACCACGGCGGCAGCAACCCGTACGGA
GGATCCAGCTACGGAGGCGGCGGTGGTTCGTCTGGAGGCTTCGGCTCCGGCGGCAAGGGA
GACCCGCTGCAGTCCATCCTCAACACCATCAACAAGTACGCGAGCGGCGGCGGCGGTGGC
GGCGGCGCGGGCGGCAGCGGCGGCCTAGGCAACGTCTTCGGCAGCATTCTCGGAAATCAG
CCGCCGGCTCAGAACAGGAACTATAATCAGCAGCATGCTAAGTACAATAGTGGGACCACC
TACAGGCCCGCTACGTACGGGTGGAGAGCTAGGTAA
>Unigene012605::Unigene012605_01::g.11350::m.11350 Unigene012605::Unigene012605_01::g.11350 ORF type:complete len:292 (-) Unigene012605_01:191-1066(-)
ATGCCGCTAATACGTTCAGCTAGTTTTAATTTATTTATTGAAGTGCTCCTTCGGGTGGCT
TTACTTTCCGCCTTTTGCTACATGGAAAGCATGACACCCTTCGAACGAGTCATCCCGCAG
TGGGAACTAGAGACCAACTGCAAGTATCCTCGGCACGAGTCGTATGTGCCCGGCAGCATG
CTCTGGTCCATCGTGCTGAGTGTACCGTGCATACTGTCTTTCCTTGCTTGGGCTGTTTGC
AACGACTGCAATGATGCACTGGAAATTCTCCTGGCATGGTCACTGTCTCTCGGCCTCACA
GGTTTCCTGACAAATCTGTTGAAGCTAACTGTGGGTCGTCCTCGTCCAGACTTCTTCTAC
CGCTGCTTCCCGGATGGCGTACAGACGGCGGACTTCACGTGCACGGGCGACGCGCGGGAG
GTCATGGACGGACGGAAGTCGTTCCCCAGTGGACATAGTAGCTTATCATTCTGCTCACTC
GGCGTCTGCGCGCTCTGGCTGGCTGGTCGTCTGGAAGCCTTATCGCGACGGCGCGGCGAC
GCGGCGCGGCTGCTGGTGTGCGTCGCGCCGCTGTGTGTCGCGCTGTGCGTCGCCGTGTCG
CGGACGTGCGATTACCACCACCATTGGCAGGATGTCCTAGTAGGCTCCATCCTCGGCCTG
TCAGTAGCGTACGTGTGCTACCGGCAATACTACAACAGCATCAGCTCGGAGCTGGCCGGG
GTGCCGCACGTCATCTCCAGCCTGACCACGCGCGTCAGCGGCAGGCCCGACATCAGCCCC
GCCAAACAGGCGGAAGGCAAAGACGGTGCAGAGTCCACGCCACTGCTCGTGAACGGCGGA
GTGAAGAGGCGGGTCAGCGGGTTCCGAGTTATATAA
>Unigene044678::Unigene044678_01::g.40159::m.40159 Unigene044678::Unigene044678_01::g.40159 ORF type:5prime_partial len:416 (+) Unigene044678_01:1-1248(+)
GAAACGATGGACGCGGCCGAGCGAGTGATTCTCTTCTGGGCCCGTCGGCCGGGGCTTCAA
AGGCTTTGGGCCTTTAAGGTCACCCTCCTAGCCGGAGCTTCTTCTCTCGCACCCTCCAGC
TCCTGCAACCGGGTCGCCGCCTCCATGTTCAATCAGGCAGCACACTGTTGGAAGTCTGCG
AGAGGGAGTCGATGCATCGAAAACTGTAGACAACTGCAGCTTTTTCGCCATGGCGACCGC
ACCCCGGATCCGTCGGAACTAGCTACGTATCCGAATGCACAGTTCGCTCCAGAAATATTC
TTCCCATTTGGGACAGGAGCTCTCACTAATACAGGCAAACGGCGCGCGTTCCTAGTAGGC
CAGTTCCTTCGCAAGCGATATGACGGGTTCATATCCCAGATGTACCTACCTGAGGAGATT
GCCGTACGAACCACGGACCTGGCCAGGACCAAGATGACGGCGCAGGCGGCGCTCGCGGCC
CTCTACCCCCCGTCGCCGCAGCAGAGGTGGAGCCCGGCCATCAACTGGCAACCCATTCCT
TACGACTATGTGCCATACCATGATGATGACTTAATATATTGGGAGGACACAAACTGTCCC
CGCTACTATCAAGTCAGAGACCAGTTGTATGAAAGGCCAGACGTAGCAGCTGAAATTCAG
AAGTATGAAGAATTATTCAAATACTTGTCTGATCACACCGGCACGAATGTAAACACCACG
AATCAAGTGTTAAGTTTAGAGAGTTTATTTGACGGATTGAATAACGTTGGCATCAAGACG
CCACTCTGGGCCCAAAAAGTGAGGGCAGAACTTAGAGAAGCGTCGATTCTTGAATACGAG
ATCGATTACAAAACGGACGAATTAATTAGATTCACAACCGGTGTCCTGTTGAATGAAATA
ATACATTTGATGGAGGCGAAGATGGCTGGCAACAAGGACTTGCCGAAGATGTTTCTGTAT
TCAGCGCACGACAACAATGTAGCAGGGCTGTTAGCCGGAGCCAGGGTCTTCACCCCACAC
CACCCCAAGTACGGGTCCGCCGTCGCACTAGAGCTCAGAAGAAACAATGGCACTGGAGAA
TATTTTGTAGCCGTGGTGTATTCTCCCGAGGCAGGTGGTCCAGCGATGGAGCTCGCCGTC
GACGGCTGCGGCGGAGGCACTCTGTGCAGCTACAACAGCTTCGTAGGCCTCACACGGGCC
GTGGTGTCGACGTATGACGAGTACCGGAAAGCATGTGTAGCGGCCTAA
>Unigene028498::Unigene028498_01::g.27444::m.27444 Unigene028498::Unigene028498_01::g.27444 ORF type:complete len:503 (+) Unigene028498_01:329-1837(+)
ATGTACACAGTTCTCATGCTAAGTGCGCTGTGCGTGCTTGTAGTGCAAGCTCAACTAGAG
GGCGCTCTCGACTCGTTCTACAAAGAGAGAGAAAGCATGATTGAGGACGAGCTCGCCGCC
TCGCTCGGCGGGAACCTCACCCTCAGCTCACGGGAGATCAGCGCCAACCGGATCCTCATG
CGGGAGAAATACAAGGAGTTTGACTTCGCCTTCCAGAACCCCAGTCACTTCAACTTCTCG
AGACTGGATATGACCTACAGGAACCATATCGGGAAGTCTCCAGTGTACAGCATCATGAAG
ATGATGCCGAAAGGTGCAGCCCTCCACGTCCACAGCTCTCTCATGATGGATGCCGAGTAC
ATGATGCAGCTCACGTACGAAGACGACTTGTACGTGTGCAACAGTTACGGGAAAATGAAA
TTGCAGTTCGCCGATGGGCCCCCGGCGCTGCCTTGCCCGACGTCGTGGCGGCTGCTGAGC
GAAGTAAGAAAAGAGCCGGCTGATAAAGAGCGAATAGATAACATCCTCAGCAAAGAGTTC
AAAATGGATTACAACGCCGAAGATGATATTAACAAAGTGTGGGATCGCTTCCAGAAAGCA
TTCCGAGCGACCAAGATGCTGCTCTTGTATAGACCGGTTCGAGAGAAGTTTTTTTACGAC
GCTCTAAAAAAATTCTACGACGACAACATTTTATACATAGAAATACGAAGCGGTTTGGAC
GAGCTTTACGAAAAGAACGGCACGGTTCACGACAAGCTTTATTTAGCTCGAATGTACCAG
AAAGTGGCCAGCAAGTTTGCTTCCGAGCATCCAGATTTTATTGGTGTAAAGACGATACTG
AGTATAGCCCGCAAGTACAATATAAAACAAGTCAGAGATTCGCTGAACGACGCAGTTAAA
TTGAAGGAAGAAATGCCTGATTTTATTGCTGGATTCGACTTAGTCGGCCAGGAAGACTTG
GGCAGACCCTTAGCTGACTTCATTCCCGCATTGATGGAAGTAAAAGACAAACTAGACCTA
TATTTGCACGCGGGAGAAACCAACTGGTTCGGGACATCATCTGACGAGAATATCGTAGAC
GCGATACTGCTGGGCACAAAAAGGATAGGTCATGGTTACGCTTTGATAAAGCATCCTATC
TTGATGGACGCCGTGCGTAAGAGGGAGATAGCTATAGAGGTGAACGTGATATCTAACGTG
GTGTTGAACCTAGTGGAAGATGTGAGGAATCACCCGTTGGCGTCATACCTGGCGCTAGGC
CTTCCAGTGGTGCTGTCTAGTGACGACCCTGGCGTGTGGAGTGCGGACGCTCTGTCTGAT
GACTTCTATGTGACGTTTATGGGCGTGGCCAGCCGGAGAGCCGACATCAGGACGCTGAAG
CAACTGGCTCTGAACTCGATAAGATACAGTGCTCTGAACGACGCCGGCAAATCTGATGCG
TTAAGACTCTTCAATGAAAAGTGGGACAAGTTCGTGGATGATTTGATAGAATCGGAGACA
ACACAGTAA
>Unigene051164::Unigene051164_02::g.45103::m.45103 Unigene051164::Unigene051164_02::g.45103 ORF type:complete len:505 (-) Unigene051164_02:754-2268(-)
ATGAAAGGAACAGTGCCCTTATTGTTTAGTTTTTTGTTCGCTACAGTAATCGGCCTAGAC
GAGAAACATGTTATTAGAGAAAAAGCAAATTTACTCGCGAGAGAAGTGGACATGATGGTA
GGGAGTGATATTACTTTGACAGACAATGAAGAGAAAGCCAATGCTATTGTGATGGATATG
AAAATGAAAGAGGTTGACGACGGATTTAATTATCCACAGTTCTTTAACTTGTCGAAACAC
TTCTTTAAATACAAAGATGATGTGAAAGAATCTCCCTTGTTTCAAGTCATAAAGAATATG
CCTAAAGGAGCAGTACTGCATGCACATGATACAGGACTACTGAGCCCCGACTATGTGGTC
AACATTACATATTCTGATGATCTTTATGTTTGTTTTGTAGATGAAGATATAAGTTTTCTC
TTCTCTGAAAATGAACCTGAACAGCCCTGCGAAACCCAGTGGCTTCTAATGAGAGATGCG
AGATACTCGTCTGGTAATGTTGAAAAGTTTGATGCACACCTTCGTAAGCATTTCACTGTC
GTCGTAGATAATCCATCCGAAGTGTACCCTGATGTCAACGCTGCCTGGAATAAGTTTGGA
AATTATTTTGTAAAAACAAGCGGTCTGTTTGGTTATAAGCCTATTTGGGAAATGTATTTC
TACGACACCCTGAAAGCATTTAGAGAAGATAACATAATGTACATTGAAATAAGAAGTGTC
TTACCACCGTTATATGATTTAAAAGGTAACACTTACGATGCAGTGCAAACAGCGAAATCA
TACAAAAAAATGCTAGATCGATTCATTCTTGACTATCCAGACTTTTTCGGAGCAAGACTC
ATCTATGCACCTATAAGACTCGTTTCAGCTAGTACCGTCGAAGAATATCTAGAAACAGCT
AAAAGAATAAAGGCAGAATTACCGGATTTCTTTGCTGGCTTTGATTTGGTTGGTCAAGAG
GATCTTGGAGTGCCACTTAAAGAGTTCATTCCTCAACTATCTGCTGCGGCAGATGAATTA
GACTACTTCTTCCACGCAGGTGAAACCAACTGGTTTGGCACTACCACTGATGACAACCTA
TTTGATGCTGTAGCTCTTGGCACTAAGAGAATAGGGCATGCATTTGCTCTGGCTAAACAC
CCGGTGCTCCTACAAGAGGTGAAGAAAAGAAATATCGGTTTAGAGATAAACGTTATATCG
AATAACGTTTTGAAGCTTGTGGATGATATCAGGAATCATCCGTTGGCCTCATTCCTGGCT
CAAGGACTGCCTGTGGTTATTTCAAGCGACGACCCAGGAGTGTGGGAGGCAGATCCTCTG
TCCCATGACTTCTACGTTGCATTCGTAGGAGTGTCTAGTCGTAATGCTGATCTCAGGTTG
CTGAAAAAACTAGCTCTCAACTCGTTGTATCACAGCACAGCGCCTTACAAGGACAAGATG
ATCTACGAGTTTGAAAAACGATGGAGTAGGTTCATTGATGGTTTAGTTAAACGCGATAAC
GAAGGTGAATTGTGA
>Unigene056399::Unigene056399_01::g.50199::m.50199 Unigene056399::Unigene056399_01::g.50199 ORF type:complete len:225 (+) Unigene056399_01:358-1032(+)
ATGTTCCGCTTCCTTTGTTTAGCTGTGATAGCTGTTGCTTCGTGCAATGGCCAGGCCGTC
GTGGCTCCCAAGAGCTCGATATGTGCTCAGAGGAACAACTACTACAAAGTCGATGGCAAA
TGCGATGCTTACATTGAGTGCAAGGACTTCGTAGCTCACGAGATGCTGTGCCCCGACGGG
CTGCACTTCGACCCGCGCGCCGCCTGGCCCGCCTACCCGTGCGGGTACGCCATCGACATC
TCCTGCGACGGCCGCGGACAACCACAGCCAGCAATCCCATCAGCCGAGTGCCCTCACCAG
TACGGCTTCTACGCGTCTCCACAAGCGTCCGTCAACGACTGCGGGCAGTACCGTATGTGC
GTGGAGGGGAAGGCCATCGAGATGATGTGTCCCCCGGGTCTGGCCTTCAACCCGGCCACG
GCGAGGTGCGACTGGCCTGAGTTCGTCTCCTCTTGCAATGTTGAAGCATTCCTTGGATTT
AAGTGTCCGGTACTGCCGCCTCTGGAGAACGGAGAGCCCAACACCGCCGTCGTCAACTAC
AAATACGAGGGTAACTGCTTCGCGTTCTACTCGTGCGAGTTGGGGCGCCCGCGGCTGCTG
ACGTGCGACGCGGGCTTCGCCTTCAACCCCGCCACCGGGGTCTGTGAGGACGCCGACAAG
GTGCAGTGCAAGTGA
>Unigene026783::Unigene026783_01::g.25214::m.25214 Unigene026783::Unigene026783_01::g.25214 ORF type:internal len:111 (+) Unigene026783_01:2-331(+)
TCACATGAAATGGTGGCCTCAGTGTTAACAATGCATTTTTCTCTCGCTTTTCTTTTAACA
GTGTTCACCGCCGCTCAGTGCAAAATGGTGAAGCTGTCGTGTGACGAGATCAGACAGCTG
GTGGACGGGCACAATGTGCGCAGGATGAGGATCGCTAACGGCACTCTCAAGGGGTATCCC
GGCGCTACGAATATGAAGTTTATGGTTTGGGATAAAGAACTAGCGCATAAGGCGGCACTT
TGGGCGGAAAGAAATGTCTTCATGCCCAACCCTAATCATACTATCAATTCCAAGCGTTTT
GAAACTGGCGAGAGCTTATCAATAATATTC
>Unigene040742::Unigene040742_04::g.37126::m.37126 Unigene040742::Unigene040742_04::g.37126 ORF type:internal len:136 (-) Unigene040742_04:2-406(-)
AAAGAACTAGCGCATAAGGCGGCACTTTGGGCGGAAAGAAATGTCTTCATGCCCAACCCT
AATCATACTATCAATTCCAAGCGTTTTGAAACTGGCGAGAGCTTATCAATAATATTCGGC
TCGGCTCGCCGCGCCAACTTCTCTATGAAAATGGTGCTAAAGTCGTGGTGGGATGCACAC
CGACACTGGAAGTATGGACCACTGACGTATGAGGACGGAAGCAAGCAAATCGGCGTTTTC
ACTCAGATGGCGTGGGCGGACAGCGTGTACCTCGGCTGTGGGCGGTCTAAATTTCGGTCT
CCGCGCAGGACTGTCATTGTCTGCAACTATGGACCTGGAGGCAACATAATCGGGTCAACT
CCGTATCGCGCGGGCGAACCTACAAAACTCCTGTACTGTGTCACC
>Unigene032860::Unigene032860_03::g.30821::m.30821 Unigene032860::Unigene032860_03::g.30821 ORF type:complete len:180 (+) Unigene032860_03:147-686(+)
ATGAGATCGGCTTGTGTTTGTGTTTCGCTGCTGGTGCTGATGATGACAGGCTGTTTGGCC
TCGCCAGGTGACTCCGACATCGACAGTGCAGAGCCAGTTCCCCTGACCCCCGGCGCCGCC
TACACACACTACCCGTCGGTGCGGCGCCAGTACCGCTTGGAGTACCGGGCCGCCGACTGG
CACACCGCGCGCCGCCGCTGCCGCCGCCAGGGGGCGCAGCTCGCCGTGCCGGAGACACAG
GAACAATTCGACATCCTGCAAAGAATAGTCCGTGCGATGCACTACCCGAATGTGACAGGA
ACTGACTACAAGCTGATGGCCTGGGTCGGAGTCAGCAGCCTCGACGACCACTCCGTCTGG
AGGAATGTTTATGGTAAAAACATAATGGAGACCAATTTCCACACGTGGTCTGGAGATAAC
GGTAAAACAAGTGACAACCCCCGGGAACCGCACTGCGCTGGCGTGGACGCCACCAACGCG
GGCCTGCGCGACTGGTGGTGTCACCGACCCCTCGTCTACATCTGCGAGATCAGGGTTTAA
>Unigene008971::Unigene008971_07::g.8542::m.8542 Unigene008971::Unigene008971_07::g.8542 ORF type:5prime_partial len:140 (-) Unigene008971_07:15-434(-)
TTCCCCAACGCTGAGAGATTCGCCATAAACCTCCAGTGCGGCCCCAACACGGACCCTCGC
GACGACATCGCGCTCCATCTCAACGTGCGCTACGACCACATGTGCATCGTGAGGAACCAC
CTGGCCAGCATGAGCTGGGGGCCCGAGGATGTTGATGGTGCGATGCCCATAGCACGGGGA
CAGGCGTTTGAAGCGCTGGTGTTGGTGGAGCCTAGTTCGTTCAAGGTGGCATTCAACGGC
GTCCACTTCTGCCAGTTCTCGCACCGGCTGCCGTTCCAGCGGGTGAGCCACCTCACCATC
GACGGAGACGTGTCCGTGCAGAGCATCGGGTTTGAGGGAGCCGCGCCGCCGCCGCAGTAT
GCGCCGCCACAGCAACAAGGCTACTACGGCGCACCTCAACAGCCAGGAGCGTTCTACTAG
>Unigene019951::Unigene019951_01::g.18433::m.18433 Unigene019951::Unigene019951_01::g.18433 ORF type:complete len:955 (-) Unigene019951_01:943-3807(-)
ATGGCTCGGCGGTGCGGCGCGAGCGCGGCGCGGCCCGCGACCCTGCTCGCAGTCCTCAGT
CTCTTCGGCTTGTGCTGTGCCAGTCCAATCCCAGAGGCCAATGTGACCAGTACCGAGGGG
CTACAAGAAGGCAGCTGCGCGCTGGGCGACGTGGTGTACATGTCGGGCGACTCGTTCCCG
GGAGCAGACCCGTGCGAGACCTGCGCCTGCGCCGGCGGCGGCGTCACCTGCGAGCGGGAG
ACCTGCGCGCCGCGCCCCGGCTGCAAGGCCGTGCACCGCCCTGACCACTGCTGCCCTACG
TACCAGTGCGAATGCGAGCAAGAGGGACGCGTGTACGGCAACGGCGAGAAGCTGGTGGAC
CCGGCGGACCCGTGCCGCGTGTGCTACTGCCAGGGCGGGGAGGTGGTGTGTCGCCGCATC
GCGTGCTTCGTGCGGGACGACTGCCGCCCGCGCCTCGTGCCCGGCCGCTGCTGCCCCGAG
TACGACAACTGCCCGCTCAGAGGTGTGTCAGCGAAACCTGTTGCCGTCCCATCTGGTAAT
GTGCCAATAGAAGATGTTGGCACCACGCTCGCCCCGGCTGCAGCCCCGGAGAAGGTGAAG
CAGGAGATCACCATCAAGGAGATCACGCCCGTGTCGGAGATCCCCGTCATCACTGAAGTC
AAGATTAAAGAAATTATTCCCTCCCCAAGCGTTGAGGTCGTTGAATATCCTTCGTCTTCA
AAGTCTCCGCTCATTCCACGAGAAGCCACCACGGACAAACCCCTCAGCACTGTAGTGGGA
TCACAAACTGAAGCACTTGTTATTTTTGACAGTGCAGCTTCTTCTACACACGTGTCTGTT
ACGAGTATATCCACAGCTCAGCCTGAAAGTGACGATAAGCCCAATTCTGGTATTACAATA
ATGAGACCTATTGAAGACTTGTATCCGTCTAAAATAAGTCTGTCAACCCAAGATGGAACA
AGTAGTGACATTTATCCGTCCAACAGTCCGAGCGCGTCTTCCACCACCTATTCCCCGACG
AGCACTGCATCCAGCAGCGTCACGACTAAAGCTCCGGTAGTTGAAGAGGAAGAGCCATCG
ATCTTCGATCACAACCCAGCCTTCCCTCCGATCCCGGATGACTTGTCTGTTCTTCGGAAT
CACGAGGAGGACATAACTCCTGAACAGAATATGGACACAGACCATAACGAGCATGTGATC
GGTCTGGTGTCCAGCGCCGTGCCGGCCACGGATGCTGTTGTTGTCAAGGACGACACGACT
ACTGCGATTAGTTCTGCCACAAATGTTGAAGAACGGGCAATCATGTCTTCAACTCCTGCG
GAGACTGCCCCAGAAAAATCCGAAACTATTACTGAAATACAGACATCAACTGGGAAGTCA
GAAACTGTTACAGAAGCGCCGAAAACCCCAGAACCTATTATCATTGAACCAGAAACTACC
TCGTCCAGAGCAGCAGGGACCAACGACCAGCAGGTGCAGGAGACTAAGTCTAGTCCGATG
TTGAACCTAAGGTCCGCTATACCCACTGATATCCTGAGTGTTCCTTCTTCAGGTCCTGAT
GATATCACAGGAGAATTAGATGAAATTGATCAAAATACCACTCCATCGCCAGTAGTAACA
TCATCACCTATTATAACTACAACCCATGAACCTATTAAAGATGAAGAGAAGTCGAATAAA
AAAGTGGAAACTGTTGATGTTGTCAAATCGGATCCTGAACCAACGAGCACCAATGCTCCT
GCTACAGAAACTTCTACAGCTAAATTAGTCACCGAAGTTCCTGCCACACAAGTTTCTGAG
GAATCTACAACAAGTTACGACGTCGCTAAGTCTAACATTGCCACAGAAGTAACTTCACAA
ACAGAATTGAGCTCATTTCCAGTAGAGACTAGTGATCAAAATCCACCGGGTACGGCTGAC
AGTGAAAAGGATAAAGCCGAATCAACGGAAGAGGCTCTCACGCTCGCACCTACATCTATT
AAAATGATTCCTACTGAGGCTGAACCTATAACGATATCAAGAAGTCCAAGCTCGGAAAAA
CAAGACAACGTGGAGACCACGGAGTTCTTACTGACTCCCATGGGGTCATCGGAGACTTCT
ACAGACGCTGTTGAAGTTATTCAAATTTCCAATGAATCAAGTCAAAAGAGCGCAGCTATT
ATTGATCCATCTCATTCCAATAAAAACAGTGTGTTGACAGATCTCATCAACCTGGTCGGT
GACGTGGCGTCCATGAGCGACCACTCGGACGAGCCACCCGCCCGGCGCGCCCCCGCCGCC
GCCGGCATCTCGGAATCAGAAGAACTGATCCCTGTAAATGCCGTATACAAAAGTAGGAAC
AATAACATCAACATCAACTCTATTACCGAAGTCCCCATGAAGAGTAAAAACCCAACGAAG
TCGAAGGTGTCGGAGATCGAGGACGAGGAGGCGGAGAGCATCACGGACCCGGCGGCGCCG
AGCCGCGCCGAGCCCACCACGCGCCGCCCGCTCATCGACCGCGTGTCCGCCGACGACAGG
CAGAACAACCACACCTCCGGGAAAGATATCGAGATCATAACGAAGTCATACGTGCCGACC
ATCGCGCGGCGACCCACCAAGGTCGTCATGAAGAAGAACAGCGACCCCGCGGCGACCGAG
GTGGCGCCGGCGCCGGCGGCCTCCGCGGAGACCGCCACGGACGAGGCGCCGAGCTCGCAG
GAGACCAGCGCGCCACCCGCCGCCTCCACGGCAGCGCCTGACGCGACCACGCCGGCGTCC
TCCCCCGCCCCCGCGCCCTCCACGCCGGCCCCGGCCCCCGCCAGCACGGAGCAGGGGCCC
GCCCCCGCAGCCCCCGCCGGCCCTGCCAGCACCTCGCCGCAGTGA
>Unigene039189::Unigene039189_01::g.35945::m.35945 Unigene039189::Unigene039189_01::g.35945 ORF type:complete len:263 (-) Unigene039189_01:257-1045(-)
ATGTCTAGTTTAACTAAGCTACTTTTAATCATGAATCTAGTGGTGTTCTTAAAAACTAAA
ACCATAATGGCCCAGCGCACAGTTCTGAACGACAACTACAAAGGCTTGGTGGAGTCTGTC
TCCATCCCGGCCGTGGTGGAAGAGCGAGATGGCAAGAAGTTTGCACGCTCCGGCTCCGTC
GTGCCTATACACTGCTGCACACCGGACGAGATCTCAGCCTACGCCCCGAAGACGCACCAC
TACTGCGACGTGTTTACAGAACAGGTGCTGGCTCCGCTGGAGGAGCTTGCCTTCGTCAGG
CTCGACCAGAACACTGCCGAGAAGGTATTCATAAACCGCAAGAAGCGCATCCTGCTGACC
TCGAGCGACGGGGCGCTGGCGCAGTGGCGGTGCGCCCCCACCTTCGAGTCTAGCAACCAG
TACATCGCGGGGGCGCCAATAGTCAACAAGGAGGGGGCGCTGATTAGCGTGGTCACGGCG
AAAGTGGGGAACCATTATGCTGTGTCGAGCTTTGAGGGCGACGGCGGATACTTCGAAACG
CCGCAACCGTGGAAGATTCTAGACTCTTCCACCGGTCTGATCTACGGAGACCGCGTCTTT
CACACTCACGAGGCGCTCAAAGACTTCATAGCAACATTAGGCCCCGCAGCACTAGGCCCG
GACCGCCCCCCCACTCCAGTTCTAGTTAGGGGCGCCAACCCACGCGTCGCGTTCATAACG
AAAGAAGGGCGGCAAATAGCTCACAACTACTTGCAAGGGGTTATTTCTAAGGGGGTTGAG
TATTTGTGA
>Unigene056131::Unigene056131_07::g.49901::m.49901 Unigene056131::Unigene056131_07::g.49901 ORF type:complete len:124 (-) Unigene056131_07:405-776(-)
ATGCCGCCCGCGCCGCTGTGTCTGCTGGCCGCCTGCGCGCTGGGCGCCGCCCTGGCCGCG
CCCCGAGCAGCCTCCGAGGAGTACGAGCTGCAGCAGATCCAATGCGACTTCTGGAGAAGA
TGGTCAAGAGACTACATAGGACTGCTTCAAGAACGCACGAAATGGAGAAGCTGCAAGGGT
GCCGGACTCGACGTGGGTACCATTGTGCTGATCAAAGATGACCGACTGCCGCCCTGCCAG
TGGAGGCTGGGACGCATCGTCGGCTGCTGCCCGGGTCGCGACGGCATCACGCGGGTCGCA
GAGATGCGCACGGCGCGTGGAATAATCAAGAGAGCATTCAACAATATCTGTCCATTACCG
ATTACATGTTAA
>Unigene054827::Unigene054827_01::g.48982::m.48982 Unigene054827::Unigene054827_01::g.48982 ORF type:complete len:158 (+) Unigene054827_01:1337-1810(+)
ATGAAGTTTATATTTTTTGTCCTTCAGCTGGCGTTTTTTCTTAACGCCTCAAATAGCCAG
AATGCAACAGAAGCAGTGCCAGAAGTGACAGAACTGCCAAACGAAAACAATACATCAACA
ACTGAACCAACACGAACATCAACTATCGATGATAAAGATAACATTAAATCCAACAAGATC
TCTGAAAACAAAATTAAGGCCCAAAGCAGCAGCGATCCAGAGAAAGAACCCAATAATAAG
TCTGCTATAAATGAAGCTACATTAAATGCATTGGTCAAGCTGATGCGTAAAAATAATATG
AACATGGATAATGATAATCAAAATAACCCTAAAGAATATCCACAGGAGAAAAGGAGATCC
GGTAGCTTTGCCCGTCCTCTATTTGACCTTGGGTATGTTGTCGCTTCGCCACAGAGACGT
CAGTTCCTATTCCAGGCACCGTCTTTTAATCCATTACCAATTCTGGGCTTATAG
>Unigene000389::Unigene000389_02::g.381::m.381 Unigene000389::Unigene000389_02::g.381 ORF type:5prime_partial len:339 (-) Unigene000389_02:37-1053(-)
GCGACTCGACCGGTGTTGTCCGCCATCTTGGTTCTAGCCACTGTTGTCGCCGCCGTGTGC
GCTGAAGTAACAGGAAAGGCGCCGTTACTAGAATTAAACGATGGAAAGAAAATACCACAG
TTCGGCCTCGGGACATGGCTCGGGTTCCAGAAAGCGGGTGGCCTCGTGAAGCCAACCGGC
ACAGAAGTGAAGGCGGCCGTGGAGTGGGCCATCGACGCCGGCTACAGACACATCGACACG
GCCTTCATTTACGACACCGAGGGGCAGGTGGGAGCCGCCATCAAGGAGAAGATCCGGCAA
GGAGTGGTGAAGAGGGAAGACCTGTTTGTTACCACTAAGCTGTGGAACGACAAGCACGCT
CGTGACGCGGTGGTGCCGGCGCTGCAGGAGTCTCTCAAGAAGCTGGACCTGGAGTATGTC
GATCTCTATCTGATACACTGGCCCATTGGACATTATCCCAACATAACCTACGACGACACA
GACTACGTGGACACGTGGAAGGGCATGGCGGAGGCGCGGGAGCTGGGGCTGGCACGCTCC
GTCGGCGTCTGCAACTTCAACCAGGAACAGCTGGAGAGGCTCATGGCGTCCAGCCCTGTG
AAGCCGGCTGTGCTGCAAGTTGAGCTGAACCTGAACCTTCAGCAGCCGGAGCTCCGCGCC
TTCTGCAAGTCCAAGGGCATCGTAATGATGGCGTACACCCCCTTCGGCTCCCTGTTCCCG
GACAAGGCGGCGGCGGACGCGCCCCCCCCGCGCGTCTCGGACCCCGAGCTGAAGACGATA
GCGGATAAGTACAAGAAGACTGTGCCGCAAATTGTGCTTAGATATCTGGTGGAGCTTGGC
GTGATTCCGATACCGAAGTCCATTACCAAGAAGCGTGTGGAGGCCAACATCGACATATTC
GACTTCTCGCTCACTCCTGAAGAGAAGGCGAAGTTGAAGAGTTACGACAAGCATTACCGG
ACCATCGCTGTGAAATTCTGGGCCAGTTCTAAGGACTATCCGTTTGAGAAGAACTAA
>Unigene019704::Unigene019704_01::g.18267::m.18267 Unigene019704::Unigene019704_01::g.18267 ORF type:complete len:332 (-) Unigene019704_01:135-1130(-)
ATGTTTGTTTTGACCACACTGTGTTTGGCTTTAGGGGTTCATGCAATCAATGGAGCTGAA
GCCCCCACGCTACAGCTGAACGATGGCCACAAGATGCCCGTCGTCGCACTTGGGACGGGC
CGCGGGACCGCCCCGGGGTCAGAATCAGTAGAAGAGGTGCGCCGGGCAGTATTCGACGCC
ATCTCCGTGGGGTACCGGCACATCGACACTGCTGCCATCTACAACGACGAGGCGCAGGTC
GGCGCCGGGGTGGCGGACGCCATCGCCAAGGGACTCGTGAAGAGAGAGGACTTGTTTATT
ACTACTAAGCTATGGAACGACAAGCACGCCAAGGAGGCGGTGGTGCCGGCCCTCAGGGAG
TCTCTGCGCAAACTGAACCTGGACTACGTCGACCTCTACCTTATACACTTCCCCACCGCC
ACCAAGGCGGACGGCTCCCCAGACTCCACAGACTACCTCGACACGTGGCGCGGCATGGAG
GAGGCGCGGCAGCTGGGGCTGGCCAGGTCCATCGGAGTCTCCAATTTCAACAGCACCCAG
CTGCAGAGGGTCTATGACAGCAGCCAGGTCAAGCCCGCTGTCAACCAGTTTGAGGTGAAC
CCAACAATGACCCAGGAGCCTCTAGTGAAACTCTGCAAGAAGCTGAACGTGGCTGTCATG
GCGTACAGTCCCTTCGGATTCCTGGTCTCCAGGAAGAACGCTGATGCCCCTCCTCCGAAG
GCCGATGACCCTGAGCTGGTCAAGATGGCTACCAAGTATGGGAAGACCACTAGCCAGATT
GTGCTGCGGTATTTGATCGAGAGAGGACTCACCCCAATCCCGAAGTCAACCAACAAGGAG
CGCATTGCCCAGAACATAGACCTCTTCGACTTTAAGCTGACAGAAGATGAAGTGGCCATC
ATCAGCAAGTTCAACAAAAATGTCAGAGTTATCCACCCAGTAGGAATGAAGGACTATCCT
AACTATCCTTTCGTTACTGAGGAACCTTCTGTTTAA
>Unigene019303::Unigene019303_01::g.17943::m.17943 Unigene019303::Unigene019303_01::g.17943 ORF type:3prime_partial len:323 (-) Unigene019303_01:1-966(-)
ATGTGGTGGCTAGTTAACATTTTCCTTACTGTTCTATTCATAATTGAAGCTAATTGCTAT
CGGAAAAAGATCGAAGTCGATAAATTTGACTTGTTGATGCCGAATGTTTACCCCAGTCGG
GATGAACTGTACTTATGCACTCCAATCAGGATCAACCCTAACAAGAACTATTACATAGTT
GGCTTTGAGCCTAACGCTACCATGCACACTGCGCATCACATGCTACTCTACGGATGCACC
GAGCCGGGCAGAAATGACGCTGTTTGGGACTGTGGCGAGATGGCGGCGGGGCCGAAAGAC
CCCTCCTACAAGTCAGGAAAGCCGTGCCAGTCTGGATCTCAGATAGTATACGCGTGGGCG
CGGGACGCCCCCAGCCTCACCCTGCCCGATGACGTCGGCTTCCTGGTGGGGCAGGACTCC
GAGATCAAGTACCTCGTGCTGCAGGTGCACTACATGTCCAAGTTTCCAGCTGGCAAATTA
GACAACTCTGGAGTATTTTTGAAATACACTAGAACACAAATGCCTCGTCAAGCGGGCGTG
TTCCTGCTGGGCACGGGCGGCGCGGTGCCGGCGCACTCCACCGAGCACATGGAGGTGGCC
TGCACCGTGTTCGAAGATAAAGTCATACACCCGTTCGCTTTCCGCACGCACACGCACAGA
CTGGGCAAGGTGGTATCAGGATACGTGGTGACAGGCACAGGCAGCGACGCAAAATGGCGA
CTTCTTGGCAAGAAGAACCCTCAGCTGCCGCAAATGTTCTACTCCATAGAAGACCAGACC
CCCATCGTGGCTGGAGACGTCCTAGCCGCCCGTTGCACCATGCAGAATGATAATGACCAC
CAAGTTAGCATTGGCGCAACAAACGAAGACGAGATGTGCAACTTCTACCTGATGTACTGG
ACGGAAACGGCTCCCCTGAGCCAGAAGTACTGCTTCTCGCCCGGCCCCCCCTACTACTAC
TGGTCC
>Unigene019301::Unigene019301_01::g.17940::m.17940 Unigene019301::Unigene019301_01::g.17940 ORF type:5prime_partial len:131 (-) Unigene019301_01:691-1083(-)
TCCTACAAGTCCGGCAAGCCGTGCCAGTCTGGATCTCAGATAGTGTACGCGTGGGCGCGG
GACGCCCCCAGCCTCACCCTGCCCGAAGACGTCGGCTTCCTGGTGGGGCAGGACTCCGAG
ATCAAGTACCTCGTGCTGCAGGTGCACTACATGTCCAAGTTTCCAGCTGGCAAATTAGAC
AACTCTGGAGTATTTTTGAAATACACTAGAACACAAATGCCGCGCCAAGCCGGTGTGTTT
CTACTCGGCACGGGCGGCGCGGTGCCGGCGCACTCCACCGAGCACATGGAGGTGGCCTGC
ACCGTGTTTGAAGATAAAGTCATACACCCGTTCGCCTTCCGCACGCACACGCACAGACTG
GGTAAGTGCTTCTTTATGCCCTATTGGAGGTGA
>Unigene027240::Unigene027240_01::g.25622::m.25622 Unigene027240::Unigene027240_01::g.25622 ORF type:complete len:212 (-) Unigene027240_01:70-705(-)
ATGTTGCTTTGTATTTGTTTGTTATTCACGATCGCCACTGCGACTTCCGCGCAAGGAATC
TCAACTGCGGACGGGAAGATCAAGATGACTGTCGTGACAACGGCCGGGTGTGGGGACACT
GTGAACTTCATCACCAAGCAGTTGAGCCCTGTTTATGATAAATTCAGCGAGCACCTGATT
CTGGAGTTCGTTCCGTGGGGTCGGACTAGGAGGAACCGGAATGGCGGTCTGGTGTGTCAG
TTCGGAACTAAAGACTGCTTCGCCAACCGCGTCCACCGCTGCACCCTCGACATGTTGAAG
AACAACCAGTATAATCAGGTCAAGTACATGGTCTGTGAGTTCAGTTTACGTTCCGCATAC
AAGAATGCTGACCTTACGTGCGCCAAGAACGCTGGAGTCAATTTGAGTGAGCTAGAATCT
TGTGTGAAGACGCCAAAAGGAGATATACTAGATGCAGAGGATGAAGCTAAAGCGGCGGAA
CCAATGAGAGTCGTCAACTTCGTGCCCGCGATAGCGTTCAATGGCGTGAGTGACTATAGT
GTACAGAGGGCGGCGAGGACCGACTTGAAGGCGCTGGTCTGTGGGGCTCTGCAAGCTGAT
CCCAGTACGAGGTCAAGTGTAACTGGCTTTTGTTAG
>Unigene032837::Unigene032837_02::g.30788::m.30788 Unigene032837::Unigene032837_02::g.30788 ORF type:complete len:460 (+) Unigene032837_02:504-1883(+)
ATGAAACTGAAGTGTTTGTTTGTGTGTGCAAGTGTGATCAGCTGCAGCCTCCTCAGTGGT
GTTGTCAGTTTCACTTTTAAGGCTGAACCTCAAAAGCCGCGTGTATGCGTCATAGGGGCT
GGCATAGCCGGCCTGACCTCTGCTCACTATCTGAAAGAAGAAGGCTTGAACTTCACAGTT
CTAGAGGCAACACAGTATGTGGGGGGCACCTGGAGATACGACCCCCGAGTGGGCACTGAC
GAGTTTGGACAGCCGATACATACCAGCATGTATAAGCATCTAAGGACAAATTTACCAAAA
CAAGCGATGGAACTGTCTGGATTTCCAATACCGAAGGAATACCCTTCTTTCCCGAGCTGG
AAGCTGTTTTATGAATACTTGAAGTCTTACGCTAAACATTTCCAATTGGAGGAGCATATC
AAGTTTTCTCATCTAGTCGAATCTGTGAAAAGAGTAGAAAATGTGTGGAAAGTTAAACAT
AAAAATGTTAAAACCGGAGAACAATTCGAAGAAGTCTGCGACTTTATTTTCATTGCTACA
GGACACCACAGTAAACCAAATATGCCTAATATCCCTGGCGAAGAATTATTCAAAGGAACA
ATCATACACAGCCACGACTTCAGAGAGCCAGACCCCTACAAAGGCCGTCGCGTGATGATT
GTGGGCTCTGGTCCCTCAGGCATGGACATAGGCCTCGACGTAGCCGACGTCAGCAAGACC
TTATTCCACAGTACGCACAGCAAAGTTACCTTCCGAACACCTTTCCCTGACAATTTCATC
AAGAAGCCAGACGTCAAGAGGTTTACTGAAAACGGAGCGTACTTTTCTGATGGCAGTTTT
GAGGAGTTGGATGATGTCATCTATTGTACTGGTTTCCAATACTCCTATCCGTTTCTGGAC
GAGTCAAGTGGCCTGACTTTTGCTCCTCGTTATGTGATTCCTCTCTACCACTACATGGTG
AACATCAACCAACCGACTATGATCATGATGGGAATGGTCGTAAGGGCGTGCCTAGTTGCA
GCAATCGATGCCCAGGCCAGATATGCCACAGCACTAGCCAAGGGTAATTTCTCACTGCCA
TCCAAGGAGGAAATGTTAGCAGAATGGCAAACCAGAGCTGATTTAGTCAAAAGTAGAGGA
CGTCCTATGAGTGATATCCATCTTCTAGCTGAAAGAGAGGACGAGTACTACGCAGCCATC
GCCAAGGAGTCCGGCACATCCCGAGTGCCACCGGTGCTGTTCAAAATGCGGACACTGGAC
ACGGCGGCCAAGCTGGACAATCTGTACACCTACAGAAACTACGTCTACAACGTCATCGAT
GAAAACACTTTCACCAGGTGCTATCAAGATCCGCGGGAGAGCAAGAGCTGTACTCCTTGA
>Unigene040806::Unigene040806_01::g.37262::m.37262 Unigene040806::Unigene040806_01::g.37262 ORF type:complete len:566 (-) Unigene040806_01:1729-3426(-)
ATGACCTGCCTCCTATTATTCGCGCAGAGTCTCGCAGTTTCCATCCTGCTCGTCGCCGGC
GCTGCTATTGATAACGGTGACCCGGACGAACAAGGATTGTACAGTAAGGCCGACCAGGTC
ACTATACTGACCAACCAGAATTTTGATAATCATGTTTACGGCCAGAATCATGCCTTACTT
GTACAGTTTTACAACAGCTACTGTGGTCACTGCAGAGCATTTTCACCAAAGTTTAAAACT
CTCGCCCAAGATATACGCTTTTGGAAGAATGTGATTCAATTGGCTGTGATAGACTGTTCA
GTATTTGAGAATGGTGAAACTTGCCGTAATTTCGAAGTTACTGCCTACCCATCGTTACGG
TACATGCATCCCCATTATGTTAAAGAAAATAGCAATCTTGGAGAGCCAATGAGGCAAGCT
GAGACCGCAGACAAACTCAAGGAAGTCATTGTGAATAAATTGATTTCAGAACAAGGTATT
GGCAATCTGAGAAATGTTCCACCATTAAATATCTTGCCATATAGCAGCTATGAGATGGCT
TTAAGAGATGTATCCGAGGATGTAACTAATACATTCCTGGTTTTTGAGAATGAGAACTCT
ACAATGGGGCCTGAACTGATTCTTGACACCAATGATTACCTTCATATCAGAGTTAAGAGA
GTACTTGATATAAGTGAGTTAGCACAAAAATCTGGGGCAAAACAGTTCCCCACATTAGTA
GCTCTAAAAAATGCTGTAGATGTAATCCCAATAACTCCTAAAGTTGTGACAAGAAGAAAT
TTATTGAAAGCCATTAACAACTATCTGAAGTCCGAAAACTATGTCTTCCCTGATAGGCAG
GGTGACACTGGTGACTCTCCCACAGATGAACATGCAGATAATAACATAAGTACTGCAGAC
ACTGTGTTCTATTCTGATTTAGAAAAGACCATACAAACTATTTTACATTCCGAAGTCCCA
AGATACAAAACACTTACTGGAGAGCCACTGCAAGCAATCTTGAACTTTTTAACAATAATG
ATAGACATATTTCCCTTCAGGGGCAATGGCAGAGAATTATTTGTGGAGTTGCATGACATA
CTTTCAAAGCATCAAGTATGGTCTGGCAATGATGTGGCAGATTTAATAACTACTTTAGAA
ACCAAACACTACCCAGTATATGTTTCAAACTTGGAATATGTTGCATGCAGAGGAAGCCAA
GCCAAGTACAGAGGCTACTCCTGTGGTCTGTGGACATTGTTCCACACACTCACCGTCAAC
GCAGCTCAGCAACCCGGCACCAAAGGTCCTCAGGTTCTGAGAGCTATGCATGGCTACATA
AAAAACTTTTTTGGATGCACTGAATGCTCTGAACATTTCCAAACAATGGCAGCCAAGAAT
CAGATATTTGACGTCAAAGAAAATGACAAAGCAGTGTTATGGTTGTGGGTTTCTCACAAT
GAAGTTAATTTAAGACTAGCAGGAGATTTGACTGAGGACCCGTACCATCCTAAGATTCAA
TTCCCCAGTCCAACAAAGTGCCCGAAGTGTCGCCAGGCGAGGGGTCAGTGGAACCTCTCT
GCCGTCTACGAGTACCTACAGCAGATCTACGGAGCAGCCAATATCCAGAGCCAGCACAGC
AATGCAGCGCAACGTGGACCCAGCCTCTTCTCAAACCTAGACATTGGGATGCTAAGCCTT
CTGTACATGCAGGGCTAG
>Unigene056634::Unigene056634_02::g.50454::m.50454 Unigene056634::Unigene056634_02::g.50454 ORF type:complete len:623 (-) Unigene056634_02:238-2106(-)
ATGAGGCATCCCACGTGGAAGTCACATGCAGCCGCGTTGCTGGTGATCGTCAGCTGTCTG
CGGGGCGGCGGCGCGCAGTTCCAGCCCATCCGCTCCTTCATGCACTTCCTGAACGATGGC
GTGAACCAGCTGGAGTCGGAGCCGCCCGACCAGCCCAACCTGCTCAAGGAGTACGACTTC
ATCATCGTCGGCGCGGGCACGGCCGGCTGCGTGCTCGCCAACAGACTGTCCGAAATACCC
GACTGGAAGGTGCTCCTCATAGAGGCGGGACAAACTGAGAACTTCATCATGGACATCCCG
CTGCTCGCCAACTACCTGCAGTTCACGTCCGCCAACTGGAAGTACAAAACGAAACCGTCC
AAGAAATACTGCGCTGGCTTCGAAAACCAACAGTGCAACTGGCCGCGAGGCAAGGTCGTC
GGCGGCTCCAGTGTGTTGAACTACATGATCTACACCAGGGGAGCCAAGCAAGACTACGAC
AACTGGAGTGCTCTAGGCAACGAAGGCTGGAGCTACGACGAAGTCCTACCTTACTTCAAG
AAGATTGAAAACTTTAATATCCCGTCGTTCGATAATCCGAAATATCACGGGAAGGACGGG
TATTTAAGTATCGAGCACGCTCCATTCAGATCAACTAAAAGTAAAGCCTGGGTTAAAGGT
GCAAAACAAATGGGTTTTACGTATGGAGATCATAATGGGCCAAATCCTTCAGGAGTATCA
TTTCTACAACTATCAATGAGAAATGGAACTCGGCACAGTTCAAGCAGAGCCTACTTGCAT
CCTATCAATAAACGAAACAATCTACACTTGGCTAAAGGAAGTATGGTAACGAAACTCATA
ATGGAAGGAAAGAAAGTTATTGGTGTTGAAATGGAACGTTTAAATCAAAAGTATAAAATT
CTAGCCAAAAAGGAAGTATTAGTTTCTGGCGGGGCCATCAACTCTCCGCAGCTTCTAATG
CTCTCGGGTATCGGACCAGAAGAACACTTAAAGTCTTTAAACATACCCGTCGTACAGGAC
CTAAAAGTGGGCTACAATCTCATGGACCACATAGCCGCTGGAGGCCTTCACTTCATAGTG
GGCCAGAATACCGAAACTATCAGTGTACGAACTGAATACATCATGAACCACCTGGAGATA
GTGTTCCAGTGGATGCAGTCGCACAAGGGCCCGCTGTCTCTGGCCGGCGGCTGCGAGGCG
CTCGTGTTCCTCGACCTGCAGGACAAGTTCAACACCACCGCCTGGCCAGACATGGAGCTA
CTGTTCATTACGGGCGGGCTCAACAACGACCCGGCATTACCTCGCAATTTCGGTTTCGAC
GAACAGATATTCAGCGAGACTTTTAGTTCGTTAGGCAAGAACGAGGCATTCATGATATTC
CCGATGTTGATGAGACCAAAATCGACAGGTCGAGTTTCATTGAAGAGCAGAAACCCTTAC
GTGCACCCGACAATCATTCCCAACTACTTCGAATACCCGGAAGACTTGCAGAAGATAGTC
GAAGGGATGAAGGTGGCGATAGAGATCGCGCGTCAGCCCGCGATGAAGAAGCTCGGGGCG
CGGCTGTACGACGTGCCGATAGAGGAGTGCCTGAAGCACGGGCCGTTCGGCAGCGACGCG
TACTTCGCGTGCCAGGCGCAGATGTTCACGTTCACGATCTACCACCAGAGCGGCACGTGC
AAGATGGGCCCGGCGGGTGACGCGGCGGCGGTGGTGGACCCGAGGCTGCGCGTGCGCGGC
GTGGCCGGCCTGCGCGTGGTGGACGCCAGCGTCATCCCCGTCATCCCCTCCAGCCACACC
AACTCCCCCGTCTACATGATCGCGGAGAAGGCCGCCGACATGATCAAACAAGACTGGCAC
TTACTATAG
>Unigene028722::Unigene028722_02::g.27741::m.27741 Unigene028722::Unigene028722_02::g.27741 ORF type:complete len:495 (-) Unigene028722_02:933-2417(-)
ATGATGGACTGCTTAGCGAATATTAATTGGAACAAAATCACACCATGCCTTGTTTTATTA
GTCCTAGAATTAGTGTTGGAATTTTCAGAGGCGACGAGTCCGGCGGAGGTGAACAAGCAC
CTGGAGCTGGGGCGAGACTTCCTGGCGCGGGGGCAGCTGGCCGACGCGCTCACGCACTAC
CACGCCGCCGTCGAGGGAGATCCAAATAACTACCTCACATACTTTAAAAGAGGCACTGTG
TACTATGCGCTTGGTAAAGCAAAGTTTGCTCTACAGGACTTCACTAAGGTGCTGGAGTTG
AAGCCAGACTTCACCTCGGCACGGCTGCAGCGCGCCGCCGTATACGTGAAGCTGGCACAG
TACACCGATGCAGAACAGGACTATCTGCTGGTGTTAGAGGGGGACCCGCACAACCCTGAA
GCCCTGCAACAGCTGCCACAACTACCGGGCCTGGCGGAGGACGTGCGGCACGCGGAGGCG
CTGCACCGCGGCGGGGAGCACGCCGCCGCCGCCGCGCTCGCCGCGCGCCTGCTCGAGCCC
TCGCCCTGGGCCGCGCACGTGCGGCAGCTGCGGGCCGAGTGCCACATCGCCACTAACGAC
CTGATCTCGGCGGTGTCGGACCTGCGCGCCGTGAACCGGCTGCAGCAGGACTCCACCGCG
GGCTACCTGCGCCTGGCGCAGCTGCTGTACCAGCTGGGGCACGCCAGCGACGCACTCAAG
GAGGTGCGCGAGTGCCTGCGGCTGGACCCCGAGCACGGCGGCTGCTTCCCGCTGTACAAG
AAGGTGCGCGCCGTGGAGCGGGCCCTGGCGGCGGGCGAGGCGGCGGCGGCGGCGGGGGAC
GCACCCGGCTGTGTGGCGAGCGCCCGCAAGGTGCTGCAGTTGGAGGATGACGTGGCACTG
ATCGTGTTCGAGGCTAGGAGGTGGCTGTGCCACTGCACTGTCAAGAACGAGGACTACACG
GAGGCGCTGCCGCACTGCGCGGCGGCGCTGGAGATCCAACACGACGCGCGCGTGCTGTGC
GACAAGGCCGACGCGCTCGTCGGCCTCGACATGTTCGACGATGCTATCCGCGTGTACAAG
GAGGCTCTGGAGCTGGAGGAGGGGCTGGCGCGCGCCAAGGAGGGGCTCTCCAGGGCCACC
AAGCTGCAGAAGCAGGCGGAGAGACGGGACTACTACAAGATACTCAACGTCAAGAGGTCG
GCCAGCAAGCAGGAGATCGTGAAGGCGTACCGCAAGGCGGCGCAGAAGTGGCACCCCGAC
AACTTCCAGGGCGATGAGAAGAAAGTGGCCGAGAAGAAGTTCATCGACATCGCCGCCGCC
AAGGAGGTGCTGACGAACCCGGAGAAGCGCGCGCAGTTCGACGCGGGGTCGGACCCGCTG
GACCCCGAGGCGGGGCGCGGGGGGGGCGGGGGGGACCCCTTCGGCTCGCCCTTCCACCAC
TTCCAGCACGGCTCGCCCTTCCAGTTCAAGTTCCACTTCAACTAG
>Unigene027761::Unigene027761_01::g.26424::m.26424 Unigene027761::Unigene027761_01::g.26424 ORF type:3prime_partial len:313 (-) Unigene027761_01:3-938(-)
ATGCTCCGCGCAGTGAAAATGACACGGACTTTTTCGTATTTTACCGTTGCCACGTTATGT
CTCTCCTATGTGAACAGTGATAGTGTAAAGTTCTACGAACAAAAGCACCATCATGAACAC
AAACAGTTCTCGGAACAAGATGTGCGGGCGCTGGCCGCACTCTCCGACCAGACTCACTTC
AGATCCGTGCTGAATGAAATACTCATCCCGAGGGTGGTCGGGACCCCCAACCATGAGAAG
GTTGGCAACTACATAGTGGGACAGATGCAAGGCCTTGGCTGGGATGTCAAAGAAGATAGC
TTTGTTGATAATACCCCTGTGTTTGGAAAACTTACCTTTAGGAACATTATTGCAACATTG
AACCCAAATGCGGATAGATATTTGACACTAGCCTGCCACTATGATAGTAAATACACAAGG
GAGCATGTGTTTGTTGGCGCGACGGACTCAGCGGTCCCGTGCGCCATGATGATGAACCTG
GCCCAGGTGATGTCTCGCCAGCTGGAGCCGCTGAAGCGCGCCTCGCTCAGCCTCATGTTC
ATATTCTTCGACGGGGAGGAGGCGTTCCGCCAGTGGGGGCCCACTGACTCCATATACGGG
GCTAGACATCTGGCCAAGAAGTGGCAGAATACGCCCTACAGAGACGGCACTACACAGCTG
CATAGGATTGACGTGTTGGTGCTGTTAGACCTGCTGGGCACGCCCGACCCCGTGTTCTAC
AGCTACTTCCAGGCCACAGAGAAGTGGTACCTCCGCCTGGCCACAGCTGAACAAACGCTG
GCGCGGCTGGGGCTGCTCGGCGGCTACTCGCGCGGGAAGGACGAACAGACCTACTACCGG
CTGCGCAGCTCCGGGTCTTTCATTGAAGATGATCATATACCGTTCCTGAGAAGAAACGTG
AACATCCTGCACATAATCCCATCTCCATTCCCCGCG
>Unigene016941::Unigene016941_01::g.15120::m.15120 Unigene016941::Unigene016941_01::g.15120 ORF type:3prime_partial len:125 (+) Unigene016941_01:99-470(+)
ATGATGATGTCGGGTTTATTGCCGCTTTTCCTGGCGCTGGCCGTGACCTGCGCGGCCGGG
TTCGTTAGGGTGCCCCTGTACCGCATGCAGACGGTTCGTCATGCGCTGAGGGAGGTCGGC
ACGGAGCTGCACCAGCTGCACCTTCGCTACTCCGTCACTGGACCCACGCCCGAGCCGCTC
TCCAACTACCTTGATGCGCAATACTACGGGCCGATCACGATCGGCACGCCGCCGCAGACA
TTCAAGGTGGTGTTCGACACCGGCTCCTCCAACCTGTGGGTGCCCTCCAAGAAGTGCCAC
TTCACCAACATCGCTTGCATGCTCCACAACAAATACGACAGCAGCCGTTCATCTACCTAC
CGCCAGAACGGC
>Unigene027442::Unigene027442_03::g.25974::m.25974 Unigene027442::Unigene027442_03::g.25974 ORF type:internal len:1091 (+) Unigene027442_03:2-3271(+)
CGTGCGATGTGGGTGTCGCTGCTGGTGTGCGTGTGGGGCGTGGCGGGGGGCGCGCGGGGC
GAGGGCGGGGCGGCGGGGCGGCGCGCGGGGGCCACCTACCACAACCAGTTCGCGGTGCAC
GTGCCTGCGGGCGCGCACCACGCGGACGACATCGCCGCGCGCCTCGGCTACGTCAACCAT
GGACAGATTGGATCCCTGAAGGGATACTATTTGTTGGAACATCACACAATAAGCAAGAGG
TCTGCAGAGCCGAGCCACGAGCACCATCGACTATTGAATGAGGAGCCGCAGGTCCGATGG
GTGCAACAGCAGCGCGAGCGGCGGCGCGTGAAGCGCGACTACTCGTACGACGGCGCGCTG
TGGTCGCAGCTGTCGCGGCGGCTGCCCGCGCACCGCACGCACCATCGCGCGCTCGCCTCC
TCGCCCTTCTTCCCCGACCCGCTGTTCAAGGAGCAGTGGTACTTGAATGGAGGTGCTAAA
GACGGGTTAGATATGAACGTAGCGCCTGCGTGGCAGAAGGGATACACTGGGAAAGGAGTG
GTGGTTTCCATTCTAGACGATGGGATCCAAACCAACCACCCTGATCTTGCACAGAATTAT
GATCCCAATGCGTCCACTGATATAAACGGAAACGATGAAGATCCAATGCCCCAAGACAAT
GGTGACAATAAACACGGTACAAGATGCGCGGGTGAAGTGGCTGGTGTGGCCTTTAACCAG
TACTGCGGCGTCGGTATAGCGTACAACGCCAGTATAGGCGGAGTCAGGATGTTGGATGGA
GTAGTTAATGACGCAGTGGAAGCTAGAGCCCTGGGGCTCAACCCTGATCACATTGATATT
TACAGTGCATCGTGGGGCCCTGAAGATGACGGGAAAACTGTAGATGGCCCTGGGCCTTTA
GCTAGGAGAGCATTTATTTACGGTGTAACAAGCGGTCGAAGAGGGAAAGGATCTATATTC
GTGTGGGCCTCAGGAAACGGTGGAAGGCATACTGATTCCTGTAACTGCGATGGTTACACG
AATAGTATATTTACTCTTTCAATATCGAGTGCCACTCAGGGCGGGTACAAGCCTTGGTAC
TTAGAAGAATGCTCCTCGACTTTAGCTACCACTTACAGCTCCGGAACTCCTGGACATGAT
AAGAGTGTAGCAACTGTCGATATGGACGGAAGGTTGCGACCTGATCATATATGTACTGTA
GAACACACGGGCACGTCAGCCTCTGCCCCCCTAGCCGCTGGAATCTGTGCTTTAGCTTTA
GAAGCCAATCCCGAATTAACTTGGAGAGATTTGCAGTACCTCGTTGTAATGACCTCCAGA
TCTGAACCATTAGAAAAAGAAAGCGGATGGGTGGTCAATGGCGTAAAGAGGAAAGTTAGT
CACAAATTTGGTTACGGATTAATGGACGCTTCACAAATGGTCTCACTAGCGGAACAGTGG
GTAAATGTTCCATCACAGCATATTTGTAAATCACAAGAAATTAATGAAGATAAGCAGATT
GATCCCTCTTTCGGTTATACGTTAAATGCTCACATGGATGTAAATGGCTGCAGTGGAACA
GTTAATGAAGTACGTTTCCTTGAACATGTTCAATGTAAAATCTCATTGAGATTCTTCCCA
AGAGGAAATTTGAAAATATTACTTACGTCTCCGATGGGAACCACGTCCACTTTACTTTTT
GAACGACCACGAGATGTTGTTAGCGCAAACTTCGATGATTGGCCATTCCTGAGTGTCCAT
TACTGGGGTGAGCGAGCAGAAGGAAGATGGAATTTGCAAGTCATCAATGGTGGTAACAGA
CACGTGAACCAACCTGGTATACTGAAGAAATGGCAATTAATCTTCTATGGTACGGCAATT
GAACCTGTTAGATCACGAACAAAGAAACCGGTGCAGCCTACATTTGCATTTCCCACCACA
GCAGACGGTTACGTAGGCATCGGAGACTCTTACTACAATACTGACCAATTTTCAAGTTAC
CAAAACTTCCCGTCTCTTTTCGCTGCCGGATCAGACCCAGAGAAATCTGTTGCTGCCCTA
GACGGACAAAACATCCCTCTCCCTCAAGGGCACAGCGTCCTTGCTGACTCTAACGATAGA
AAAGTCCAACACGACTGCGATCCAGAATGTGATGGCCAAGGATGCTACGGGAAGGGGCCT
AATCAGTGCATAGCGTGTAAGCACTACCGACTAGATGATGCCTGCGTATCTCGCTGTCCC
CCTAGAAGTTTCGCTAACCAAGGAGGGGTATGCTGGCCTTGTCATGAATCTTGTGAAACG
TGCGTCGGTGCAGGCCAGGACTCGTGTTTGACTTGTGCTCCTGCGCACATGTTAGTGGCT
GATTTGGCCGTCTGCCTTCAGCAGTGTCCAGATGGCTACTGGGAAGATACGGAAGCCTCT
ACTTGCAGGCCTTGCGCTGCTCACTGCGCCACTTGTTCGGAAAGTGCTGATATGTGCACA
TCATGCGAGCATCATTTGGTCCTCCACGGGGGCACCTGCCTCGCTTCCTGTCCTCCCTCG
TATTACGAGACAGATGACTACTCCTGCGCTAAGTGTCACGTGACATGCGACACTTGTGAA
GGATCGGGGGAGGCCCAGTGTGTCACTTGCCATCCGTCCACGTACTCACTTGAAGGCAGA
TGTGTGCCGACCTGCCCGAGTGGTTACTACGCTGATAAGAAGAGGAAGGAGTGCATGAAG
TGCGGAAACGGCTGCGCCACCTGCACAAGCGCCTTCTGTTTGACTTGCGAGCCTTCGTAT
GAGTTGAACAAGAAGGGCAAATGTGTTCTGATTGGCTCCGAGCATTGCGCCGCCAACGAG
TTTAGCGACACCGGGCGCTGCAGGAAATGTCACTCGAACTGCGAAACTTGCTTCGGCGAA
ACTGACAAACAGTGTCTGACGTGCCCCTCGCCGATGCTGCTTGAGGATAATGAATGCCTG
TCAGAATGCAAGCGCGGCTTCTACGCCGAAGCGGGCCGCTGCGCGCGCTGCGTGCACGGC
TGTTCATCCTGCGCATCCCGTCTCAACTGCACCGCCTGCGCCGGCTCCCTACGCCTGCAG
TCAGGAGCATGTCGGACTTCCTGTGCAGATGGATACTACGCGGACCGAGGGACCTGTGCC
AAGTGCTACCTGTCGTGTAGGACCTGCAGCGGGCCGAGAAGGGATCAGTGCGCGTCGTGC
CCGTCAGGGTGGAGGTTGGCGGCCGGGGAGTGCCATCCGGAGTGTCCGCAGGGTTTCTAC
CCAACCCTGGACGGGTGCCGGCACTGCCAC
>Unigene014415::Unigene014415_01::g.12972::m.12972 Unigene014415::Unigene014415_01::g.12972 ORF type:3prime_partial len:437 (+) Unigene014415_01:59-1366(+)
ATGTTTCTGAAAGGTTTTTTAACGTCCATTTTCATACTTACCATACTAAAAATCTGTAAA
TCTTCAGAATCTATAAATTTAAATGAACCGTTAATATTGACCCCTTATATTGAAAGAAAC
GAAACAGATTTGGCTAAAAACTTATCCCTAGTGGATCATGAATATTTCCTGAAAATAAAA
AGTTACTCGGGCTTTTTGACTGTGAATAAGAAATATAATTCAAACCTTTTCTTTTGGTTC
TTTCCCGCTTTGAATGAGAAGCAGTTGAATACGACACCCTGGATTATTTGGCTGGATGGT
GGCCCCGGATATTCTTCCATGCAAGGACTATTTGGGAACATTGGCCCCTTAAAAGTGGAA
GACGGTCAAGTGACAGCCAGACAGGTGACCTGGGCCAGCGACTACTCGGTCCTATTCGTG
GACAACCCGGTGGGCGCCGGCTTCAGCTTCACAGACCATGATGATGGATACCCGAACAAT
GAAGAGGATATTGGTGCACAAATGTACGTGTTTCTGCAGCAGTTTCTGGAACTATTTCCT
GAGTTGCGTTCGTCTCCATTGTTCATCTCTGGACAGTCGTACGCAGGGAAATATGTGCCT
GCGCTGGCTATTCAAATTCATCGGCATTCGGGACAAGATAAACCTATAAAGTTAAAGGGT
ATCTCCATCGGAAATGGTTTGATAGATCCGAAACCAATGATGAAATATAGTCAACTGTGC
AAAGAACTCGGCATTCTTGAGGGCGCAGATCTGGTGAAATTGAAGGAATTAGAAGATAGT
GTTGTCGGTTTCATCAACAAGGGGGAAATTGTGAATGCTTCTAATGCTTTCAACGCAACC
ATAAAGCACATAGCACACAGGAGTGGAGTGAGCGTCTACAACTACAACCAAAAGCCTTCG
CCCAAAAACCAGGCTCCTGGCTTCGAGCACTTTCTGAACCGCCCTGACGTGAGGGCGAGG
ATCCACGCGGGCGCGGGCCGGTTCCATCTGAACAACCAGCTGGTCTATGCCAAGATGCTG
CCGGATATCATGGCCAGTGTCAAAGGATACGTTGAGGAGTTGCTGGAGCATTATGGCGTG
TTGGTTTACAATGGCCAATTGGACGTAATATTGCCGTACTCATTGGCCAAGAACGTGTAC
GATGGCTTCCACTGGTCCAGACAGGGAGAATTCAGGAATGCTACTCGTAGACAGCTGATC
GATGGTCAAAACAAGTTAATTGGTTACATAAAGCATGGTGACAATTTGGTGGAGGCGCTG
ATCAGACTGGCCGGACACGCCGTACCGACCGACCAGCCCGAGGCGGCC
>Unigene014414::Unigene014414_01::g.12971::m.12971 Unigene014414::Unigene014414_01::g.12971 ORF type:5prime_partial len:120 (+) Unigene014414_01:1-360(+)
CCGGACATCATGGCCAGCGTCAAAGGATACGTTGAGGAGTTGCTGGAGCATTATGGCGTG
TTGGTTTACAATGGCCAATTGGACGTAATATTGCCGTATTCATTGGCCAAAAACGTGTAT
GATGGCTTCCACTGGTCACGACAGGGAGAATTTAGGAACGCTACTCGTAGACAGCTGATC
GATGGTCAAAACAAGTTAATTGGTTACATAAAGCATGGTGACAATTTGGTGGAGGCGCTG
ATCAGACTGGCCGGACACGCAGTACCAACCGACCAGCCGGAATCAGCGAAGTACCTGATC
GACCTCTTCATTGATGCCTTCAAATCGGATAAGGAGTACATTATAATAGAATATGTATAA
>Unigene054198::Unigene054198_02::g.48171::m.48171 Unigene054198::Unigene054198_02::g.48171 ORF type:complete len:493 (-) Unigene054198_02:119-1597(-)
ATGTGGTGGAGTCTGGCTCTCATCGCGACCTGCGCATCAGCCCTGGACGTGCCGGCGCTG
CCGCCCGGGGAAGCCCCGGAGCCCATCCTGACCTTCATGGAGCGGACCTACAAGCCAGGC
CGGGCCCGCGCCAACTACGAGGCAGGGGAGCCGCTGCTCCTCACTCCGTTCATAGAGAAG
AATCAGCTGCAAGAGGCGAGGGAAGCAGCGGTTGTCAACCCTGATTATTTGCTGCCTGAT
ATGGATAGTTATGCTGGGTATTTGACGGTAAACAAGGAGTACAACGCCAACCTCTGGTTC
TGGTACTTCCCGGTGACGGACGCGCCGGTGTCCGAGACCCCGTGGATCATCTGGCTGCAA
GGAGGCCCGGGCGCCAGCTCTCTGTATGGACTGTTTACGGAGATTGGACCGTTTGTTGTC
ACTGCGGATAATACGCTGGAAGAGATACGCTACTCGTGGGGCAAGAACCACTCGCTGCTG
TTCATAGACAACCCGGTGGGCACAGGCTTCAGCTTTACGGATGACGACCGCGGCTTCGCT
ACCAACCAGACTACGATCGGCGAGAACCTATACTGCGCGCTGCAGCAGTTCTTGACGATG
TTCCCGGAGCTCCGCAAGGCTCCCCTCACCATCGCGGGAGAGTCCTACGCGGGCAAACAC
ATCCCGTCGCTGGCCATCCAGGTGTTGTGGAACAGGGACCACGACGAGCCCGTCAATCTT
CATGGTCTAGCAATCGGTAACGGCTTCATGGACCCCCTAAGTCTTCAGGAGTACAGCTAC
TTCGTGCGTGAGGTCGGCCTAGTGGACGACAAGGTGGCCAACCACATGAAGCACTTGGAG
ATGGCGGTCAAGCAGTTCATCAACGAAGGCGAGATGATCAAGGCTTATGCTTATTACAAC
TACCTCCTCAACATCTTCATACGAGAGGCTCATAACGACAACTTGTACAACTACCTGCAA
GACGCGACCAGCCTGGACGGAGAATACACAGACTACATCCAACAGAATGAAGTCAGGAAG
GCGCTGCATGTTGGCAACACCACGTTCACATCCATCGGAGTGGTTTATCGGAAGCTGGTT
CCTGATTTCATGAACAGTGCTAAAGTCTGGATGGAAGAGCTCCTGGAGAACTATCGGGTT
ATGTGTTACAATGGCCACCTGGACATCATAGTCGCCTACCACCCTTCCGTGCACACGTAC
AATGCCTTTGAGTTCTCAGGCACCTCTGAGTTCAAGGAAGCCAAGCGGCTGCCATGGTAT
CATGACGGACAATTAGCCGGCTACTACAAAACAGCTGGCAACTTTACCGAGGTGATGATC
CGTGGAGCAGGACACATGGTGCCGGCTGACAAGCCCGCAGCGTCCCTGGGGCTCATCTCA
GCCTTCGCTCGAGGAATTAGCTTGAAGGACGATACCGGGAGTCTGGTGGCCCAAGAGAGA
AACGTGCTACGAAGCAAACCACTGCCGCTCAAGATCTAG
>Unigene027853::Unigene027853_02::g.26566::m.26566 Unigene027853::Unigene027853_02::g.26566 ORF type:internal len:207 (-) Unigene027853_02:3-620(-)
AGGATTTTTGCGATAAGTGAAAGTTATTGCTGTCTTGTTTCCATGATGCGGTGGACCATT
TTATTCGGCATATTAGGATTAAGCTGGCACGTAAAATGCGAAGAAGGATTAAAATATGAC
AACCACTCGCTGGTCCGTCTCATTCCCAAGACGGAGCAGCAGCTGTCAGCTGTGCACCAG
CTCCCAGACGCCGGCGAGATGGAGGTGCTGAAGAGGAGCCGCATGGTCAACGACAGCTTC
GATGTCCTCGTGCCAGAGACGAAAAAGGCCTACATGGAAGACTTCGCCAAAGAACACGGC
ATGGACTTTCACGTGAAGGAGGATAATTATGGCAGATCGTTTGCTCCAGTGCAGCGCAGC
GCGCGGCGTCGCTCCAACCAGCGACTCAACATCTACGGATACAACTCTTTCGATACTATC
AACGCGTTCCTGGAACAAACAGCCGCCGCCCACCCCGGCTTGGCGCAGGTGCAGCCGCTG
AAGAGGAGCTCGCAGGGACGACAGCTGAAGCTCATGAAGATCTCCACCAACCCTGGCGCT
AACAACCCCATCATATTTGTGGATGCTGGCATCCACGCGCGTGAGTGGGCGGCTCCAGCC
ATGGCGGTGTACCTCATC
>Unigene007262::Unigene007262_05::g.7252::m.7252 Unigene007262::Unigene007262_05::g.7252 ORF type:complete len:504 (+) Unigene007262_05:862-2373(+)
ATGCACCGCGGGCCGTCCGAAGCTGCGCAGGAGTCTCCGCCGTGGTCATTCGCGATGGAA
CCGTGGAGGACGCTGCTCGTGCTGGCCGTGGCCGCCGCCGCCGCCGCCACCCCGCTCATT
GACCAACTCGCGCCTGGACAGGAATGGCCCGCTCGTTCGTCCGTTGGTCAGCCGGGAGAT
TCAACAAAAGAAGAAATCAAAGTTGAGGACGTCTTCTCTGGATCGACAAATGAGACTGCA
GTGGAAGAAGTGGATGAAGAGGCATTCGCTAAAGCCGTAATAACGAAGGAAGTAGATCTG
ACAAAGGATGAAATCACTAAAGTTGACTACAGCGGGGCCCAAGTCTGGAAGATACAAACA
AACAAACGAAGCGTAGTGGCTGTTGTAGGCAGATTGAGACGAAGAAACCTCGTGTCAACA
TGGGGCGGAAATCATACGCACATGGATATACTTGTTAAACCTAACGCGGTCAAAAATGTT
ACAAGAGCTTTCAAGCGGGAGAACATCACTTACGATGTCCTAATTGAAGATTTACAGAGA
CGAATCGATGAAGAAAACCCGCCATTGGATGAGAATGAATTGTCCCTTCAAGACAGACGA
GGTCATAAAATGACGTGGAAGCAATACCACAGGCTGGAAGACATTCATCAATTCATGGAC
TACTTGGCGAAAACATACCCATCTATCATAAGCGTAAACAGCATTGGGAAATCCCACGAA
GGGAGAGATTTAAAGGTTTTACGTATATCAGATGGTAAGCCAACTAATAAAGCCGTGTGG
ATAGATGGAGGTATTCACGCTAGAGAATGGATAAGTCCTGCCACTGTCACTTATTTCATC
AACCAGTTCGCCGAAAACTTCGACGTTGAGTCTGATGACGTCAAGAACATCGATTGGTAC
ATTTTGCCAGTAGTTAACCCTGACGGCTATGAGTTTACTCATCTCGGTGATCGTCTATGG
CGGAAGAACAGAAAACCACAGGGCACCACAAGGGTGTGTTTTGGCGCCGATCTCAACAGA
AACTTTGGATACCGATGGGGCGGCAAAGGTTCTTCAAACAACCCGTGCAGCGACATTTAC
CGCGGATCAAGAGCATTCTCAGAACCAGAAACCAAAGCTGTGTCTGATTTCATCAACAAC
AGTGCAGTAAATTTCACAGCATATTTGACGTACCATAGTTACGGGCAATACATCTTGTAC
CCATGGGGATATGACTCAGTGGTGCCTCCTGATTACCAGCAGCTAGATATTGTTGGAAAG
GATGTTGCTAGGGCCATACAACAAACAGGAGGCTCTGAATACAGTGTAGGGTCTTCCAGT
GGCTTACTGTACCCTGCCGCTGGTGGCTCCGACGACTGGGCCAAGGCTAAGGGCATCAAG
TACACCTACACCATAGAGCTCAGTGACACGGGAAGATATGGCTTCATTCTCCCCGTGTCA
TACATAGAGCCTGTGGCTAGGGAATCTCTAGCAGGCCTCAGGGTTTTAGCTGCTGCCGTT
AATAAGGCATAG
>Unigene014007::Unigene014007_05::g.12390::m.12390 Unigene014007::Unigene014007_05::g.12390 ORF type:complete len:182 (-) Unigene014007_05:800-1345(-)
ATGCAGGACTTCAACTACCTGGCTACCAACGCGTTCGAGATAACCTTAGAACTGGGCTGC
GAGAAGTTCCCAGCTGCTGAGCAGCTCGAGAGCGAGTGGGAGAGGAACCGCGAGGCGCTC
ATTGAGTTCATGTGGAAGGCCCACAGCGGGGTCAAGGGGATTGTGTCCGACGACGCAGGG
TTCATACAGAACGCCATCATCTCTGTGGTGAACATCACCGGCCCCGTGCCGCGGCCCATC
CGCCATGACGTCACGACTGGTATATACGGCGACTACTACCGTCTGCTCACGCCCGGTCAC
TACGAGGTGACGGCGAGCCGGCCCGGCTACTTCCCCGTGTCGCGCGTCATCACCGTCGCC
AACTCGCGACACACGCCCGCCATACTGCTCAACTTCAAACTGGAGCCAACATCAAATTGG
TTCGACGAGGAGTCTTCATTCGGAGGCTACGGCCACGCTCTCCGGGACAGCCAGCCGCGC
ATCTACAAACGATCCATCTACGACCAAGTAGCCAAGAGCATCATGGACAACCGACCCAAA
AAGTAG
>Unigene014009::Unigene014009_03::g.12394::m.12394 Unigene014009::Unigene014009_03::g.12394 ORF type:internal len:320 (-) Unigene014009_03:2-958(-)
TTTGTGTGGAAACATCACAACAATGAGGAGCTACCCTTAGTTTTGGAGGAAGTCCATCGC
AAGTGCCCCAATATTTCAAGAGTTTATGCTCTTACCGAGCCGTCCGTGCAAAATGTGCCG
CTGTACGTCATTGAATTTTCGGATAATCCCGGGATCCACCAACCATATAAGCCGGAGGTC
AAGTACGTGGGCAACATCCACGGCAACGAGGTGCTCGGTCGAGAGCTGCTTCTGGGGCTC
GCTCACCACCTGTGCGACCAGTACATGAACCACGACCGCCGGATTCGGGCTCTAATACAT
AGCACCAGGATACACCTGCTGCCTTCAATGAACCCTGACGGCTGGCAGGTCTCCGCTGAT
ACGGTTGGCCTGGACTACCTGATCGGGCGCAGCAACAACCACTCGGTGGACCTGAACCGC
AACTTCCCAGACCTGGACGCCATCACGTTCGAGTTCGAGCGCCAGGGCATCAGCCACAAC
CACCACCTGCTCAAGGACTTGTCCAAGCTTACCGCCCCTCTGGAGCCAGAGACGCGAGCA
GTGATGCGGTGGATCATGTCGGTGCCGTTCGTGCTGAGCGCCGCCATGCACGGCGGCGAC
CTGGTGGCCAACTACCCCTACGACGAGAGCCGCAGTGGAGCTCCCGTGTCAGAATACTCT
GCCAGCCCGGATGATGACACTTTTAGGGATCTAGCTATGACGTATGCGTCGTGCCACGCG
GATATGGCCTCTAAGAGCCGTCGAGGGTGCCATGTCACCAGCTCTGATGAATCCTCCACG
TATAACTTTGGCAAGCAAGGAGGCGTCACCAATGGAGCAGCCTGGTACAGTTTGAAAGGA
GGCATGCAAGACTTCAACTACCTGGCCACCAATGCGTTCGAGATAACCCTGGAGCTGGGC
TGCGAGAAGTTCCCAGCGGCTGAACAACTCGAGGGCGAGTGGGAGAGGAACCGGGAG
>Unigene005358::Unigene005358_01::g.5136::m.5136 Unigene005358::Unigene005358_01::g.5136 ORF type:complete len:305 (+) Unigene005358_01:52-966(+)
ATGTTGACAAAAATATTAATATTCACTGTTATAATCTGCCGAATACATTCCGTTTCAACC
ATCGGCCAAAGAGCTTTCCAAGCATGCAAGAACTTCGCCACGACTATGCTGGAATGCCAG
AACATTCTACATCCAGCCACCAGACGTCGAATGCCTATAGACCTGCTGCTATACCCCCAC
ATGGTGCTCATAGGATTCCAGAAGGAACCCAACCATACCACCTGGAAATGTGGAGGGACA
TTGATTAGCGAAAACTGGGTTTTGACTGCAGCGCATTGTGTTGAAGATCCTTTAGAAGGA
CTGGCTAAAGTGCTGAGAGTTGGCACAGCGACTTTTGAGTTCGATGAAGTAGAAGACCTG
GCTCAGGAGAGAACGGTTTCTGTGAGGATACCACACCCTGAGTATAAACCCCCGTCTAAA
TACCACGATATAGCGCTGATGAAACCAAATGTACCGTTCGTTTTAGGAAGAGACATCCGC
ATAGCATGCCTCAGTTTGACGGATAATGTCAGTGGAAACGTGACAGCGACGGGTTTCGGG
ACCACGACTTCTGGAGCCGCTGTCGGCAGCCAAACCCTCATGAAGGTGGAAGTCGAGGTC
ATACCCAACGAGGTATGCAACCGAAGCATGAAGCCCATGATCAAGAGAGGAATCCTAAAA
GCTGGTATCACTGAGGATCAGCTATGCGCTGGTGATTACGAGAACGGTGGCAAAGACACG
TGTCAAGGCGACTCGGGGGGGCCATTACAAATGATGCCTTACCATGTGGACTGTAAGGTG
TCGTTTCCTCTGCACGTGGTGGTGGGGGTTACCTCGTTTGGGCGGGATTGCGGGAGGAAG
TATGCCCCGGGGGTCTACACCCGCGTCTCCAGGTACATCGAGTGGATCGAAAGTATCGCG
TGGCCTTCGCTGTGA
>Unigene027318::Unigene027318_02::g.25745::m.25745 Unigene027318::Unigene027318_02::g.25745 ORF type:3prime_partial len:260 (-) Unigene027318_02:3-779(-)
ATGTCGTTTAAATATGGATTTTTGCTAATAGCACTCCTTTCTGGGTGCCTAGCAACGCCT
TCCCTCGAGGCTCAAGATCTGTCCATCTTCTTCGAGCATGTGGACACGTCAGCCACCAAC
CGCATCGTGGGTGGCACCACTGCGGAGGAGGGGTCCGCGCCGCACATGGTAGCGCTATCC
GTAGGATCTATCATCAGGTCCTTGTCATGCGGAGGCTCCCTCATTACGACCCAGACTATC
CTCACTGCTGCCCACTGCATTGAGGGTGCCTGGGGCTTTGGATCTCTTGTCAGCTCGTAC
CGCGCTACCGTGGGCACCCACGTGTGGAACCAGGGCGGCGCCTCCTACGCCATTGCGCGC
AACGTGACCCACCCGCACTACCTGGGCTCCACCATCAAGAACGACATCGGCCTCCTCATG
ACCTCCACTGAGATCCGCATGTCCGACAACGTCAAGCCCATTCCTCTCAGCTTTGGCTTC
GTTGAAGGAGGCATCGAAACCAGGGCTACTGGATGGGGAAGGATTCGGGCCGGAGGTCCC
ATCTCCAACACCCTGCTGGAGCTGACGCTGACCACCATCACCGGCGAGGAATGCGTGGAG
AAGGTGGCGCAGGCGTCCGTGGACCTGGACATCCGCGCGCCCGACATCGAGCCCCATCTG
GAGCTGTGCGTCTTCCACTCTGTCAACCACGGCATGTGCAACGGTGACAGCGGCAGCGCG
CTGGTGCGCACGGACATCGGCGGGCAGGTGGGCGTGGTGTCGTGGGGCTTCCCCTGC
>Unigene029022::Unigene029022_03::g.28138::m.28138 Unigene029022::Unigene029022_03::g.28138 ORF type:complete len:257 (+) Unigene029022_03:301-1071(+)
ATGGCTTTGTACGCTTGGGCTCTTCTTGCACTTGTTGCAGCGGTCTCCGCCGACGTGTCC
AGAGTCTTAGATGGCCAGGAGGTGGCCATCGAGAGCTATCCCTTTGTCGTGCAGGTGGAC
TTCCTCCAGCCGGGAGGCGTGTGGAGCCAGGCGTGTGCTGGTGCTCTCATCAGCACCAAG
TGGACCTTGAGCGCTGCGCAGTGCTTCAGTGGGGCCTCCTACCCTGGCGTTACCCACCGC
CGTATCCGCGCCGGCACCGCCAAACGCAACAGCCGAGGCGTGCTTTACACCATCGCCCGC
GTCATCAACCACCCTGACTACGGACTAGCGGCGCCCAGAGACTCTGACCTCAGCCTGGTT
GAACTGTCCACTCTGGCTACCCTGTCTAGTACTATTCAGACGGTTTCTATCAATGTGGCT
GGGTCGGAGCTGCCTGGTACGACTGCGGTGAGGCTGCTCGGATGGGGACAGATTAGGCTC
AACGGGCCCTCCTCCTTACAACTACGTGACGGCATCGCCAACAACCTGGCTCTGGAAACC
TGCGCGTCTCGCTACGACCGTGGATCCATTACCACCAACATGTTCTGTACCTTATCCAGC
TCTGCTCAAGAACAGACCAGTTGCCAAGGAGACAACGGTGGTCCAGTGGTGCTGAACAAT
GTCGTTGTAGGCCTGGTCTCTTGGGGCAATGGCTGCGTGGTCAGCTCTTACCCGGCCGTT
CATACTAAGGTATCTGCGTTTACTAACTGGATTGTGGCTAACGCTGTCTAA
>Unigene029840::Unigene029840_08::g.28677::m.28677 Unigene029840::Unigene029840_08::g.28677 ORF type:complete len:276 (+) Unigene029840_08:555-1382(+)
ATGTTTTCGCTAAGCATTGTGTTTGTTGTTATTGCCATTTCCAAGGTGGTGCCTATCGGC
AGTACGGAATGTGAATGCGGTAGGCCATCGTCGGCGCTGTCTATGCGCATAGTGGGCGGC
AGGCAGGCCGAGCCCCACTCCTTCCCCTGGACCGTGGCCATCACCAAGAACCACAGGATG
CACTGCGGCGGCGCCCTGATCACCGACAGACATGTACTCAGCGCTGGGCATTGCTTCCAA
TGGGACAACTTTAAATCAATGGAAGTCCTGCTCGGTTTGCACGAGATGTATGAGCGTGAA
GATGTCCAGAAGCGAAGTATTTCTAACGTGGTGATCCACGAGGACTTCACATCCACTTCT
GTTAGAGACGAGAATGACATAGCCATCGCTACCCTTTCGGAGCCCGTAGAATTTCGGGAT
ACCATTTCTACCATTTGCTTACCAAAACCAGGCCAGTCGTTCGAGAGGCGTGTGGCGACG
ATAGTGGGATGGGGTCGGATAGACGTGAAGGGCGACCCGTCCAAGGTTCTGCTGAAGGCC
AACCTTGACATCCTGCCTGATGAAGAGTGCCAGAACTCCCACCTGGCGAAGCACCTCAAG
CCGACCATGATGTGTGCATATGCTAAGGGGAAAGATGGCTGCCAGGGTGATAGTGGTGGT
CCGTTACTAACCTTGGAACCAGAGGGAAAATACGTTCAAGCTGGAATCGTATCATGGGGT
ATTGGATGTGCCGATCCCAGATACCCTGGAGTTTACACGAAAGTGAGCAACTACATTGAT
TGGATTAAAAGCCACAGCAGTGACGGTGCAAAATGTTCCGATAGTTGA
>Unigene043273::Unigene043273_01::g.39055::m.39055 Unigene043273::Unigene043273_01::g.39055 ORF type:3prime_partial len:106 (-) Unigene043273_01:1-315(-)
ATGATGTTTTTGACAACTTGTGCTTTCCTTACTTTGGCAGCGACTGCAGTAAAGGTCGGA
GGACAAGACTCGAGCGTCGAGAAATACCCGAGCATAGTGCAAATGGAACATCGTGATGGC
ACATATCTCGATAGATGGAGATTTCTTTGCGGCGCAGTACTTTTTTCCGAACGCACCGTC
ATATCTGCTGCGCACTGCGTAACAAGCCCTGAGGACGGCGACGTTATGCCGCATAATATT
CGTATCCGCGCAGGATCCAGCAAATATGAAAAGGGTGGCCATTTTGTCAGCGTAAGAAGT
TATAAGATCCATCCC
>Unigene044190::Unigene044190_01::g.39675::m.39675 Unigene044190::Unigene044190_01::g.39675 ORF type:internal len:192 (-) Unigene044190_01:3-575(-)
GCGGCTGCAACTGAAAAATCACAGTTTGTGATGAAGTTATTCATAATTTTCTGTCCTTTC
ACTCTTCACATTATACAGGGTTTGGAAGCTGCGAGTGCGGGCGTGGCCCAGCACCCGGCG
TGGATGCTACTGGATGCTCAGGACTGCGGGGACAGCGTGGCGGACCGTATCATCGGAGGC
ACCAACGCCGGCCTCGGACAGTTCCCCTGGATCGCCCGCCTTGGATACCGAAGTGAAGGG
TTAACCTCCGGCATTGAGTGGCTGTGTGGAGGCGCGCTGATCACCCCCCTACACGTCGTC
ACTGCCGCGCATTGCACCAAATCTGCCGGGGTTGTTCTAGAGTGGGTGCGTCTCGGCGAG
CACAACACGCTGACGGACCCGGACTGTCAGCTGTGGACTTGCGCTCCCCCGGTCCAGGAC
ATCGCCATCGAGCGCGTGCTCCCACACCGGAACTTCTCCAACTTCCACCAGGACCTCGCC
ATGTTGGTGCTGAAGACGCCCGCCGTTTTTAATGACTACGTGGCTCCCATCTGCCTGCCG
CGGCCGGAGTTGCCAGGGCCGCTGCTCGGGGAG
>Unigene054621::Unigene054621_02::g.48726::m.48726 Unigene054621::Unigene054621_02::g.48726 ORF type:complete len:264 (+) Unigene054621_02:56-847(+)
ATGATGGTTTTCATTTATTTCGTTCCTCTTATTTTTGCTGGCGCAGCAGCCTCAGATTCT
GCTAAAAACTTGAGCCAATCTCAATTCATAACCGAAATCGTCGGTGGCGAGCCAACAAGT
ATCAAGACTTACCCGAGTATAGTGCAAGTGGAACGGCTCCTTTCCAACAATAGATGGAAG
TTGTTATGCGCAGCCACCATCTACTCTGACCGCTGGGTCATCAGCGCTGCCCACTGTGCG
ACACCAATCAACAGCCTTCGCGTCCGTGCCGGTTCAACCAACCTCTATGCCGGTGGCTAT
ACTACCGACATCAAGTCTGTCCTGGTTCACCCGAATTACACGAAAACAGCTCAAGACGAC
TCAGATATAGCACTGTTTGAACTTAAGGAGTCTCTAAATTGGTCTGATAGTGTTCAGCCA
GCTAATATTGCAAATGCAGGCTTTGAATTAGCTGATAACTCTACTGTGCAGGTCGCGGGT
TGGGGTAGAACAAAGCCTGGAGGAATCGTATCCGACACTCTCCAACACGTAACTCTGTAC
ACTGTGAACAACGAGGAGTGCGCTCGCCGCTTCCTCAACCAATACGTGGTCAATGACAAC
ATGATCTGCGCTGGCATCCTCGACGTGGGAGGCAAGGACTCCTGCCAGGGGGACTCCGGT
GGTCCTCTATACTCCGACAAAGTCCTAGTTGGAGTGGTCTCCTGGGGGATCGGATGTGCT
GACCCCTTTTACCCGGGAGTCTACACGAAGGTCTCAGCCTTCGCTGACTGGATCAAAAAG
AATGCTGTTTGA
>Unigene056020::Unigene056020_01::g.49759::m.49759 Unigene056020::Unigene056020_01::g.49759 ORF type:5prime_partial len:212 (-) Unigene056020_01:29-664(-)
GGCAGATGGAGTTCTTTATTCGGCGCAGTAATTATTACCAAACGCACCGTCATAACTGCT
GCGCACTGCATTGTAGACGCGGAGGGCGGCCTCGTTGAGCCGCATAATCTTCGTATCCGC
GCAGGATCCAGCAAATATGGAATGGGTGGCCGTGTTGTCCGCGTAAGAAGTTATAAGATC
CATCCCGACTATGATGAACAAAATTTTAATGCTGATATCGCACTGCTGACGCTAAGGAAG
CCACTGAAGATGTCTAATGTTATACAGCCGGCTCGCCTCTTTCCATCCAGTTTGGAATTG
CCCGACGACCTTGCTGTTCAGGTTGCTGGTTGGGGTCACACGGGCATCAGTGCCCATTCC
AAACTTCTGCAAGAAGCGACCGTATACACAATAAACAACGACGAATGCAGTATTCGTCAC
GATTACGAAATCACCGAGAACATGATTTGTGCTGGTATCCTGGACGTTGGAGGAAGAGAC
GCCTGCGTAGGAGACTCGGGAGGGCCTCTCTTCCTATATAACATGCTTGTTGGAATCGTC
TCGAAGGGACCTAAACATTGTGGAAGTGCCAAGTTGCCAGGGGTCTACACTAAGGTTTCT
GCCTTCACCAAATGGATTAAAAGCAATGCTGTCTGA
>Unigene056025::Unigene056025_08::g.49771::m.49771 Unigene056025::Unigene056025_08::g.49771 ORF type:complete len:268 (-) Unigene056025_08:29-832(-)
ATGATGTTTTCGACAACTTCTGCTATCATTATGATTACCTTGGCAGCCACAGCGACTGCG
ACAGAGGATGTCGGGGTCTACATCATCGGAGGAAAAGACGCGAGCGTCAACAAATACCCG
AGCATAGTGCAAATGGAAGAACGTTATGGAGGCAAATGGAAATTCAAATGCGGCGCAGTC
ATTTTGTCCGAACGCACCGTCATAACTGCTGCGCACTGTATGCTGATAACATACTCTAAC
GGCAACTACGACGACGTTAAGCCGCGTAATATTCGTATCCGCGCAGGATCCAGCAAATAT
GAAAAGGGTGGCCATATTGTCGACGTAAGAAATTACCAGAGCCATCCCAACTTTGATGAA
GCAAATTTTAATGCTGATATCGCTTTGCTGACGCTAAGGACACGACTGCCGATGTCTAAT
GTTACAAAGACCGCTTTTATCGTTCCATCCGGTTTGGAATTGCCCAACAACCATGCGGTT
CAGGTTGCTGGTTGGGGTCGCACGGACTCCAGTAACCATTCTGAAGATCTGCAAGAAGTG
ACCGTATACACAGTAAAGCACGACGAATGCAGCCGTCTTCACGGTGGTCGAATCACCGAG
AACATGATTTGTGCCCACGATGGTCCACCATACAGACGCGGACAGAAAAACGCCTGCTAT
AAAGGAGACTCGGGAGGGCCACTCTACATGCATGGCATGCTTGTTGGGATAGTCTCGTCG
GGATCTAAAAATTGTACCGAGCAGCCAGCGGTCTACACTAAGGTGTCTGCCTTCACCAAT
TGGATTAATACCAATGCTGTCTGA
>Unigene056026::Unigene056026_01::g.49766::m.49766 Unigene056026::Unigene056026_01::g.49766 ORF type:complete len:263 (-) Unigene056026_01:277-1065(-)
ATGATGTTTTCGACCACTTCTGCTTTCATTATCATTACCTTGGCAGCCACAGCGACTGCG
CTAAAGGATGCTGGGGTCTACATCATCGGAGGACAACCCTCGAGCGTCGAAGAATACCCG
AGCATAGTGCAAGTGGAAAGACGTGATGGAGGCAAATGGCATTTTATTTGCGGCGCAGTC
ATTATTTCCAAACGCACCGTCGTATCTACTGCGAACCAAATCTCTAAAAAAGTTAAGCCG
TGTAATCTGCGTATCCGCGCAGGATCCAGCAAATATGAAAAGGGTGGCCATATTGTCCGC
GTAAGAAATTACCAGATCCATCCCGACTTTGTTAGAAAAAATTGGACTTCTAATATCGTT
TTGCTAACGCTAAGGACACGACTGCCGATGTCTAATGTTATACAGCCTGCTTTTATCGTT
CCATCCGGTTTGGAAGTGCCCGACAACCATGAGGTTCAGGAGGCTGGTTGGGGTGAAACG
AGGTTCAGTAACCATTCCGAAGTTCTGCAACAAGCGATCGTATACACAATAAACCACGAC
GAATGCAGCCGTCGTTTTGTCGCCGCTGCCGCTGGTTATCAAGCTTTACCGGAGAACATG
ATTTGTGCTGGTATCCTAGACGGTGGAGAAAGATACACTTGTAATAGAGACTCGGGAGGG
CCTCTCTACATGGATGGCATGCTTGTTGGATTAGTCTCGACGACCCGTAAAAATTGTACC
GATCTTTCACTTACGAGGTACACTAAGGTGTCTGCCTTCACCGATTGGATTAAAAGCAAT
GCTGACTAA
>Unigene057569::Unigene057569_05::g.51498::m.51498 Unigene057569::Unigene057569_05::g.51498 ORF type:5prime_partial len:331 (-) Unigene057569_05:1630-2622(-)
ACTATTTCACCTGCAAACATGATTCAGTCAGGTTTATATTTGGCTACTTTGCTTTGTTTT
TGTTCATCAATAGATCTAAATGATTACAGCGTGATAATAATTCCGATGGGAGACGACACG
CCCCTGCGATCACTAACCCGACCCAAACTCAAACAACACACAAGAGAACAACTCCTAGAC
AGACTAGACCTAGAACTTAACGACGATATACCTGAAACAGTCGACGTAGACAACTTTGAC
TACGAAAGGGCTGGCAGATCTCGGAAGGACGCAGACGATGACGATGATGATTTACTCAAT
GAAGGTGATGATAAAATAGTCGGTGGTTTCGAAGTGGATATCAATACTTACCCGTATCAT
GTGGCTTATGGGAATAATTGTGGAGGGGCGATACTGTCAGAGTACTGGGTGGCTACTGCT
GGACACTGCAGCAAGAAAACCTTCATAAAAGTTGGATCCAAGTACTTAAGCAGAGGGAAG
AAGCACAAAGTGGCGAAACAGTACGTCCACCCTAAATGGACGGCAAAGCCGAAGCTGCAC
GAGTATGACTATGACTTCCAACTGCTGAAGTTGGCACATCCCCTGCGTTTTAGCGAGAAC
ATTCAGCCAGTCAAAGTGGCTCATATGGAAGACATGGTCGTCGGCAAATACATTACTGTC
ACGGGATGGGGGAACACGGAAGAGAATGGTGCATACTCCGACGTCCTAAGAGCTGTGCGA
CTCCCGATCGTAGCGAAAGAGAAATGCCAAGCGGTTAAGTTCCCATACTTCCAGAACACT
TTGACGCCCAGGATGTTCTGTGCTGGCTTCATAGAGGGGACCAAGGACGCTTGCCAGGGT
GACTCTGGTGGCCCAGCAGTGTCGGGAGGTCGACTCCTGGGCACAGTTTCCTTCGGCTAC
GGCTGCGCCACACCCGGCTCATACGGTGTCTACAGCAAGATCGCACTCGTGAGGGATTGG
ATCGAGGATACCACCGGCCTAGTACTGGATTAG
>Unigene035212::Unigene035212_02::g.32607::m.32607 Unigene035212::Unigene035212_02::g.32607 ORF type:internal len:124 (-) Unigene035212_02:2-370(-)
CAAGACGCGGACATCAGTCTGCTGTACCTGGCGCAGGAACTGGTGTTCAGCGCCTCGGTG
CAGCCCGCGCCCATCCCGCCGCAGGACGCGCAGCTGCCCGACGGCTCGGCGGTCACCCAC
GCCGGCTGGGGACGCACCACGCCTGGCGGGCAACCCTCGCCGGTGCTGCGTGAGGTGACG
ATCTACACGGTGAACAACGCGGAGTGCGCAGACCGCTACCCGGGCAAAATCACGGAGAAC
ATGATCTGCGCCGTGGACGTGGGCAGCAAGGGCGCCTGCAACGGTGACTCGGGCGGCCCG
CTGTACCACAACGGCGGCCTCGTGGGAGTGGTCTCGTTTGGTAGTAAATATCAATGCGCT
AGCAAGGAC
>Unigene037348::Unigene037348_02::g.34368::m.34368 Unigene037348::Unigene037348_02::g.34368 ORF type:5prime_partial len:259 (+) Unigene037348_02:1-777(+)
AGCCTAATCAACGCAGCCTGCGCCCCAACCAAGGTCTGCTGCGTGTCGCAATCAGTCCTA
GTGCTTAACCGCATCAGCCCTGATGCTTGTGGCAGGCGTGTGGAGACGGGGCGGCGGCGG
AGCAAGCCGCGCGCCATCCTGCACGGGGAGTACCCGTGGCAGGCGCATGTGTTTCAAAAG
AAAAACCGCGACACAAAGTTCCTCTGCGCCGCCACCCTCATAGACGCCGACGCGCGCGCC
CTGCTCACCAGCGCGGGCTGCGTGCGCGGCGCCTCCGCCGACAGCCTGTACGTGACGTGG
GACGTGCCCGCCGACGCGCGGGGCAAGATGGCGGTAGTGGAGAAGGTGGTTTTGCATGAG
GGGTATAAACCAGACACGAAGCATAACGACATAGCGGTGATCAAGCTACGCTCCGTATCC
GACATACCCGAGCACGCTGCGCCCATCTGTCTGCCGACCGCCGCGCCACCCAACGGCATC
GCCTGCGCCACCGTCGCCACTAATGATTATAGGATAAACACGTTCATCCCGCAGCGCAAG
GTCTGCACGACGGGGAAGGGCGTCCCACTGGACGGCTCCCAGATCTGCGCGTCCACCGTG
GGAGGCGGCGACTACTTCCCGAGGCAGGGGGCCGCGTTGATGTGTCAGCCGCCGCGGAGC
GACAACGACGAAGCAGTCTACGTTCTCTACGGAATAACTTCGTTCTCTGTGAACGACTCC
CTCTCCATCTACACCAACGTGGCCGAGTTCCTGCAGTGGCTTGCGAAGCATATCTAA
>Unigene053489::Unigene053489_03::g.47354::m.47354 Unigene053489::Unigene053489_03::g.47354 ORF type:5prime_partial len:177 (+) Unigene053489_03:1-531(+)
ATCCGAGCGGGTTCCTCCATCAGGAACTCAGGCACCATCGTCAACCTGCTCTCGTTCCGG
AACCACCCGGAGTACGGCATTCTTGCGAAGAACGACGCGGACATCAGTCTGCTGTACCTG
GCGCAGGAGCTGGTGTTCAGCGCCTCGGTGCAGCCGGCGCCCATCCCGCAGCAGGGCGCG
CAGCTGCCCGAAGCCTCGGCGGTCACCCACGCCGGCTGGGGACTCACCACGCCTGGAGGG
GAATTGTCGCCGGTGCTGCGTGAGGTGACGATCTACACGGTGAACAACGCGGAGTGCGCG
GACCGCTACCAGGACGAAATCACGGAGAACATGATCTGCGCCGGGATCCTGGACGTGGGC
GGCAAGGACGCCTGCCAGGGCGACTCGGGCGGCCCGCTGTACCACGACGGCGGCCTCGTG
GGAGTGGTCTCGTTTGGCAATAGCTGCGCTTATCCCCGATACCCGGGAGTGAGCACCCGT
GTGTCGGCCTTCACTACCTGGATCTTGGATAACATAGACAATCCGGTTTGA
>Unigene056023::Unigene056023_01::g.49760::m.49760 Unigene056023::Unigene056023_01::g.49760 ORF type:5prime_partial len:190 (-) Unigene056023_01:35-604(-)
GCTGCGCACTGCGTAACAAGCCCTGAGGACGGCGACGTTATGCCGCATAATATTCGTATC
CGCGCAGGATCCAGCAAATATGAAAAGGGTGGCCATTTTGTCAGCGTAAGAAGTTATAAG
ATCCATCCCGACTATGATGTAAAAAGTTCGAATGCTGATATCGCACTGCTGATGCTATGG
CCGCCACTGCCGATGACTAATGTTACAAAGCCTGCTTGTATCGCTCCATCCGGTCTGGAA
TTGCCCGACAACCTTGCGGTTCAGGTTGCTGGTTGGGGTGAGACGAACTTCTTAGGCCTT
TCTGAAGTTCTGCAAGCAGTGACCGTATACACAGTAAACCGCGATGAATGCAGCCGTCGT
TACGATAGTATCCCCGAGAACATAATTTGTGCTGGTATCCTCAATGGTGGAGGAAAAAAC
GCCTGCGAAGGAGACTCGGGGGGGTCTCTCTACATGGATCACATGCTTGTTGGAATAGTC
TCGTGGAGACCTGAAAATTGTGCCGAGTTGCCAGCGGGCTACACTAAGGTGTCCGCCTTC
ACCGATTGGATAAAAAGCAATGCTATCTAA
>Unigene001988::Unigene001988_02::g.1706::m.1706 Unigene001988::Unigene001988_02::g.1706 ORF type:complete len:258 (-) Unigene001988_02:273-1046(-)
ATGTATGGCCAGAAGTTGGACTCTCCCCGATCATACGCGTACTGGCATGAGGTCATGAAA
CCTTCAGGCGCTGAAAGTGAGATCAGCTATAGAATAGTTGGAGGTCACAAAAACCCGATA
GAACAAGCCCCGTACCAAGTTCAGTATGGCGAGTACTGCGGTGGCAGCCTTATCTCGCCC
AGCTGGGTGCTGACGGCCGCTCACTGCGGAGTCAAAGACAACTACATCTCAGCGGGCAGC
ACCTATTCCTCCAGAGGCACCAGATACAACGTGTGCGCGCACTTCGTGCCCCCTGGCTGG
GAGTCGCCCAACAAGACTCATGTCATGGACTTTGACTATCAGCTGCTGCTCTTGGACACT
CCTGTACCAGTGACCAGCAGATCCAGGCCGATAGCTATAGGGAGTGAGGAAGATGTGAAG
CCAGGCGCGATGGTGCAGGTTACAGGATGGGGTCATACGAGCCCTGAGAACGGCTACAAG
CAAGAGATTCTCCGTCGCGTCCTGGTCCCGATCATGAGCGGCGACCAGTGTCGCCTCGCC
AAACACAAGTTTTACAAGACAATTACACCCCAAATGTTCTGCGCTGGCTACGAACATGGG
TCTAAGGATGCTTGCCAGGGTGACTCCGGCGGCCCGGTGGTGTCCCCCCGCGGGCGGCTG
GTGGGCTCGGTCTCGTTCGGCATCGGCTGCGCGGCGCCGCGCCAGCCCGGGGTGTACGCG
GACGTGGCGCCGGCTAGGGCTTGGATACGCAGCGTCACTGGGTTGCCGTTGTAA
>Unigene000206::Unigene000206_11::g.175::m.175 Unigene000206::Unigene000206_11::g.175 ORF type:internal len:140 (-) Unigene000206_11:3-419(-)
AGACATTACAGTTGGCAGTTGAGAAGTGATATTATGATGTTTTCGACAACTTCTGCTTTC
ATTATCATTACCTTGGCAGCCACAGCGACTGCGCTAAAGGATGGCGGGGTCTACGTCATC
GGAGGAGAAGAATCGAGCGTCGAAATATACCCGAGCATAGTGCAAGTGGAATACAACTAC
ATGCAACATACCAATGAAACCGCATGGGAATTTAAATGCGCCGCAGTAATTTTATCCAAA
CGCACCGTCATATCTGCTGCGCACTGCATAGTTGGCATTAAGCCGTGTAATCTTCGTATC
CGCGCAGGATCCAGCAGAATGTGGAATGGTGGCAATACTGTCCGCGTAAGCAGTTACCAG
ATCCATCCCGATTATGATGAAAAAAAATTTAATGCTAATATCGCTTTGCTGACGCTA
>Unigene044191::Unigene044191_01::g.39676::m.39676 Unigene044191::Unigene044191_01::g.39676 ORF type:complete len:439 (-) Unigene044191_01:332-1648(-)
ATGTTTATACTCATAACCAGCTTTGCGACTTCGACGTTGTTGCTCACAGTTCTCGCCTCG
ACATCAGCCCCTGAGTTTGTGGCTCTGCCGTGCAACCTGCTGAACAATGAGAATGGGACG
TGCATCCCCGTCAACTCGTGCGCGCTGGCCAAGCAGCTGTTCCAGATCCACGACGTCGCC
TTCCTGCAGAGGATCACCTGTGGCTTCGACCGACATACTCCCTTAGTATGTTGTCCAGAC
GTGTCGACCGATGCGATACAATTCAACGTTTCCGAGTCCACCACTGTGGCACCTATCACC
AACCAGACCACTCCGGAACTAAAACCAGAATCAGAGAATGCCATCACAACTCCTATCGCA
AGCAATAGTTTGAATACAACGCCACTGATTGTGCTGAAACAACCGGAAGTTCAAGATAAT
CTGGGTGGTATGAGTGGCGTGATGGCGCCGGCTACGGAAGCTAACCCGCCGGCGGGGCTG
GTCCAGTCTACGCTGCTCCCCAGCAGGAAGACCTGTGGCATCAGCTCGGCGGTCAATGAG
AGGATCGTCGGGGGTGACTTGGCGGATATTGATGAGTTCCCGTGGATAGCTCGCCTCAAA
TTTGTCAAGGAGGGAGATCAAAAAGAAATATATGCTTGCGCGGGATCGCTCATCAACAGG
AGATATGTGTTGACTGCAGCTCATTGCATGGTAAACAAGGTGTACAAATTAGCAGCCGTT
CGTCTAGGTGAGTGGGACACGGAGTCTGCAGTGGACTGCGTGGGCACCGACTGCAGTGAT
CCGGCCATCGACGTGGACATTGAGGAGATCATCGTACACCCCGACTTCGACGCTGAGGTG
ATATCCAAGGCTGACATCGCGCTCGTGAGGCTGAATAGAACCGTTCCTTATACCGATTTC
GTAAGGCCAATATGCCTGCCCACGACGGAGTACGTGAAGGGCATGGACTACTTCGAGGGC
AACACCTACCGCACCGCCGGCTGGGGCCGCACCGAGTCCGGCGGCAAGGCGTCCATCTTG
CGCAAAGTGGACGTGGGCGCAGTCCCTATAGAGATCTGCAAGGTGTCGGTGCCCAAGATG
TCCCCAGAGCAGTACGACACAGTCATCTGTGCAGGCGGCCGGAAGGGCCACGACACCTGT
GCCGGGGACTCGGGCGGAGGACTCATTAAGGCCGTCGTGGAGGAAAAATATAACAACTTC
TTCCTCTTCGGAATCACCAGTTATGGAATGAAAAGGTGCGGCACGGAAGGTGTGCCCAGT
GTGTACACCAGAGTCACTCCGTACATGGACTGGATCCAGCATAATCTGAAACCTTAG
>Unigene055993::Unigene055993_03::g.49734::m.49734 Unigene055993::Unigene055993_03::g.49734 ORF type:complete len:356 (-) Unigene055993_03:260-1327(-)
ATGGCAGCTTTGGAGTCTCCGGAAGAGAATTTAGTGATTTCGCCAGTATCTGTGGTTGTA
CTTTTGTCTCAATTTCTACTTGGAGCCACTGGGAAAACCGAGACAGAACTAGTGCAGGCG
GTGGGGATGGATAAGACACAGTTGTCAAGAGATTTAAAACCTCTTTTAGCAGTTTTGAAT
CAAAAAGTCGAAAATATGACGATTCATTCAGTCACAAAGTTGTTTGTGGACCAAAGTATT
AAATTATTGGAGACATTCGAAAGTAAAAATAAGTTATATTTGGACAACTCAGTAAAAAAA
ATTGAGTTTTCTAAATCTGTAGAATCTGCAAAAGTTATCAATGACTGGGTATCTGAAGAA
ACAAATGATAAAATAAAGAATATGGTAACTCCTAAGGAAGTAGCTAACGCCGTGATGATT
GGATTAAATGCTATTTATTTCAAGGGTGTTTGGCAAACAAAATTCAATGATGCTAAACCA
GGACACTTCACTACAAATAATGGTGTAGCTACAGTTCCTATGATGAGTGTCACTGACTTC
TTCGAATATATAAACAGCACGGATTTGGATGCGCAGATGATAAGAATACCTTACCAAGGG
AATGTGTCATCAATGGTCATTATTTTGCCTTCTGGAAAGAAGGACCTTCCCTCGCTGCTA
AGGAAACTTAGGCAGTCGCCAGAACTTCTGAACAAGAACCTGGCAGCACTCAGAAAGGAT
CTATATCCCTCAAATTATAAACAGCTAGATCTTACAATGCCTAAATTTAAGATCGAAAAT
GAGATCAATCTGAAACCGTTGTGTAAAAAGCTGGGTTTGGAGGCGATATTTGAGTCTGAC
ACCGGGCTCAGTGAGATGTCGGCATCACCGCTATCCGCCAACGCGATCAAGCAGAAAGCA
TTCCTATCAGTGACAGAGACAGGCACGGAGGCGACTGCAGCCACAGAAATTAGTGGTGTA
AGTTCTTCGCCACCGTCTCCGTTTGAAATGGACGTCGATCATCCGTTCGTCTACATCATA
CAGACCCAAAATGAAATTATATTCGGTGGAATAGTTAACAGTCCTTAA
>Unigene040723::Unigene040723_04::g.37082::m.37082 Unigene040723::Unigene040723_04::g.37082 ORF type:5prime_partial len:340 (-) Unigene040723_04:352-1371(-)
TTGGCGTACTTCTCCGCTGGAGGCAGCACTGTCGAGTCTTTAAGGGAAGCGTTGGTGATT
GATGAGAAGTTGGACAAAGCAAGCCTGATGTCGGCCTACAAGTCGGACAAGTGGTCGCGC
GCCAACAACAACAACAGCGACAGCTACGAGTTCTCCAGTGCCAACAAGCTGTTTGTAGAG
GAGTCACTGGATGTGGCACCGTGTACCAAAGAGTTCTTTAATGAAGAGATGGAGCCGTTG
GATTTCCAAAACGCCCCGACGGAAGCTCGCGAGCACATCAACCAATGGGTGGCGAGAGTC
ACCAAGGACAACATCAAGAGCTTGATTCCCGAGGACGGGATTGGTCAGTCCACGAAGCTG
GTGCTGGCCAATGCTGCTTACTTCAAGGGTGTCTGGGCGTCAAAGTTCCCGGCTGAGAGG
ACCAAGAAGGATGTTTTCTATGTATCGGAGACCCGCCAGACCCTGGTGCCGTTTATGAAG
CAGAAGGGGTCTTTCCATTACACCGTGAACGAAGACCTCGGCGCGCAGATCCTGGAGCTG
CCCTACAAGGGCAACGACATCAGCATGTACATCTTCCTGCCGCCCTACTCCATGAAGGAA
GGAGTGACGAACATCATAGCGAACCTGACGCCGGAGCGGCTGGCGGCCGTGGTGGAGGAG
TCCTACATGAGCCGCGAGGTGCTCGTCGAGATACCCAAGTTCACCATCGAGAGGGAACTG
CCGCTGAGAGGAGTGCTAGAGTCTATTGGCGCCGGCGACCTGTTCGACGGGAAGGCGAAC
TTCTCCTCGCTGACCAGCCAGCGGGACGTGGCGTTCGACGACGCCATCCACAAGGCCAAG
ATCACACTCGACGAGGAAGGCACTACAGCGGCGGCGGCGACGGCGATATTCGGCTTCCGG
TCGTCGCGGCCCGTGGAGCCGGCGCGGTTCGTGGCCAACTTCCCCTTCGTCTACATTCTC
TATGAACGACCCACCAACTCTGTCTTGTTTATGGGCGTTTACCGTGACCCCAAGAAGTAG
>Unigene018313::Unigene018313_06::g.16689::m.16689 Unigene018313::Unigene018313_06::g.16689 ORF type:5prime_partial len:591 (+) Unigene018313_06:2-1774(+)
TGGTACTGGCCCTACCAAATGTTGAAAAATTCCTATTATGTGCCACCTGCATACAACGCT
TTTACAAGATTTCCTAGAACAAAGCATTTCTATGAAAGATATATCGCTAATAATGTTGAT
ACATGGTACTGGCCCTACCAAATGTTGAAAAATTCCTATTATGTGCCATCTGCATACAAC
GCTTTTACAAGATTTCCTAGAACAAAGCATTTCATGAAAAAATCGAGGCTCATGCTTTTA
TATAATTATTGGTCTCAACCTAGACCGGCCCATCATATTCCCAATTCAATTATGTCAAAT
AAACCCACTTTTATGGATAATATTTTGACATCGTCGTCAAAACCAACTACACCAGTCACT
CCTGAAAATAACTACAAAGAACTTGTCAACTACACAACTGAATCCCAGACAGAGCTACCC
ATCCTTGTTACGCATACCACTCCAAGTTATGATGATGATAATCCAGATTTAGCCCCAGAT
ACGGTAACCAGATATGAAGGCTCTACATCTTACACAACAGACGCCAATAGTCAAAGTACA
AATAATGAAACTACAGGTAATGTCAGTTCCAACACTGAAGAAATGGTATCAACTACACCG
TCGTATACCGAAATAACAGAAACTTCTAAACAGTATGAAGTGGACCAGTTAAGTAACAAC
CAACTAAAGGAAAAATACTTTAAGGCCGTAGAGATTTTCGATCGTAATCTTTATCAGGTG
ACGTTCGCGAAGTTAAGCAACAGCAGCGAGGAGGGGCGTCAAGAGAACGGCATCAGCTTC
GTGCAGTCGGGCCTGCTGCTGCACTTGGCGCTCACTGCGCTGAGTCCCGCCGTTGACCAG
GAGATAAGGACTGAGATAGAACATGTTACTGGTTATGCGCCTACGGAAGAGGAAAGAAGC
CAAGTTCTCACCAGCGTCCTATCCTGGCTACCCTCATCCAGTGCATCTCTGAAATTCCGT
CGAGCCGCGCGGCTGGTGGCGGCGTCGGGAGTGCCCGTGGCCGAGGGGTTCTGGCGGAGC
GCTGCGGGTGCCGGCCTGCAGGTGGACCGGATCAACGGGACCGAGGATCCGGAGGAGCTG
GCCAGGGTGCTCAATGATATGGTAGAGAAAGACTCCGGCGGATCTCTCCGCGAAACATTC
GAAGAAGACGAGCTTACAGGCGGCGTGTGCGCGGCGCTGCTGAACACGGCGTACCTGCGC
GCGCGCTGGCGGGCCGCGCCCACGCTGCTCAACCACTCGCGCGCCTTCCGCCGCCCCTCC
CCCGCCGCCCCCGCCGACACCCGCGCGCTGCGCCTCACCGACCAGGTGCGGTACGCCGAC
CTACCCGACTGGGACGCAGAGGCGATAGAGATCCAGTACTTGGAGCCAGGGTTGAGTCTA
CTACTGGTGGTCCCCCGAGAGCCCTCGCTGCGGACGCTCGCCCAGCGCCTGGCGGCCGAG
GGAATCTCGCCCGTATTGCAACGGATGCAAGAGCGACGACTTGCCGTCGTGATGCCGCTC
TATACATTGAGGATGACACTGCTACTGATTAATAAGCTGGAGAGTATGGGAGTGAGTGGT
CTGGTGTCGGGGCGCGGCGGGTGCGGCGCGCTGCGGCTGTCTCACGCCGTGCAGAGGATC
ATGTTCTGGGCAGAAGCGGGACGGCACGCGTACAAAGATGATGGTATAGAGTGGGACGCC
CCCGCCGAGCGGGAGATGGCGGTGGACCGCCCCTACGCGTTCTATGTGCGCTGGCGCAAC
GTCACTCTCATGAACGGACACTTCGTACTGTGA
>Unigene053303::Unigene053303_01::g.47199::m.47199 Unigene053303::Unigene053303_01::g.47199 ORF type:internal len:108 (+) Unigene053303_01:1-321(+)
ATCTATGTGGACAACACAGCTAAGACGAGACAGAGGTTCGCCGCCATTGCTGAACAGTTT
TACAACACTGAGCTCCAGAACATAGACCTCAGCAAGCCAGCGCCTGCGGCTAAGGACATA
AACTCTTGGGTCTCCGAGAAGACTCAGGGAAGAATCTCACAGTTGGTCACTGAAGCCGAC
CTGGCCAGTGCGGTGGTCCTGATCCTCAACACGCTCTACTTCCGAGGCACCTGGCGCCAC
CAGTTCGCGCCCAACGAGACGGCCGCTGCGCCATTCTTCGTCACACCGAGCGTGCAGAAA
CAGGCTCACTTCATGAAAGTG
>Unigene007313::Unigene007313_02::g.7328::m.7328 Unigene007313::Unigene007313_02::g.7328 ORF type:complete len:531 (+) Unigene007313_02:152-1744(+)
ATGCGCTTTACTATATTGGTGCTATGCCTGGCGGTGGGTCTGAGCCAGGCGCGCTGGCTG
CGCCGCGGCCGCTCGCAGCAGCCCAAGGAAACCAGCTTCGTCGGGGAAGCCACCAATCAG
CTTTCTACTGCAATTTTCCAGGGATACATCGATGATAACTCCAACATCGCATTCTCACCG
CTCGGATACTCCGCCATTCTGGCCATCTTAGCCGAAGGTGCTCAAGGAGAAACAAAGGAA
CAGCTGGTGTCCGCACTCCACCTGCCAGCTGATGAAGCCATCACCAGGAAGACATACCGC
TACATCATGGAGAGATTGAAGAACACCAACGAATACAAATACAACCAACCTGAACTGAAG
AACTTCTTTTACATTTACAAGAACTACACTATTAATGAGGACTACAAAAAGATCCTAGAA
GACTACTACCTCACTGAGGTCAGGTCCGTCGAACGATACAACCCCGACCACATCATCAGC
CATGAGGAGAAGAACGAAAACGAAGAGAAATACGAAACCAAAATCGAGGTCCAGCTTGAC
GAAGAGAAGCCAACAGAAAGCAAGAAAGACGAGGAAATCGCTGATCTAGTCCCTCCTAAA
GAAACTCAGGAGAAATTCATATCGTTCGCCATGGAAGACAAACCTGAGAAGATTGACATC
ACACCAGTCGAATACATCAAGCCCGCTAAGAACATCAAGGAGAAGATAAAGCTTGTAAAG
ACCTACCCGAAGAAGGAAGAGTCTGGCGAGGAGGAAGAGACGATGGTGGCTGTGGAGGCG
AGGAACCACGCCAGGAGTCTGAAGGTGCTCATGGACAAGAACGACATCTCATCCAGCATT
TCCGTCAACAGTGTCGGCAAGAAATCTACTAAAACTTCTCCATCGAACTCTCTGATGATC
ATCTTCAACGGCATGTACTTCCGCGGCGCGTGGAAGAAACCCTTCGAGAAGGTTGAGAAC
GGCGTCTTCTACAAGTCGGCCACCGAGAAGAGATCCGTCCCGATGATGAAGACCTGCGGC
AGCTTCAGGACTGGAGCCATGCCCGACCTGGACAGTGAGGTCATCGAACTGCCTTATGAT
GGCGGTCGCTACGCGCTCCTGGCCGTCGTCCCACGCTCCCGAGACGGCCTCACCCGCCTC
ATCGCTGACCTGCCCGTGGTGTCACTCGCCGACATCCAGGAGTCTCTGACGGAGGAGCGC
CTGGATGTGTCACTGCCGAGCTTCTACGTGGAGACCACTACGAAGCCCGTTGCTGCGCTG
GCTAAGTTCGGCGTGAGCAACATCTTCAGCCCCTCCGCGGACCTGTCCCGCGTGTCCCCC
GCCGAGGGTCTGTTCGTGCAGGAGCTGGTGCAGCACGTGGCCGTCAGGGTCGACAACGCC
GAGGCTACTGGATCTTCACTCACAGCTGGTGAGGGTGTGCAGTTGAAGGAGCTGGAATCC
TTGAAGAATCTCCCCCTCAGTGACGTGAAGCCAGCCCGCAAGTTCTCCGTGGAGCACCCC
TTTTTGTTCTTCATCCTAGACCGGCTCGACAACCTCGTCGTGGTGGCTGGCAAGGTCACC
GACCCCCAACAACCGACTCCATTCGAAATTTAA
>Unigene033877::Unigene033877_01::g.31557::m.31557 Unigene033877::Unigene033877_01::g.31557 ORF type:3prime_partial len:173 (+) Unigene033877_01:325-840(+)
ATGATGTACAATAGAAACCCTATGCTCTTTGTATTGCTGGTAGTATTGACAGTGGTTTCC
AGCACCCCGACCAGCACGAATGATGCAAATTCGTCAGTGTCTACATGGTTACAAATTTCT
CCAGAGGTTATGCGTATTGTGCCATTGAACCTCAAGAAGCAACTGCAAGAGCAAGCAAGT
AAAACTATTCCAAGAACACGACGGAATGCACATTTCGGATATTGGCCATATACCAGGCCA
GCGGTTCCTACATTGCTATATGGGCCTACCCCAAGAGTTCATGAAAGATATATCGCTAAT
AATGTTGATAGACGGTACTGGCCCTACCAAATGATGAAAAATTCTTATTATGTGCCACCT
GTATACAACGCTTTTACAAGATTTCCTAGAACAAAACATTTTTATGAAAGATATATCGCT
AATAATGTTGATAGACGGTACTGGCCCTACCAAATGATGAAAAATTCTTATTATGTGCCA
CCTGTATACAACGCTTTTACAAGATTTCCTAGAACA
>Unigene040724::Unigene040724_03::g.37083::m.37083 Unigene040724::Unigene040724_03::g.37083 ORF type:3prime_partial len:191 (-) Unigene040724_03:3-572(-)
ATGTTAATAGGCGTTCTATCCGCACTGATCATGGCGTCATCAGCAGCCGGGCAGTGTTTC
TCTAGCAACGACACTTCAGGCAAGAAGGCTCTGCCCGAAGCTCGCACCTCCTTGTACCGC
GGACAGCTAGAGTTCACTCTAAACGTGTTCAATGCCATCAATAAGGCTGTACCAGAAGAC
AACATCTTCTTCTCTCCGTTCTCCGTGTATCAGTCGCTGTTGTTGGCGTACTTCTCCTCT
GGAGGCAGCACTGTCGAGTCTTTAAGGGAAGCGTTGGTGATTGATGAGAAGTTGGACAAA
ACGAGCCTGATGTCGGCCTACAAGTCGGACAAGTGGTCGCGCGCCAACAACAACAACAGC
GATAGCTACGAGTTCTCCAGTGCCAACAAACTGTTCGTGGAGGAGTCACTGGACGTAGCG
CCGTGTACCAAAGAGTTCTTTAATGAAGAGATGGAGCCACTGGATTTCCAAAACGCACCG
ACGGAAGCCCGCGAGCACATCAACCAATGGGTGGCGAGAGTCACCAAGGACAACATCAAG
AGCCTGATTCCCGAGGACGGGATTGGTCAG
>Unigene032967::Unigene032967_01::g.30945::m.30945 Unigene032967::Unigene032967_01::g.30945 ORF type:5prime_partial len:135 (+) Unigene032967_01:1-405(+)
GCCGGATTGGTAGCCGCCCTGCTCGTGCTGCATTCGCTAGCCACGCCGTCCGCTCAGGCC
GAGGCGCATCGCGCGGGGGGAGAAGGGGAGGAGAAGATGTCGAGCGACGGAGGGCCGGTG
CTTGGCGGCCTCGAGCCGGTGGGGAACGAGAACGACCTCCACCTCGTCGACCTCGCCCGC
TTCGCCGTCACCGAGCACAACAAGAAGGCCAATTCTCTGCTGGAGTTCGAGAAGCTTGTG
AGTGTGAAGCAGCAAGTTGTCGCTGGCACTTTGTACTATTTCACAATTGAGGTGAAGGAA
GGGGATGCCAAGAAGCTCTATGAAGCTAAGGTCTGGGAGAAACCATGGATGGACTTCAAG
GAGCTCCAGGAGTTCAAGCCTGTCGATGCCAGTGCAAATGCCTAA
>Unigene016861::Unigene016861_01::g.15025::m.15025 Unigene016861::Unigene016861_01::g.15025 ORF type:internal len:272 (-) Unigene016861_01:2-814(-)
TCGGTGCTGAGCGGCACTAAGCAGGTGGTGGCGGGGTCATCGACCAGGCTGGTGTTCGCG
GTGCGCGGCGCGCCGACTGGGCCCGCGACCGCCACCTGCGAGGCCGTGGTGTGGGAACAA
CCGTGGAGGAAATTCAAGGAGATCAAAGTCACCTGCAATTTGAATAACCGACAGAAACGT
GAAGCGCCAAATGATCATGATTCTGTTGAAAAACACCAAACCATAGTGCAAAGTCATCCC
AAAATCAAATTCGTCGGCGCCCCCGCCACCGTAGACCCCAGTGATCCGAAATACCGAGTC
ATTGCGGAGAAATCTTTGAAGAAATACACCGCAGACACAGGGCTAGGCTCGGAGTATTCT
GTGTTGTCCGTGGAGCGTGCGTCGACGCAGCTGGTGGCCGGCACGCTCACTAGAGTGGAC
TTCACCGCCGGCGCGCGCGACCAGCCCGTGCGCTGCCACTCCGTGCTGTACGAGCGCCCG
TGGGAGAACTTCGAGCAACTCAACGTCACCTGTGACTTTCACAACCTAAAGAAACGGGGA
ATGCCGGGTGCTCCTGAAGCGTTGAATGTGAGCGACCCAAAATACCACGCTTTAGCCGTG
GAGGCTCTGGCCAAGTACACGCTGGACAGCGGGGACTCGACCCCGTACCAGGTGGTGTCG
GTGCTGAGCGGCACTAAGCAGGTGGTGGCGGGGTCATCGACCAGGCTGGTGTTCGCGGTG
CGCGGCGCGCCGACTGGGCCCGCGACCGCCACCTGCGAGGCCGTGGTGTGGGAACAACCG
TGGAAGAAATTCAAAGAAATCAATGTCACCTGC
>Unigene016864::Unigene016864_01::g.15026::m.15026 Unigene016864::Unigene016864_01::g.15026 ORF type:internal len:115 (-) Unigene016864_01:1-342(-)
TACCAGGTGGTGTCGGTGCTGAGCGGCTCTGAGCAGGTGGTGGCGGGGTCATCGACCAGG
CTGGTGTTCGCGGTGCGCGGCGCGCCGACTGGGCCCGCGACCGCCACCTGCGAGGCCGTG
GTGTGGGAACAACCGTGGAGGAAATTCAAGGAAATCAATGTCACCTGCAATTTGAATAAC
CGACAGAAACGTGAAGCGCCAAATGATCAAGAGTCTGTTGAAAAACACCAAACCATAGTG
CGAAGTCATCCCGAAATCAACTTCGTCGGCGCCCCCGCCACCGTAGACCCCAGTGATCCG
AAATACCGAGTCATTGCGGAGAAATCTTTGAAGAAATACACC
>Unigene026851::Unigene026851_01::g.25311::m.25311 Unigene026851::Unigene026851_01::g.25311 ORF type:internal len:336 (-) Unigene026851_01:2-1006(-)
GCTGAGGAAGCCTCCACGGAGGTTATACATGAGATACTCGTGGAACTCGACAATGAGGTC
CAGTCTGATACTGCCGTGACTTCAGGCGAGCAGTTCGTGGCGGTGCCGCGACAGTCGCCC
GAGGCGCCCTGCATCGGGTGCTCCTCCATAGTGAACACCTCGGCCGCCGGGGTCACTGAC
CTGGCGCGGCTGGCCGTGGCTGATCTGAACCGCCACGTCACCAACGCCACCCACACCCTG
GACCAAGTGCTGCGAGTCGAGAGGCAGGTTCAGGTAAATGGCGTCCGCTACATAATGACG
CTTGCAGTCGATTATATCGACACCTATCAGGAGAGTGGGAGTAAAACTTGCAAAATCTCA
ATTTTAGAGAAACCATGGGTCAAACGCTTGGACGGGTCCAAATATAGAGCAGTGCTGTCT
AATAACTGCACAGAAGAGTGGATCTATGACGTCAACAATGATAATAACAATGACGAGGAT
AATATAAAAGCCATTCACACGGTCGAAGCTCAGGCTGCACCAACCACCGAAAGAACCCTG
ACTGATGAAGAACTCAAACTACTTGAAGATCAAATTATCCCCAACACACAAGACAAACTT
CAAGAAAATGTTCCTACAACTACTGAAACTCAAAAATCTGCTACGGAGAAAGTCCAAAAC
GTTTTTGAAGTAAATTCGTCCCCTGATCTTTACAACAAGGAAGAAACTGGCGAAAATAGA
GAGCCAGTTTTAACCAAAGAAAAACAGGAAGTAATCGACGGATTGATGAATTTCTTTGAT
GATCGAGATGATTTAGTTAACTTGGAAAAAAATCTGTTGCGTCGACAAACTCTACAAAAA
CGAGATGTGGCGAATGAAAATATAAACTCGGTGGATAAGGTGCAAAGTCATCCCAAAATC
AAGTTCGTCGGAGCCCCCGCCACCGTAGACCCCAGTGATCCGAAATTCCGAGTCATTGCC
GAGAAATCTTTGAAGAAATACACCGCAGACACAGGGCTGGGCTCG
>Unigene022536::Unigene022536_01::g.20913::m.20913 Unigene022536::Unigene022536_01::g.20913 ORF type:5prime_partial len:365 (-) Unigene022536_01:792-1886(-)
CCTGAAAAGGATGCGCTATTTATCAAGAAAGTTGGCAGAAAGTACAAGCTGTACTATCCC
AATTCCACTAACATAGAACTGCAGTACCGTGAGGGTCTGATCGCGTCGTGTCCCGGATCC
AAAAACTATGTCAGCGGCTTCAGTGATAATGCATCTTTTGTAAAGTTGTCCTGTGTATCC
GGCACTACAGTCACAGTAGACAAGCAATTTCAGAAGGATATTAAAGATGTTTCGTGCACC
AAAAACGCGGTAGCTGATGTAGTCAACACAAACAACGTTGATACTTCACCCGCGTCTAGA
ATATTGAGTGTCGGATTTGAAACCGAGTTTGGGTGGCTGGAATTGTACAAAGTTTCCTAT
GATTTCAACACCGTCACTCCGTTGTACTCTCAACACGTCATCCACGGAAGCAGTTTGAAA
GGAGCCTACACAGGGAACGCGAGCCGGCCAGGGTTCAGGACGAATGCGGTGCCATCCAAC
GTGTCATGGTCAAAAATCTTCACGAAAAACCACCAAAGGCATGTCTTCGCTGGCATACTC
GGCGGAGAAAAAGCCGATACTTACCTCAGCTCTACGTATCTGTCGAGAGGTCACCTGGCA
CCAGACGCAGACTTCCACTATAGATCTTGGGAGATAGCCTCGTATTTCTACGCCAATGTA
GTGCCTCAATGGCAGAGCATAAACCAAGGCAATTGGCTGAGGGTAGAAAACGCTGTTCGC
CACAAAGCGAAGGAGCTGCAAGCAGATCTGTTCGTTATTACTGGAGCAGAAGGTGTCTCT
TCCCTCGAAGGCAATGAGTTGTACTTGGACGGATCAAATGTACCTGTACCCAAGTACATG
TTTAAAATTGTCTGTACCAAAAGCGCGGATTGCATCTCGTTTGTCGTGATCAATAATCCA
TTTGAAAGTGATCCGGTGGATGTTTGTAGGAACGTGTGTAGCCGACAGAGAGATACGTCT
GGGTGGTATTTGAGTTCGTATGATGATGCACAGAAGGGTCGGGTTATTTGTTGTGATGTT
GGGGAGTTGAAGAATGCTCCCGGGTTTAAGGATATCCTGCCAGAAATCAGTGTAAATGGT
ATATTAAGATATTAA
>Unigene022469::Unigene022469_01::g.20827::m.20827 Unigene022469::Unigene022469_01::g.20827 ORF type:5prime_partial len:273 (-) Unigene022469_01:239-1057(-)
CGCGGCTACGGTCCGGAAGGCTACGGCGGGGAGGGCTTCGCGCCGCCGCCGCCCATGCAC
CACCCGGGCATGCCGCCGCAGAACCAGGGCGGGCCCCCGCAGCAAGGCGCGGTCATGATG
GTGTACGGCCTCGACCCGCAGACTGTGAACGCGGACCGGCTCTTCAACCTGTGCTGCCTA
TACGGAAACGTTGTCAGAATAAAGTTCCTGAAGACAAAAGAAGGTACGGCGATGGTTCAA
ATGGGTGACGCAGTGTCTGTCGAGAGATGTGTGCAGAACCTCAACAATGTGACGGTCGGA
GACTACACGCTGACTTTGGCGTTCTCAAAACAAGCGTACCTCTCGGAGGTGATGAACCCC
TACCCTCTACCGGACAAGAGTCCCTCGTTCAAAGACTACGTCGGCAACAAGAACAACCGC
TTCCTCACGCCCGCCTCCATACACAAGAACAGGATACAGCCTCCTTCTAAGGTGCTCCAC
TTCTTCAACACGCCGCCGGACGTGTCGGACGAGCAGTTGCTGCAGGTGTTCCAGGACTAC
GGCGTGGCGCCGCCGCACACCATCAGCAAGTTCCCGCTGAAAAGCGAACGATCATCGTCC
GGTCTAATGGAGTTCCAGAACATATCGCAGTCGGTGATGGCGATCATGGCCTGCAACCAC
GCCACCATTCAGCATCCTGGTGCGAAATTCCCGTTCGTAATGAAGCTGTGTTTCTCGTCG
TCGCGACAAATCGGCCAAGGCAAGGGGCAGCAGCCGGGCAAGAACTCACAGGACCCCAGC
CAGAGACAAAACAACGGCATCGACGAAAACGAGTATTAG
>Unigene056693::Unigene056693_01::g.50528::m.50528 Unigene056693::Unigene056693_01::g.50528 ORF type:3prime_partial len:154 (-) Unigene056693_01:3-461(-)
ATGGCAACTGTGAAAGACTTGGTGAACTTTTATGATAACAAAGATAAAACTCCGTCAAAC
CAACCTAGCTATAGTTCAATTTTGAGCGGAAACAAAGGTTCAAGTACAACAAGAACTAGT
CACCTTGCTACAACACCATCCCAAAAGCCAAGCTCGCAAACGCCAAAACCTTTCAGTTAT
AGTTCAATAGTGGCTGGGACAACTAAAAAAGGCCCAGAAACTATAAACACAAATGGACAC
ACAACTTTGAAACCAACGACTAAGTGGCCCCATAATAATAGTGGTTCTACAAATAAGAAC
AATTCACCAAACAGACCTCTACCAAGCTCTTTCGTAAATAACAAAAATGCTCAAGGTCAA
GGAAACGTTGCCACAGACGCTGAAATTGAGATTCTTAGCGAAGAATTACTTAAGAAGGAT
ACGAATAATGCTGCCAGGCTAATCACAATAAACTATCAA
>Unigene056696::Unigene056696_01::g.50529::m.50529 Unigene056696::Unigene056696_01::g.50529 ORF type:5prime_partial len:283 (-) Unigene056696_01:256-1104(-)
CTACCAAGCTCTTTCGTAAATAACAAAAATGCTCAAGGTCAAGGAAACGTTGCCACAGAC
GCTGAAATTGAGATTCTTAGCGAAGAATTACTTAAGAAGGATACGAATAATGCTGCCAGG
CTAATCACAATAAACTATCAAGAGAAAACTACTTCACAATCAAAAGATGACAAGGCACCG
CTACCGTTACTGGTGATACCAGAAAGTGTATGGAATTTACCAACAATACAAAAGTTTTTG
CCATTACTGGACAATTACGAACGAGATACATTAGTCAATGAGCACGTAACACCGCAGGAA
AGAAACGAAGAAAACGCATTCATGGATGCGATCATGTCAACCACAGTTATTCGACACCTT
ATGTTATTCCTGAAAAATAAAGGTATTGTTTCACCCGATCCAAAACAACAACGTGACTTT
TTGAAACAACTATGGTTCAATTTGTACTCTCGTGGCAAAGGAAAAATAAGCAGTTCTGGA
TTTGAGCACATATTTGTCTCAGAATTGAAGAATGGCGAAGTATCTGGATTACATAATTGG
ATATATTTTGGCAAAGAAGAGGCCGTTAATAGAATTAACTATTTAGGCTACCTAAAGTAC
TCACAACTGAATGATAAAGGTGTTGTTATGAAACTGCACTTCAACCAGCAAGGTGTTGAC
AAGCCAGTAGATACAATGTTTGTGGGAACATCACCTGAATTGGAAATTGCACTTTACACT
CTTTGCTTTGTAACTCGTGCTGATAATGATTGCAGACTGAAACTTGGAGGAAAGGATGTC
AATATAGTGTCTCACACATTCCGCTATCGAAGCAAAAATCTCATAGGAAGTGCTTATCCT
CAGATTTAA
>Unigene005731::Unigene005731_01::g.5688::m.5688 Unigene005731::Unigene005731_01::g.5688 ORF type:5prime_partial len:161 (-) Unigene005731_01:131-613(-)
ACTCGGGCCTCTCGCTCGCGCTCGTGCTCCGACCCCGCGGCGGCCATGGCTGCCAGCCGC
GCCGCTCGCTCAGCCGAGCTCAGCCGACCGCGCTTGGACCTGTCATTGCTGCGATCACGC
TTCTCGACGCGGCTGTCTCTTTCATCGCGCTTGTCAACTCGGTTATCTCTATCGTCCCGC
TTGTCAACTCGGCTATCTCTATCGTCCCGCTTGCCTACTCGACTATCCCTTTCATCCCGC
TTGTCAACTCGACTATCCCTTTCATCCCGCTTGTCAACTCGGCTATCTCTATCGTCCCGC
TTGTCAATTCGACTATTTCTATCATCACGCTTTTCAACTCGACTATCCCTTTCATCCCTC
TTGTCATTTCGGATATACCTTTCATCCCGCTTGTCAACTTGTCTGTATCTTTCATCCCGC
TTGTCATCGCGGCTGTCTCTTTCATCACGCCTGTTATCTCTGTCTACAAATGAGTTTCTG
TGA
>Unigene036582::Unigene036582_01::g.33581::m.33581 Unigene036582::Unigene036582_01::g.33581 ORF type:complete len:569 (+) Unigene036582_01:782-2488(+)
ATGATGTCTTGTCCTCTACCTCTGCCGCTGCTTCCAGCCCTGCACCCTCAGCCAGCTCTA
GCGTCAGACTTCCCTATACACATTGGAATAAAGAGGGGCTCAGACGAGCTTCTGTCGCAG
AGCGGCGTGACCGTGATGGCGCCGGCCGCCCCGCACCACGCCGACAACAACAACCAGGAC
TCCGCCGCCAAAAAGGTGAAACTAGAACAGAATGTGGGCAAGCCGTCGCGCGTCATCCAC
ATCCGGAACATCCCCAACGAGACCACCGAGGCGGAGATCATCCAGCTGGGCCTGCCCTTC
GGCCGCGTCACCAACGTGCTCGTGCTCAAGGGAAAGAATCAGGCGTTCCTGGAGATGGCG
GAGGAGATCTCGGCGGTGGCGATGGTGGCGTACTTCGGCGGCTGCGTGGCGCAGCTGCGC
GGACGCGCCGTGTACGTGCAGTTCTCCAACCACAAGGAGCTCAAGACCGACCAGACACAT
AGCAATGCTTCGGCGTCAGCGCAGGCGGCGCTGCAGGCGGCCCAGGCCATCTCCAACAGC
GCGGGCGCAGCCCTAGTGGCGGGCGCGGGCGCCGCGCTGCAACCGGCCAATGGCGGCACC
GAGATACAGGGTGGTCCGAACACAGTCCTGCGGGTGATCATTGAACACATGCTGTACCCC
ATCGTGCTAGACGTCCTCTACTCAATCTTCCAGCGATACGGGAAAGTTCTCAAGATCGTC
ACATTTACCAAAAATAATTCATTCCAAGCCCTCATCCAGTATCCAGACACAGTATCAGCG
CAAACGGCGAAAACGGCGCTGGACGGCCAAAACATCTACAACGGCTGCTGCACGCTCCGC
ATCGACTACTCCAAGATGACTTGCCTCAACGTGAAGTACAACAACGACAAGTCGCGCGAC
TACACCAACCCCACCCTGCCGTCCGGCGACGGCGACGCCCACCAGCTGTTGACGAGCGGT
GGCGTTCTTGCTCCACCTTTCCTAGGGCTAGGCTCTGGGCTGGCGTCGCCTTACGGGGTG
GGAGTCGGCGGAGTTGGTCTGCCGGCCTTCGGAGCCCTGACGCTGACGCCGGCGTCCCCC
GCCCTGCGCGCCCTCGCCGCGCCCCCGCTGCCGCTCGCCACCGTCCTCCTAGTCTCCAAC
CTCAACGAGGAGATGGTCACGCCTGACGCTCTCTTTACCCTTTTCGGCGTATACGGTGAT
GTGCAACGGGTGAAGATCCTGTACAACAAGAAGGACTCTGCCCTCATCCAAATGGCTGAA
CCGCATCAAGCTCATCTAGCGATGACCCACATGGACAAGCTTCGCGTGTTCGGCAAGGCG
ATGCGCGTGATGCTGAGCAAGCACCAAACTGTGCAGCTACCCAAGGAAGGTCAGCCTGAC
GCTGGACTCACCAGGGATTACTCTCAGAGCCCGCTGCATAGATTCAAGAAACCCGGCAGC
AAAAACTACCAGAACATCTACCCGCCCAGCGCCACTCTTCATTTATCCAACATTCCAGCT
ACCGTGTCCGAGGAAGACATCAAAGAAGCGTTCACCAAGCGGGGATTCACCATTAAGGCT
TTCAAGTTTTTCCCGAAAGACCGCAAGATGGCGCTGGTGCAGCTGCCATCTATCGACGAC
GCGGTGGCGGCCCTCATCAAGATGCACAACTACCAGCTCTCGGAGTCCAACCACTTAAGA
GTGTCTTTCTCCAAGTCGAGCATCTAA
>Unigene048939::Unigene048939_01::g.43383::m.43383 Unigene048939::Unigene048939_01::g.43383 ORF type:5prime_partial len:159 (+) Unigene048939_01:3-479(+)
TCTCAGATTTCACACTGTTTATTCCTAGTGACTCACGCATCACACACAAAACATACTTCA
ATTCATCAATTCAATACACTACAGTGTTTCGGTGCGGCTTGTATACTATCCAATATCCAT
CACACAAAATCAATTTTAACTTTAAAAATGAAGTTATCAATAGTGCTGGGTGTGTTTCTC
CTTTGTCTTGGAGTGTCGCTAGCCAGTGACCTCATGGTAGGCACCAGCTATAACAACCGC
CTGGTGTATCAACAGAAGGCGGAGTACATGGCCTTCCCCTTCAAGAAGAGGGTGAAGACA
GTGTTCTATTCGGACCCTACACAACAGATTATTAAGGGCGTAATAGCTCGAGACCTGGAC
CACACGGAGGCGGTGGCCACGGTGATCGCGGGCGGCGTGGGGACGCCCTACGTCAACATA
CGCCTCAAGAGCCAGCGCGGCACCGCACTCAATTACCAGATTGAAATATACGCCTAG
>Unigene033974::Unigene033974_03::g.31708::m.31708 Unigene033974::Unigene033974_03::g.31708 ORF type:complete len:115 (+) Unigene033974_03:1819-2163(+)
ATGTCAGCGTCCCCGATAGCGAGGCAGACGACGGTGAGCCAGGCCATCCCCACGCGGCGG
GTGCTCATCACGGACCCGGCGCAGATGCCGGATGTCTACTCCAGCACCCCTGGGGGCACC
GTGTACTCCACCACTCCTGGCGGCACCAGAATAATCTATGAGAAGTCATTCCTCATGTCG
TTATCGAAGTCTCCGATCTCGCAGACGCCCCCGAAGTGCGCGCTGCCGGCGGCCATGATG
AAGAACCCTGGCTCTGGCCCCGTGCTCCAGACCTCTGGACAGAAGAACCGCTCCAACTCG
ATCTCATTCGACGAGTCACAAGAAACCTTCAGCATGGATCTCTAG
>Unigene012392::Unigene012392_01::g.11262::m.11262 Unigene012392::Unigene012392_01::g.11262 ORF type:5prime_partial len:162 (-) Unigene012392_01:256-741(-)
CGGTCAGTCGTCAGTAGTTCCACGATGGCCCTCCGCTACCTCCTCGCGTGTGCGCTAGTC
GCCGCCGCCGCCGCCACAGACGTCAGCCAGTGCCCAGGCAAGTCGGTGGAGAACCTGTCG
AGCGACGTGAAGCTGGAGAAGTGCGCGGCGCCGCCCTGCCGCCTCAAGAAGGGCACCAAC
CAGGCCATCACCGTCAGCTTCACGCCAGACAAAGACATGTCGGACATCCGCAACCACGTG
ACGGCGGAGGTGTTCGGGGTGAAGCTGCCGTTCGTGGGCGTGGACGGCGCCTCCATCTGC
GGCAAGCTCGAGACGGAGAGCGGGGAGAAGGCCAGCTGCCCACTGAAGGCCGGCACCCGC
TACCTGTACCGCGACGCCTTCCCCGTGCTTAAGGTGTACCCCACGCTGTCCACCAAGGTG
CACTGGGCGCTGCAGCACAACAACAAGGACGTCGTCTGCTTCGAAGTACCCGCGAGGATC
AGCTAA
>Unigene056113::Unigene056113_06::g.49872::m.49872 Unigene056113::Unigene056113_06::g.49872 ORF type:complete len:147 (+) Unigene056113_06:59-499(+)
ATGTTGTTTTATTTGACAGCCGTTTTGTTACTGGCCAGTGCGCAGGCTAAATTCTACAAA
GATTGTGGATCAAAACTAGCGACGGTGGAGTCGGTGGGCGTGAGCGGCTGCGCGGAGAAT
GCCAAGGAGTGCGTGCTGAAGAGGAACAGCAATGCCACCATCAGCATCGACTTTACACCT
TCGACGGAGGTGAAGAGCGTGGAGGCGGTGGTGCACGGCATCATCATGAGCCTGCCGGTG
CCCTTCCCGCTGCCGCAGCCCGACGCCTGCAAGGACAGCGGGATCAGCTGCCCTGCTCCG
TCTGGCACTAAAGTCAGCTACCGAGCCACCCTGCCCGTGCTCAAGTCTTACCCGAAGGTC
ACGGTGGAGGTCAAGTGGGAGCTGAAGACAGAAGACGGGGAAGACCTGGTCTGCATCCTC
ATACCGGCCAAGATCAACTAG
>Unigene056619::Unigene056619_02::g.50397::m.50397 Unigene056619::Unigene056619_02::g.50397 ORF type:complete len:229 (-) Unigene056619_02:840-1526(-)
ATGATGTTGTATGGTACCTGTTTTTTGGTTGTGCTGTTTAGTAGCTTCAGCTGTATTTCT
GCTGCTGCTAAAAAGAGAAATCCATCCCCCGAGTCAGACGTGGTGATGTACCCGGGCCCC
CTCAAAGAGACGAAGCCGGAGTACGGCCCTGTCGGCAGCGTACCCAAGGAGTGTCAGGGG
AAGACTTACTGCACGGTCAAACCACCCGACTACCCGGAGGAGCGGTATAACAAACTGTTT
CAGGGATATAAACCCCCCGTGGATGCCTCACTGCCGCAGCCGGTGCTGAGCCCCACGCTC
GTGAACCGCCAGGGAGACCCCGACGAGCTGGACAACTGCCAGTCTGTCGTCACTTACGAG
CCGCTGTACAAGGTGCGCTCGAAGCGGCTGGACGACTGGGTGACGGTGCTGCAGGCGCCG
CGCGCCGGCTACGAGCAGCGAGTGCGCCTCGAGACCTGCACAAACCCAAACGCGCGATGC
TTCACCGCCCTCCCCCAGACAGACGAGTACACGACCTTCTGCAAACAGAAGTACAACACC
TGGGAGGTCATGGTTGAGATCAACGGCACCATGGTCAAGGAGACCACAGACTTGCCTATC
TGCTGCTCCTGCCACTACAAGACCGTGGACCTCGCCTCCAGGTTCGGGAAACCGAAAGAG
ATGAGTGCAGCCAAACCGAAGAATTAA
>Unigene018979::Unigene018979_01::g.17381::m.17381 Unigene018979::Unigene018979_01::g.17381 ORF type:3prime_partial len:280 (+) Unigene018979_01:178-1014(+)
ATGGCTCGCTGGACTCTTCTCTGCATCCTATGGATCAATCTGATCCATCTATCAGTATCC
ATCTCATTCGAGTCTGAGCCAGCTCCGCGCGGCGACTCGGCACATCAGGAGCGGCGCGGT
CGGTTTGCCGACGACTCACCGCCAGAGATCCAGAAATCTGAACGACTCACTGAGCGAGTG
ATCGAAAGATCTATATCGCTCACCAGCTCACTGCAGAAGGTGCAAGATGTTGAGAAGAAA
GAAGGAACGGATCCGGTGCCTGAGCCAATCTCTACGATTGAGAATGAATCGCACAGCATA
TTGAGATACGCAGAAGAAAACCTCTCTAGCAGAGACAAAATCCTCGAGGGCCTGGAACAT
TCTGCGCTTCGCTCCATCCCTTTCACCAACCTCCGCCGCATCCAGGAGAAAGAGAGACGG
CGACTGCAGACAAGGATGGAAGACCCAATCACGAGAGTCGAGAACGGCTCCTATAAGATT
GTCAACTATAAGCCTATCGTTGCTAATAGGAGAGGACAAGTGACACTATCCAGCTCACAC
ACCCGGGACAGCATAGCGTTCCCCAGCGACCGCACGGAGCCGCTGGGCGCGCTGGAGCCG
CGAGTGCCGCCCGCGTGCCGCCGCCTCGGCGTCTGTGAAGATGTCCCCGACTACCCCGAC
GAGCTGGTCGAGAAGCTACTCAAGAATCTAGGAGAGGGAAGGAGTCGCTTCAGAATAGAT
GAGTTGGAGCCTCCGGCGATAGCGCAGAGGATCGGGAGCGAGAACGAGGAAATAGAACTG
TGTGACTTTGACGAGAAGGTCATATTCCCTCGGGCTGCGTCCGATAGAGACGGCAAG
>Unigene036541::Unigene036541_01::g.33487::m.33487 Unigene036541::Unigene036541_01::g.33487 ORF type:complete len:550 (-) Unigene036541_01:621-2270(-)
ATGAGGTTGTTACCAAGCATCCTCTGCTTACTGTTGGTACTGCATTGCTCCTATGCTCCC
CCGGTGACTCATGATAAAGATGATAAAGAGCATGACAGTGAAGTCAAAGATGAATTGGAG
GATGTCATGGAGTATCACAGATACTTGAAAGAGGTGGTGCAGGCATTGGAAAGTGATCCA
GACTTTAGGGAACGTCTGGAGAAAGCTAATGATGATGAAGTTCGGTCAGGAAAAATAGCT
GAGCAACTCGGTTTCGTGAATCACAATGTCAGAACGAAACTGGATGAAATTAAACGACGC
GAAATGGAAAGACTTCGACATTTGGCCACGAAGCAATATGAATTGACCAACAACATCGAT
ACAGACTTGTCGAAAGTGTCAAATGACCACTTGGACCATCAAAACCCGCATACCTTCGAA
ATCGAAGATTTAAGAAAACTCATTCAAAAAACCACCGCTGACCTCGAAGCCGCCGACAAA
CAGAGAAAAGAGGAATTCAAGGAATATGAAATGCAAAAAGAGTTTGATAAACATCAAAAG
ATGGAAACTATGGATGAGGCTCAGAAAAAAGAGTTCCAAAAAAAAATTGAGTCAGAGGAA
GAAAAGAAGAAACACCATAAGCCGCTGCACCATCCTGGGTCTAAACAGCAACTTGAAGAG
GTCTGGGAGAAACAGGACCATATGGACCAACAGTTTGATCCCAAAGCGTTCTTCATGATG
CATGACGTGGACGGCAATGGCGTATGGGACGCGGACGAGGTGAAGGCGCTCTTCATCAAG
GAGTTGGACAAGATGTACGGGCCCGACGGCCCCAACGAGGACCTACACGAGAGGGCCGAG
GAGATGGAGCGCATGCGCGAACACGTGTTCAGCGAGGCGGACAAGAACAAGGACGGCCTC
ATCGACTTCCACGAGTTCATACTGTCCACCAAGTCGCAGGAGTTCAATAAAGACCCAGGC
TGGCAACCAATCGACGAGAATTCTGTCTACAGTCAAAACGAGTATCAGGAGTACGAGAGG
AGAAGAATGGAGGAGATCAAATATTTGCAACAACGTGGTTTGGTGGACGCGCACGGGCGG
CCCATCCCCGGCGCCGAGCACCAGATCTACCAGGCGATGCAGCAGAAGCACCACCAGGAC
CAGCTAGCGCACCACGGCCAGCAGTACTACCAGGGCCAGGCCCAGCCGCCGCCGCAGGGC
TACCCAGCTCCAGGGTACCAACAGGTGCCCCAGCAGGGCTACCAGCAAATGCCTCAGCAG
GGATACCAACAGGTGCCTCAGCAGGGCTACCAACAATTGCCTCAGCAGGGCTACCAACAA
ATGCCGCCTCAAGGCTTTCCTCCACAAGGACAGCCGGCTCACCCGCAAGTGCCTCAACAG
GCTGCTCCGGGGCAGCAGTACCAGCCGCCCCCCGCACCTCCCGCGCAGCAGAACTTCCAG
GCCCCGCCGCAGCAAGCCTACCAGCCGGCCCCGGCCCAGGGCCAGGCTCAGGCCCCGCCC
CAGGGCCAGCCACAAGCCCCGCCCCCGAGCCCGCCGCAGCCGGCAGCCAACCAAGCCGCC
CCGCAGCAGAATGTGAACCAAGGCCAGGCGCCCCCCGCACAGAACCAAGCTCCAGCGCAG
ACTCAACCACAAACAGCACCGAAAATATAA
>Unigene037320::Unigene037320_03::g.34337::m.34337 Unigene037320::Unigene037320_03::g.34337 ORF type:5prime_partial len:218 (+) Unigene037320_03:1-654(+)
CGGCGCAGCGCTCGCACCATGGCGTATTTAAAGACGGCGTTTGTTCTGTTGCTCGCCAGC
TCGATGCTCAAACTGAGGGTTTTCTCCAGGGCCATGGCGAGCTTCAACCCCGCCGTGTTT
GCGACCCACGAGGTGGTGCCTGATGTGATTGCCAAGGCGCCGGAAGCTTCCGTGTCGGTG
GAGTACCCGAGCGGCGCGGTGGTGTCCCACGGCAACGTGCTGACGCCGACGCAGGTGAAG
GATGTCCCCACCGTGGCGTGGGACGCCGCCCCGGATGCCTTCTACACGCTCGCCATGACC
GACCCAGACGCCCCCTCCCGCAAAGAGCCCAAATTCCGCGAGTGGCACCACTGGCTGGTG
GGCAACATCCCGGGCGCGGCGGCGGCGGCCGGAGACACGCTGTCGGCCTACGTGGGCTCG
GGCCCGCCGCCCGGCACCGGCCTTCACAGATATGTGTTCCTCGTGTACAAGCAGCCCGGG
AAACTGAGCTTCGACGAGCCCAGGCTGACTAATACATCCGGTGACAACCGCGGAGGGTTC
TCGATCAGCAAGTTCGCGAAGAAGTACAACTTGGGCGACCCTATTGCCGGCAATTTCTAC
CAGGCAGAGTATGACGACTACGTCCCCATCCTTTACAAGCAACTTGGAGCTTAA
>Unigene043638::Unigene043638_01::g.39336::m.39336 Unigene043638::Unigene043638_01::g.39336 ORF type:complete len:112 (+) Unigene043638_01:194-529(+)
ATGCAATTCTCAATAACCCACTTGTTGGTGTTGAGCGCGCTGGTGGCGGTCTGCTGGGCG
CAGGCCAAGGAGACCAAGCCGCGCGTGTCGGAGTCAGCCCTAGAAGAGGCGCTGAATGAC
AAGCGCTACATCCAGAGACAGCTCAAGTGCGCGCTCGGAGAGGCACCCTGTGACCCCACG
GGGAAACGGCTCAAGACCTTGGCCCCGCTGGTCCTCAGAGGCGCCTGTCCCCAGTGCACC
CCTCAGGAGACCAAACAGATCCAACGAACCCTGTCCTACGTCCAACGGAACTTCCCCCAG
GAGTGGGCCAAGATAGTGCGACAGTACGCGGGCTAA
>Unigene045922::Unigene045922_01::g.41193::m.41193 Unigene045922::Unigene045922_01::g.41193 ORF type:complete len:223 (-) Unigene045922_01:594-1262(-)
ATGAAGAGCCGAAGCTTGGCGGGCAACTGCGGCATTGGTGTATTTGTTATTGCCCTTGTG
ACAGTGGCATTGGCATTCGGCACGCCTAGCTGGCTGGTCAGCGACGATAGGATAAGAAGT
GCTCGCCTGGACAGACTAGGACTATGGAGTCACTGCTTCAGATCGCTTCCAGATCCTCTA
GATCAGTATCAAAGACGTTTCTTTGTTGGCTGTCGGTGGGTGTATGACCCCTTCACCACC
GGATATGATAGAATACGCGGATATCTGCTTCCTGGTTTCATGATCGCAACTCAGTTCTTC
TTTACGCTGTGTCTCATTGGAGTTCTGATTTCGACAGTTTTGGTGTTGATATTTTTCTTA
TGTTGCGGACCGGATCAACGCAGATTTCTAACGTTGATCAAAACCATAGGTTACCTTATG
CTCGGTGCAGGTATAAGCGGCTGCATTGCAGTAATAGTATTCGCAAGCTTAGGGAATACA
GATGGCTGGATGCCAGATCATCCAAATAATTATCTCGGTTGGTCTTTCGGGTTAGGCGTT
GTTGGTTCAGTCGCATGTATCGTAACGTCGGCGTTGTTCCTCACGGAAGCAAATATACAA
GCGAAGAAGAGAAAACGTTTCAGAGAATCTCAAGCACGATTTGAAATGGATCAAGAGTCC
AAGGCGTAA
>Unigene057594::Unigene057594_02::g.51537::m.51537 Unigene057594::Unigene057594_02::g.51537 ORF type:5prime_partial len:574 (+) Unigene057594_02:3-1724(+)
GCCCCGCAAACTTTACCGCGAGTGTCGCGAGTGAACATGCCCGCCCTCCGCGCCGTGGCG
CTCCTGGCCACCACCGCGGCGCTGGCCCTGGCCTCGCCCGCGGACCCATGCTACGAGGAC
GGCCGCCCCAAGCGCTGCATCCCCGACTTCGTGAACGCCGCCTTCGGAGCCCCCGTGGTG
GCGTCGTCCGTGTGCGGGCGCCACGGGCCCGAGCGGCTGTGCGACCCGCCGGGCGCCGAG
CCGGCCGACGCCGCGTGCCGCGTGTGCGACGCCGCGCGCTCCGACCGCCGCCACCCGCCC
GCGCTGCTCACCGACCTCAACAACCCGCACGACGTCACCTGCTGGCGCTCCGCCGCGCTG
CCGCCCGCGCGCTACGACTCCCCGCCCGACAACGTCTCCCTCACACTCTCCCTCGGCAAG
AAGTACGAGCTCACCTATGTCAGCCTCCAGTTCTGCCCGAAAGCGGCGAGACCGGATTCG
GTCGCGATTTACAAGAGTGTAGATTATGGCCTGACATGGCAGCCTTTTCAGTTTTACTCG
AGCCAATGCCGGCGGGTGTACGGGCGTCCGAATAAGGCGACTGTGACTGCCGCTAACGAG
CAGGAAGCGCGATGCTCCGATTCTCACAGACTGGGTGGCGAGAACCCCAGCGGAGCTAGA
CTCGCCTTCAGCACGCTGGAGGGGCGTCCTAGCGCGTCCAACTTCGACGTGTCCCCCGTG
CTGCAGGACTGGGTGACGGCCACGGACGTGCGCGTGGTGTTCAACCGCCTGCACATGGTG
AGCGAGGGCGACGAGGCGGACGGCGCGGCGCAGGGCGCTCCGGGCACCCAGAACTACGCC
GTGTCGGACTTCGCCGTCGGCGGGCGCTGCAAGTGCAACGGGCACGCGTCGCGCTGCGTG
CCCATGAAGGAGGGCGAGGCGGCGGGCGCGGGCCCCCAGCAGCTGGCCTGCGACTGCCGC
CACAACACCGCCGGCCGCGACTGCGAGCGCTGCAAGCCCTTCCACTTCGACCGACCCTGG
GGCCGCGCCACCGCCCGGGACGCCAACGAATGCAAAGAATGCAACTGCAACGGGCACGCG
CGGCGCTGCCGGTTCAACATGGAGCTGTACAAGCTGTCTGGTCGCGCCAGCGGGGGCGTG
TGTCTCAAGTGCCGGCACTACACCGCCGGGAGACACTGCCACTACTGCCGCGAGGGCTAC
TACAGGGACCCCACTAAGCCTATAACTCATAAGAAGGCCTGCAAACCCTGCGACTGCCAC
CCCGTCGGCGCGAGCGGCAAGACCTGCAACCAGACGAGCGGCCAGTGCCCCTGCAAGGAC
GGAGTCACGGGCACCACCTGCAACCGCTGTGCCAAGGGCTACCAGCAGTCGCGCAGCCAC
ATCGCGCCCTGCATACGTATCCCGCGCGTGGTGACGGCCGTGCAAGCCATGGAGGCAGTG
GAGGGCGAGCCCGGGCGCGGTAAGTACGGATCAGTGCGGCCGGTGCCGCGCCGGCGCACG
CACGCTAAACCTCAACAAGTTCTGCAGCCGAGACTACGTCATAATGGGCAAGGTGGTGGG
TCGCGAGGGCGGGCGCGACGGCCCGGCCGGGTGGACGCAGTGGTCTCTGTCCGTGCAGGC
GGTGTACAAGCGAGGCCCGCGCAGCCGGCTGCGGCGCGGCGCCGTGCCTCTCTACGTGCG
CGGCAAAGATCTCGCGTGCAAGTGCCCGAAACTCAAGATTAA
>Unigene026736::Unigene026736_01::g.25119::m.25119 Unigene026736::Unigene026736_01::g.25119 ORF type:5prime_partial len:852 (+) Unigene026736_01:1-2556(+)
GAACAGATTAAATCCGTCGTGCAAGAAAAGTTTCTATCAAGTGAAACAGTGGCGGCTGTT
CTTTATGACATCAAAGTGATTGACTCAGAATGGATCAAGAAGGAGAGGCTCTTGGCGATC
GTGGAGTATGGAGACGAGAAGGCTGTTTTCTGCCTGTGCACCTCCTCATATCCTCCCAAA
TCTTTTACAGACCTTTCCATAGAAATCGGTCTTCCTGTTGATAAGACTTTCAAGTGTGAA
ATAGACAACAAACCCACTGACCCAGAAGCGGTACTGTACCTGAATGTGCAGTCGCGCAGC
AATAAGTACAAGTTCGAGATACAGATGACTCCCCGCGTCGACACCTTCGTCGACGAACTG
TTCCGTGGGATAGAAGCCGCCAACTCTATTCCCACAAGCCAAGAGTTTGTTTGGGTGCAA
AAGTACTTAAGTAGTAAGAAGGATCACGATGACATCGCCAGCGCCCTGGTGATGCACCGC
GCCACGCTGCCGCGCGCCGGCGCCGCGCCCGTCGCCATCCGCGAGAGCATGATCAAGAGC
AAGATGGCAGACAAGGAGATTGATTACACATTCACTAAAAACTTCACCATTTTCTGTGGC
ACTTGGAATGTAAATGACAAATCCCCAGTCATTCCACTGAAGAATTGGCTAAACATAGAG
AAAGAGCCCCCTGACATATACGCCATTGGATTCCAGGAGTTAGATCTGTCCAAGGAGACT
TTTTTATTTGATCAAACCTTAAGAGAGGATGAATGGTTCCATGCTGTGATGGCGGGGGTC
GACCACAGAGTCAAATACACCAAGGTGGAAAAAGTGAGGCTGGTGGGTATGCTGCTGATT
GTCCTTATTCAGGAGAAGCATCACCCGCATGTACGCAACATTGTCTGTGACACCGTCGGG
ACCGGGATCATGGGGAAGATGGGCAACAAGGGAGGTGTGGCCATCAGGTTCGACTTCCAC
AGTACTTCCCTATGCTTTGTCAACTCACACTTGGCTGCACATGTTGAGGACATTGAAAGA
AGGAACCAAGACTTCAGAGATATATGCAGCAGGACCAGGTTTGTGCAGCCCGCACAGCAG
TCTAAAGCCATAAAAGATCATGACCAAGTGTACTGGATTGGTGACCTCAACTACAGGATT
ACTGAGCTTGACCGAGCTTCAGTAAAAAAACTGATTGATGAGAATAACTTTGCTTCTGTT
TTAGAATTTGACCAGTTGAAACAACAACACAAGCTGCATCAAGCATTTTCAGGGTATACT
GAAGGAGAGATAAATTTCAGGCCAACATACAAATATGATCCTGGCACAGACAACTGGGAC
TCCAGTGAAAAGAATAGGGCTCCAGCCTGGTGTGACAGAATATTCTGGAAAGGTGATAGA
ATTACACAACTAGCATACAGGAGTCACCCATCCCTGAACATCAGTGACCACAAGCCAGTT
TCAGCCACCTTCAGCACTGCTATCAAAATTATTGATGAGGAAAAATACAGGAAAATATAT
GAGGAAGTTATTAAGCAACTTGACAAATTAGAAAATGAATTGATACCACAAGTTAAAGTG
GATCAGACCGAAATTGATTTTGGCACTGTGAGATACCTGGAGCTGCAGCAGCGGACCATC
ACGGTGACCAACGTGGGCAAGCTGCCCGTAGAATTTGAATTCATTAAAAAGCTAGATGAG
GCCAGCTTCTGCAAGGAATGGCTCATAGTGGAGCCATATAAAAAGTGCATTTGTGCAGAT
GAGACATGTGAAATTCAACTAAAAGTCCTCATCAATAAGACTTCAGCTTGCAAAATGAAT
GCAGGAATGGACAAACTGTATGATATTCTAGTTCTCCATCTGTATGGGGGCAAGGACATA
TTCATAACAGTAAATGGAACATATGAGAGAAGTTGTTTTGGCTGCTCCATTGAGGTTCTA
GTGAAGCTAAACATGCCAATCCGACAAGTTCCTGTGGGAAAGCTCATAGAGCTTGAAAGC
AAAAGAGACCAATGTGTTTCCAATAGCTCTACCTACTCTATTCCTAAGGAAATCTGGTTC
CTGGTCGACCACATCTACCTCCATGGCCTGAAGGAGCCCAACTTGTTTGAGCAGCCAGGT
CTACACTCAGAAGTACTGCTGATAAGGGACTGGTTGGACAATGGCTCAGTGGACCCCATA
CCCGGGAGCATACACTCGGTGGCAGAAGCCTTGCTGCTGCTTCTAGAGAGTACCTCGGAC
CCCATCATACCTTACAACCTGCAGTCAGCCTGCCTGCGCGCCTCGGCCAACTACTTGCAG
TGCAAACAGATGGTGCTGGAGTTACCCGAGTTTAGAAAGAATGTTTTCTTGTACCTGAGC
GAGTTTCTACAAGAAGCCCTGCAGCATAATGCTGAAAATGGACTCGACGCAAAGACGCTC
TCCACACTCTTCGGCTCCATATTCTTAAGAGACAATCCTAATCAAATGAATGAGCCCCAA
TCTCGTATCAACAAACAAGTCATAGACAAAAAGAAAGCGCAGTTTGTATACCATTTTCTT
GTGAATGATCATAGTGATTTAATATTTACCAAATAA
>Unigene051905::Unigene051905_03::g.45765::m.45765 Unigene051905::Unigene051905_03::g.45765 ORF type:3prime_partial len:121 (+) Unigene051905_03:174-533(+)
ATGGGTGGGTTATTCAGTTACTTCCGGGGGCTGCTGGGGGCGCGGGAGATGCGGATCCTG
ATCCTGGGGCTGGATGGCGCCGGAAAAACAACAATTCTGTACAAACTCCAAGTCGGCGAA
GTGGTCACCACGATACCCACCATAGGGTTCAATGTAGAACAAGTCACGTACAAAAACTTA
AAGTTCCAAGTGTGGGATCTTGGAGGACAGACCAGTATTAGGCCCTATTGGCGATGTTAC
TATGGAAATACAGATGCTATAATATATGTGGTGGACTCAGCAGACAGAGATCGAATAGGC
ATATCTAAAGATGAACTAGTACACATGTTAAGAGAAGACGAGCTAGCGAATGCGATCCTA
>Unigene004762::Unigene004762_02::g.4692::m.4692 Unigene004762::Unigene004762_02::g.4692 ORF type:5prime_partial len:196 (-) Unigene004762_02:333-920(-)
CACTCCTCGCCGAGACCCCACAGCAGCATCATGTACAAGTTCGTCGCTCTCCTCGCCTTC
GTCGCCCTGGCGCACGGCATGGTCCGCCGCGAGGCGCCGGCCGGCAGCACGCAGCTGCAG
GACCTGGAGAAGCACGCGCAGGAGTTCCAGAAGGAGTTCTCCAAGCAGCTGAACTCGCTC
GCCTCGTCCAAGAACACGCAGGAGCTGCAGAAGGCGCTCAAGGACGGCTCCGACTCTGTG
CTGCAGCAGATCTCCGTGCTGTCCAGCTCGCTGCAGTCCGCCCTGGTGGACGCGAACGGC
AAGGCGAAGGAGGCGCTGGAGAAGACGCGCGCGGAGCTGCAGAAGACGGCGGAGCAGCTG
CGCGCGGCGCACCCCGACGTGGAGGCCAAGGCGCACGAGCTCCGGGACACGCTGGTGGCC
GCCGTGCAGGGCGCCGCCGGACACTCCGAGCGCCTGGCCAAGGAGGTCGCCGCCAACCTC
GACACCGCCAACCAGAAGCTGGCGCCCAAGATCAAGGAGGCCTACGAGGCCTTCGCCAAG
AACGCCGCCGAGGTGCAGAAGAAGATCGCCGAGGCCGCCAAGCAATGA
>Unigene049986::Unigene049986_03::g.44195::m.44195 Unigene049986::Unigene049986_03::g.44195 ORF type:complete len:196 (+) Unigene049986_03:81-668(+)
ATGTCGGTGATCAAGTCGATAGCGGTGTTCCTAGTCGGCTTCGTGTCTCTGAGGCAGAGT
TACGCGCAGGTGCCCCTCTTCGGCGCCTGCCCAGATGTGGCGGTCAAGCCAGACTTCAAT
CCTAATCGGTACTTAGGCAAGTGGTACGAGGCGGAGCGTTACTTCGCGTTCTTCGAGCTC
GGGGGCAAGTGTGTGACGGCCAACTACGGGGAGAAGGACAACGGCATGATCACCGTCGTC
AACAAGCAACTCAGCGTTTTCTCCGGCGTGAAGTCAATGATCGAGGGGGAAGCGAACCAA
GTCTCCCGGTCGGACGTCGGCAAGTTGGCAGTTCGATTCCCGTCCTTACCCTTCAACTTC
GCGGCTCCCTACTGGATCATCGACACTGACTACGACAACTTCGCTGTCGTCTGGTCGTGC
AACGACTACGGGATCATACATACAGAAAACGCTTGGATCCTGACCAGAGAACGTAACCCT
CAGCTGACAGTCTTGGAGAAAGCCTACTCCGTCTTGGATAAGAACCGACTGAACAGAGCC
TATCTCACTCGCACCGACCAGAGCAACTGTGCTGATGATGATGAGTAA
>Unigene032781::Unigene032781_03::g.30669::m.30669 Unigene032781::Unigene032781_03::g.30669 ORF type:5prime_partial len:113 (-) Unigene032781_03:520-858(-)
TCCGGTGATGCTTGCTCGGGCGTGATGCCGCCCTCGCCGCTGTGTCTGCTGGCCGCCTGC
GCGCTGGGCGCCGCCCTGGCCGCGCCCCGAGCTGCCTACGAGGAGTACGAGCAGGTGCCC
GAGAAGCGCGCGGCGCTGGTGCTAGACCGGCTGCTGGTGGCGCTGGACCGCGCGCTGCAC
GACGCCCCCCCGCGCCCCGCCGCCGGCCCCCGCGCCGCGCCGCTGCGGCTGCCGCCACTC
TATACTAGCGATATGAGTTCGCTGCAGCGGCGCGGGCAGGCGGGCGCGGGCCGCGGGCGC
ACCATGCGCTGCTACTTCAACGCCGTCACCTGCTTCTGA
>Unigene053393::Unigene053393_01::g.47278::m.47278 Unigene053393::Unigene053393_01::g.47278 ORF type:3prime_partial len:127 (-) Unigene053393_01:3-380(-)
ATGAGATTTCTGTTCGCCTTCGCCGCCGTCCTCGGCTACGCCTCCGCCGGAGTGCTGGGC
CCGCTGGTGTACGGAGCCAACCCTGGTGACGTCCAGGCCGCGCATATCGATGCCGCCGTC
GCCGCCCAAGACCACGTGAGGGCAGTGGGAGAGGGGCAGGCCAGAGCCGCGGAAGCCGCC
ATCCAGTACAACACTGAAGCCGTCAGACAGACCGCCGAGGCGCACCGTGACATCAACGAG
AACGCCTACTGGAACTCCGTAGCAGCCGGCCAGAACCTCGTGGCCGCCGCCCAGACCCAG
CAAGCTGCCCTAGATGGCGCTGCTGCCGCCTACCGCGCCGCCCATGTCGGAGTTCCCGCC
CTAGGGTACGCCGCGCCT
>Unigene017602::Unigene017602_01::g.15919::m.15919 Unigene017602::Unigene017602_01::g.15919 ORF type:complete len:113 (+) Unigene017602_01:237-575(+)
ATGCCTCACACGGTGCACTGTTTTCTTGTTGGCTTATGCATTTTGTATTATGTTTCTGCA
TACGAGGAAGATGCATATGGAATTCGGCTCCCAGCGCCAAGCCGACGCCACCACATAGCG
CACTTCTGTCCAACACTAGACATAGCCAGAGAATGCATACGAAGCTGCATACCGCTGGGA
AAACCAGCCTTTTGTGGAAAAGACCACGTCTGCTACTGCGGCCATCGATACTCGGACAGC
GTCAAAGATGAAGAAATAGACCCCAAGGAATCCTATAATCAGTTCAAGGATTTGTATTTG
AAGTATTTTGGACCCGAATTTCCAGAAGAAAAGGGTTAA
>Unigene023674::Unigene023674_02::g.22077::m.22077 Unigene023674::Unigene023674_02::g.22077 ORF type:5prime_partial len:798 (-) Unigene023674_02:457-2850(-)
CACTTTGGAACTATGCAGCCTGTGGAAGTTATTGAAATATTTTTATTATTTCTAGTCGGA
TCAGCCATATGTCGAAGCTCTGGACGAGTAAGCTATGGGAAACGACAAAGATGGCAGAAA
TACACCACTTTCCCACTACCTTACCATTCTCAGGGTCCCACCACTGACTACCTACTCGAC
AACCAAATGAGAAATCTCATCCTACTTGACAATGACAACACAGAACTTAGACAGACGAAG
CCACTAGGCCTGTTAAACTATCTAACAGGATCAATAGATCCTGACTACGTTACCAAAAAG
AATACCAAAATCAATATAAACGTAGTCTTAGTAAACGAAGGCAAGCCTGATAATAGTCTA
AGAGTTTTGGGTGATTTTGTGAAGGCCGTTTCGTATTGTTTGTCGCAAATTTTGAATAAT
GTTGAAGTGGATGCTGAGTTAATTGCGATGTTTGAGAATAAACTGGGTGTAGGAAATGAA
ACTGAAACACTTAAAACGGTTACAGATCACTACAATCCTAGCACTACTGAAAAATCTACT
TCTACTACAAATACTGGTACATTAAAAAATACAAATTATACAAGTACTACTGACAATCTT
ACCACTACTGATAATACAAGAACTAATAACTCTCAAATAATTACTATCAATGCTTTCAAT
ACTATAGAAAATCAAACTACTATTGATAATGCAAGAACTAATGGCTCAAGTACTACTGAC
AATCCTAGCACTACTGATAATACGATAACTAATGTTGATAAAATACTTACTACCAATAAT
TTCACAACTACTGAAAATCCTAGCACTACTACTGATAATAAAGAAACTGATGTATATCCA
AGCACTGCTGAAGGTCTTAGCACTAATGAGTTCATAGTATATCCAAACACTAACAACAAT
CCAATAACTAGTGAATTTGCAAGTACTACTTCTGACTATCCAAGAACTACTCGCACTTTA
AGATCTACAAATTCTCCAAACACCAAAAATAATTTAAGAACTGAAAATAAAAGGGCGACT
AAACATAAAGGAACTGCTAACAAACTACGCACTACCGATAATCCAAACGTAACTTTAGAA
GTATGTAATCCTTTAGATCCCTGGTGCCTCTATCGTCTTGATTATTTGAAGGACGTTTTA
GACGTGATAGAAAAAGATCCTAGAAACGCAAATAAAATAGCGAGACCTTCTAAAGAAAAC
TCCCTTTCATGGTTGTTGGACGCAGTCCAGAAGATAGAAGATTCATTTGTAAACATTGGG
CGTACGGGAATATTTCAAGTAATCCATGAACATTTAACTGGGAATGTAAACAATCTGAAG
CAAGAAGTTACATCTAAATTGGAGCACCTAATTCAGAGGATACATCGCAATGAGAATATG
ACTGCAAGATCTATGTCTCTTCATTATAGGTATGATGCACCAACACCGATTGACACTGAT
GAGGCAAAACTGAGAGAATATGCTCTGAATGGCTATCTTTCAGATACGAGAGAAGCAGTC
AATGATATCTTAAAATTAACTCAAGCTCAACTCGGAAACGACTTGGTATTCGAACTAGAC
AACACACATTACTGGAAAATTATTTGCCAATACATGTGGAATTATAACGTGAAATTCAAA
CCGGATTTGAATAACTCCCTATCGGGGGACTTTACAAATCTGTGGCGGAAAGTCTCCGAA
ACACTGATGACGTTTTTGTACACTGTTCGTCCATTGGATGTGCTTCCAGAACTGGTGTTG
GAGCATCAGAGATTCCTCAATCTACATCATCAATGGGAAGCTTTACGCACAGCCTTACGA
GCCACCCTTTCCCGCCCCTATTATAACATGAAACTTGACATCTATTGGCTACGCTGTCTA
GACCACGACCTCTCGTCTAACGCCTTCAGTGACTCCGCCTTGCCTCGACAGGAGCCCCTG
GTCCTCAACGCCGTGGAAAGCCCTCTCTGGCTGGAACTCAAACGCAGCATCGTTAACATC
CTTCGTATAGGAAGGCAAGAATTCCAGGATACCTTTGGACTGTCCCTATTCTCTATTAAA
TATTGGTCAGTCCTCATGAACGAAGCTATACTGATCCTTGATGATTTCAAGCCGAGTGTG
CACGGTGATTCAGAGCTGATTCGGCTCAACTGGATGGAGTTGGCTGATCGACTGATGTGG
CTGATGCACAGGATGCACCCTGTTCGCAGCAGTGATGAAAAGGTCACTTACCTTCGAGGA
GTTTGGAATAAGATGTACTTTGACGTTTTGGAGAATTTGCTAGCAGTTTCTAGAACTGCT
GGCAGTGACTTGAGGCACAATAAAAAGTGGATGGTTAAAGTGAATGCAGGTTGGAGGAAT
CACTTCCAGAGACATCCACCCAGCTATGTGGAAAAGCTGGTCAGTTTGCTGTGA
>Unigene025986::Unigene025986_01::g.24558::m.24558 Unigene025986::Unigene025986_01::g.24558 ORF type:5prime_partial len:287 (-) Unigene025986_01:25-885(-)
GTCAACAAATTCAAGATAGTCGGAATTAAATTCTTCGATATTTTATTCTGGGCCCTGGCG
CCGGTATTGATGTCGGAACTCGGAGAAAAAGAGTGGGAAAACCTCAGAATGTTCTTTCTA
CATCTGGCCACTTCTCAGTGTCAAATACCTATCGACAGAATAGACGAGTACATGAAGAAG
CACGTCGGGGACTCCTCCAAAACTATCAGACGGAAACTGATCAGCGACAGCGAGCTGAAC
ATAATCGTGAACGACATCGCGAACAGCGACGACGAGAGCGTGGAGATCCCGCGGCTGCTG
CTGGGCGACGACTGGGACGCGCCCGGGCTGGACTGCAAGGCCGTGCCCGAGCTGGAGATG
GGGCGGCTCAAGAAGCGGCTGATCGAGGCGTCGACGGCGGACGACGTGCGCATGTGCCTG
GTGAAGCTGGCCATGATGGCGCCCGCGTCGCCGCTGTGGAAGCTGAGTCCGTCGTGGAAG
CCGGCGGGGGCGCTGGGCGCGGCGCTGGGGGCGCTGCCGCGGGGGTTCCTGCAGGACTTC
GGCTACGTGGTGTCGGGGGCGGCGCGCGCGCGGGCGGAGGCGGGCTGCGCGCGCGTGGCG
CTGTCGCTGCTGTCGGTGCTGGAGGGCGAGGCGCGCGGGCAGCTGGGCGGCGGCGGGCAG
CTGGGCGGCGGCGGCGCGCTGGCGCGGCTGCTGGGCTGGGAGCTGCTGCTGCTGCAGGTG
CTCGTGGTGCTGGCGGAGTGGCCGCACCACCGCCTCAACCTGGCCGCGCTCGCCGCCAAG
TGCAAGGCCTGCATCGCGGCGGCCAGCTCTGGCGACCAACTCGTGCCGAGGCCACAGGTA
AATAAGGTTTTAGACTGTTAA
>Unigene041427::Unigene041427_02::g.37802::m.37802 Unigene041427::Unigene041427_02::g.37802 ORF type:complete len:275 (-) Unigene041427_02:1764-2588(-)
ATGAAGGTGCTAGTGGTTTTGTTGCTATTGTGTGCTGGCGGCGCCTACTCGGACATGTCT
CAGGACTGCGACATGGCGGCGTTCTACTTGGAGCTGGGCTGCACGCCGTCAGCCGCTGAC
AACGGCACCTGCCCGCAGGCCTTCACCTGCCCCGACCTGCACCCTGACCCCACCATGTGC
TATTACAGAGGAGTCGCTTACAAGAGCGGCGCGACGATCCCCGAGTCGCTCGTCAGGAAC
CCCTGCTCCATGTACTGCAGTTGCTCGCTGCGTGACGTCACGCCACAGTTCCATTGCGTG
GCCGTCGACTGCCCAGAGTTCTTCAACTCTGACGAAAAGGAGCAATGTATCTACACGTAT
CAGCCCATGGAGTGCTGTCCGACGGCCAAAGTTTGTGGAAAAGACGCGATCGCTAATCTG
AGCACATGTGAAGTGGACGGCAAAGTTTATCTCGAGGGTCAGACCTTCAAGAAATCGCAC
AAGACTTGCGTCTGCTCAGCGCAGTGGAACGGTAGTACCGACAACCCCGCCGACTGCCGG
GAGGTGAACTGCGGCATCGAGATCCACTACCAGGACAAGTTGATGAACCGCTGTGCCCCG
GTGTTCGTCAACGCTCGATCATGCCCCTTCACTTTTGAGTGCCAGACGCCCAAGTCCAAA
ATTATCCGTGGCCTGAACGTGCGCGCGGCGGACTCCCAGTGTGTGTTCGGGAACATGACC
CTGGCCGTTGGAGACGAGCTGGTGGCCGACGAGCCCTGCACCATCTGCACCTGCGAGGTG
CCGCCCTTCGTCACGTGCGTCAAGAAGACCGCTTGCGACAACTAG
>Unigene048098::Unigene048098_01::g.42469::m.42469 Unigene048098::Unigene048098_01::g.42469 ORF type:5prime_partial len:135 (+) Unigene048098_01:1-405(+)
ATTCGCACCGCGAAGCCATTTATAAACTCTGCCAGCGGACTACAACTCCACAATACACCT
GACAGTCCCCTCAAGATGGCGTCCTGTCGAGTTATCACCATTGCCGCGTGTCTGCTGGCG
GCGCTCGCATCAGTGGAGTGCGTGGACCATGTCACCTATCACGATCCGCTTTACCATCAG
CAAATGGGATACCCGATTCCGACTGAGGAACCGGTGTGGGAGCCTCGCTTTGGCAGATAC
AACTTGAAAACTTGGCATGGAGTTGCCCCTGGTGGGGATGAACGTGCCCGCCACTGGACA
GAGACGGCAGTTTTTTCAGTGGAGAGGGATAGCCAGGGCCACGTGGTCAGCTTGCAACAG
AAGAAGCTAATCCGCCAACCGCGACAGAACCCCATCAAAGGCTAG
>Unigene048099::Unigene048099_02::g.42470::m.42470 Unigene048099::Unigene048099_02::g.42470 ORF type:5prime_partial len:126 (+) Unigene048099_02:1-378(+)
ATTCGCACCGCGAAGCCATTTATAAACTCTGCCAGCGGACTACAACTCCACAATACACCT
GACAGTCCCCTCAAGATGGCGTCCTGTCGAGTTATCACCATTGCCGCGTGTCTGCTGGCG
GCGCTCGCGTCAGTGGAGTGCGTGGACCATGTCATGTATCACGATCCGCTTCATCACCAG
CTAATGGGATACCCGATTCCGGCTGGCGCTCCGGTGTTGGTCCCCCGCTTTAGCAGATAC
AACTTGAATACAAAATACCGAGGAGGGTATGAAGTTCCCCGTGGTTGGGGTGCCCTTGGC
AGCCAATGGCAACCGAGGGTGGTCTGGAAATATCTGAAACCCGGCGACGTCGTAGTCACC
ACTACCAACATCGGGTGA
>Unigene053474::Unigene053474_01::g.47339::m.47339 Unigene053474::Unigene053474_01::g.47339 ORF type:complete len:127 (-) Unigene053474_01:212-592(-)
ATGGCAAGGTTTTTTAGTATCTTATTAATCACGTTGGTAACTTTGACAATGCAGACACAG
GCATCACCGCAGTTCGAATCGTCTACGATAAAAGCTTTCGATGTAGTCTCAGACAGAACC
ATATCAATCATTAATAATGAATTAGATCACAAGGCTAAAACGCTTGCTGAAATATTTACA
ACTCTCATAAGGGCTTTTCAAGAATTCAAGACAAATGGGATACTGAGTTTTAATAATAAT
TTAGTAGTTGATTTAGTGCAAATTTTTGAAATTGTGAAGGAGTATTTTGCAAAGTCAAAC
TTAATAAGAGATAATAAGAGCAAGCACGAGTTGGCCTTTGAGGAGCATGAGGAGCATTGG
GAGAATGTGGCTAATAATTAA
>Unigene040776::Unigene040776_04::g.37187::m.37187 Unigene040776::Unigene040776_04::g.37187 ORF type:complete len:855 (-) Unigene040776_04:684-3248(-)
ATGTCTAAAACTGTGTTGTTATTTGTGCTCAGTGGAGTTTTGATGATATCATCCCATCCA
CTGCTGCAGTCACTTCAGTCTTGTCCTATTCATGGAAATAAGGCTCTTCAAAATGCCCTG
CTCTCCGCTCTTCCCATGGAAATTCCTTTCAACTTTAACCCTCCACAGCTACTTCAGCAG
ACATCCCAGCAGTATGCTCCTCAGCAGCCAGTAGCTTGTCAAAACTGTCAAAACAGTAAC
TGTCAAAACAGTAACTGTCAAAACAGTAACTGTCAAAATCCCATACCCAATGAGGTCAGT
CAAAGTATTGTTAGCAGAGTACTCTCCAACCCGGCGATTCAAGCAATAGTGAACCAAAAT
TCAAAGCCACCAAATCCTAACACTCAAGTGGTCAATAACTATTTCATAATACCACCGGAG
CTGCTGCTAAATGAGACGAAGAATATAGCATTGAAGCCTAGAACGCCATCTTGTAATGCT
GTTGATACACCGTATATGCCTTACCCACCCTGTAGACCTCAATGTAATGAACGCCCACTA
GATAGATGCCATCAATGTCTGCCAAGGCAAAACGACAGATGCATGCCATGCAGAAGACCT
GAGCCACCTAGAAATGTAGATAGTCGATGTAGATTACCTCCAAAAACTAGCTGTGATGAT
GGACCTAGAGTTATTGACGACCAAAAAGCCAAATGTGAAAACACTGATAAATGCAAAGTC
ACAGAAGAAGATATTAACCCCTGCGGAGATTTCGAGTATGAAGAAGATAACAGACCACAA
ATTAAAAGAAGTGGTGTGAAAGAAACAGTCAAAGAAAACAATACGGATGGTAAAAAAAAG
TCTAAAACCCAGCAAGAATTACGAAATAGTATTCGTGAGATGTTACGAAATGAGGAAATG
ATATACAGGCAGCGAGAACAAGAACATTTAAGAAGGCAGAATCAAAAACCAAGGGCCGAA
ACAAATGTTAAAGGACATAATAATCAACCGACTACTACTATAAAACCTGTAGTAAAACCG
AAAGAAAGTACCAAACGCCCGAGCACTAGTACGACTGAACGAAAACAACAAGAGGTTCCC
AATAAATCATTGCCAAAAAACAAAACAAATAATACAAGGAAGAACGCCACAGTCGCTCAC
GGTCAAATGAACAAAGGAAATAGAATGTCACATGGTCCAAACGATGATGCAATTATCCTC
GACATGAAAAAGAAATACCCAGAAATGTCAGAAGCTGTTATTAGAGACCTACTTGGTAAT
GTGAAGAAACAGTACAGACACCAGCAGAGTCCATATCCAATGGGTCAATATTACTACCCT
GGCTACCCTCCACCTAACTATAATAACTACAATCAAGGATATCCACCGCAGTGGTATCCC
CATCACATGCCTCATCCAAATGCTAATCAAATGAGACGTAATCAAAATGGAGCCCAACAA
AATGGAGCAAGTAGTAATGCAAATTCTAATAAACAAAATACAACAACAACTTCTAGCACG
CCAAATGTAAATAAAAAGAACCAAATTGAATCAAACAATCAGGTCAACAGTTCAAATACA
TTGGAAATAAATAATGCAACAGACAAAACTACGACTACTGTAAAGCCCGTAACTGAAACA
GTGAATGATGTGACTGAAGCAACTGGTGTCGAAAATGTTTCTGAAGAACCAAAAGTAGAT
GAAATGAATGCTTCTTTTGTAAGAAATGGATATTTACATGGTGGACTACGAGCATTAGGA
ACTGAAGATGAAATACCTAATCTTATTGGAAATGGTATAGTAGACGATTATTTTCCAGAT
TTTAAGAAAGATAATTTAGCATACTCCTTTGGAGATTACGCAAGTGATATGTATGCTGAT
TACTATGACGATGACATTCAAAGGAACGAACGGACTATAACACCAGATAACTACCAGGCT
AGAAATAGTAAAAACCATAACAAATTATCAAGGAAAGAGTTCTTAAGAAGACAAAATAGA
CGCAGAATAAATGCAAGGAAACGAATCAACAAAGAAGATTTTGTGCTAAATGAAGAAAAC
TTTGAACGCGAGCAAAAACTACCTGAACACTTAGAGAACAAAAGCAAAGAAATAGTTTAC
AAAACACCTCCCAGTCTAGAGAATCCAGATTTCCAAACATCCAAACTGAACAGAGAATAC
TTTGATCCATATTCCTCGAATAACAACAAGGAGTTCGATTACCCAGTCTTCAAAGCAGAA
TATGTTTCAAACGATGAAAATGAAATAACTACAACAGAAAATGCTGCATTTAAATCTTCA
ACATATTCATTCGCTAAAACACCGTATTACTATTCCAGCACTCCAGGCAATACCGGTCGA
TTGGCCACTCCTAAAGACATAGAAACATTTTTCGCCAATTCTAAGATGATCAAATACGGT
CATGGTAACTACGATAGTGATGAGGTAACAACCACCATGGCTTCTCCCAAAACAACAGTG
AATATGGAAGAAATTGTTGGTAAGCCCAATGAATATGCCATTGACGGTGATAAAACTGTA
GTGTTAGCTAAGTCATTAGGTTATCCAGACGATTATGAGTGGTAA
>Unigene048100::Unigene048100_04::g.42473::m.42473 Unigene048100::Unigene048100_04::g.42473 ORF type:complete len:146 (+) Unigene048100_04:387-824(+)
ATGGCGTCCTGTCGAGTTATCACCTTTGCCGCGTGTCTGCTGGCGGCGCTCGCGTCAGTG
GAGTGCGTGGACCATGTCATGTATCACGATCCGCTTCATCACCAGCTAATGGGATACCCG
ATTCCGGCTGGCGCTCCGGTGTTGAACCCTCGCTTTAGCAGATTGAATAGAGAATACCGA
GGAGGGGATGGAGTTCCCCGTGGTGGGGATGGACGTGCTCGCCGCTGGCGAGAGACGGCG
ATTTTTTCAGTGGAGAGGGATAGCCGGGGCCGCGTGGTCAGCATGCGACAGGAGAAGCCA
ATTCCACGCCCGCTAGTGGAGAGGCCAATTCGTCGCCCGCTAGTGGAGAGGCCAATTCGT
CGCCCGCTACTGCAGAGGCCAATTCATCGCCAGCTACTGGAGAAGCCAATTTATAGCCCG
CTTATCTGTGGTCAGTGA
>Unigene023122::Unigene023122_03::g.21415::m.21415 Unigene023122::Unigene023122_03::g.21415 ORF type:complete len:119 (+) Unigene023122_03:871-1227(+)
ATGTGGCATATAAAATTATTATTTTATTGCGTTACGTTCACTGTTGCTATGTGCAAAGAC
TTTGTCTACGAATTTGGCCAAGACCAAATTTATTACTTCATCTTAGGCAAAACAGAGGGT
GAAATTGTGAATACAACTACCAATGTGGAATTGGATCCTTTGGCTCCGGCTCCTGATTCG
ATCAGCTACGTGAACGTGACAGTGTCAGGGTTGAGCGACCTGGATGCACCCAACTCCGTG
ACGTACAACGATACGAGTTATGTCCTGACCATAGACTACTCTCAGTTCAGCAGTATCGAC
CAGCCACGCCACTACACCGTACAGTTCAAGGGATTTGTGCCCATACCGATCGCCTAG
>Unigene013090::Unigene013090_01::g.11714::m.11714 Unigene013090::Unigene013090_01::g.11714 ORF type:internal len:123 (-) Unigene013090_01:3-368(-)
GAAGGTCACGTGTCCGGGGTAGCAGTCGAACCTCTAGCGGTCGTTCCTCCAGAAATATAT
GTAGCATGGACAGAAGCCACACAAGACGTAGCCCTCAAACACCGCGGCGGCGGCGACGAG
GCAGTGAGTTGGAGCGAGAGCGACGAGCAGGGAACACAACACGCTCTGTCTCTGTCTAAC
GACGGTTTGGTGACTGTGCGCGGCGTCGGTCATATTGGAGTCAAAGTGCACTTGAAGCAG
TACCCTTATGTGAAGGCTTATGGACGGGTGTTATCAGCGGTAGCAGAGTACATGCAAGTG
TCGGGCTCGGGGCGCGCGCGCGTCGCCGCCCCCCACCCCCTGCACGTGGCGCTCACCGGC
ACGCAC
>Unigene019297::Unigene019297_01::g.17939::m.17939 Unigene019297::Unigene019297_01::g.17939 ORF type:5prime_partial len:128 (-) Unigene019297_01:157-540(-)
AATTTTCTTTATAAGTTGGTGCGCCGGTTTTCAGTATTCAGTTATCAGAAGGGTTTCAAA
ATGAAACTGTTTGTGTTTGTTCTGTCTATATTCGTCGTCATGGCTGCAGTGCTTGCACAG
CCGCAGGGGCGTTTCCGCCGCAAGCTCGACGACGCCGACCACTACCGCCCACGAGGCGGA
GTGCTGGCAGATGACGAGGCGCAGGCGGACCCCCCGGAGTGTACTGACGAGTACTGCGAG
CCCCCAACACACCCCCCCCGCGCCCCCGCGGCGAGACGCCAAGGCAATGGCTGCCCGTTT
GACTACTGCCCTCCCACCGTGCACCCCCGCTCTAAGATATATATAAAGCTGCAAGGATTA
GAGTCTGGCCCTGGTCTGCCGTAG
>Unigene019389::Unigene019389_01::g.18045::m.18045 Unigene019389::Unigene019389_01::g.18045 ORF type:5prime_partial len:131 (+) Unigene019389_01:1-393(+)
TTCTTGCCCACTCCAATATTCTCTGACAATCATGTACCCATGGTGACGGTCCCGGACGAC
TTGACTATAAACCTGAATGAGGAAGAAGCCAATGAACTGAGAGAAGATTTAAATTCAGTT
GGTGTAACTAACGGTGCTGAAACAAGTCCTAGTCCTCGAGGACCAAGATCAAACCCTCAG
TTAAGTCCGAGAGGGACAAAGCGACGGCACAGCCCTGACGACTGCCGGCATCACAACAAT
GAAACAGAACTGGAGTTTTTCTCAAAGTATGTTGTACAAAAGTTGAGAAAAATGGAAACA
AATCAGAGGATTTATTCTGAGAATATAATTAACACAGCCTTAATGCTTGGTCAGCTTGGA
AAACTGAACGGAAAATCTAGAATAGCTGAGTAA
>Unigene023969::Unigene023969_01::g.22499::m.22499 Unigene023969::Unigene023969_01::g.22499 ORF type:internal len:942 (+) Unigene023969_01:3-2825(+)
GAACAGTTCAAACGCGCGGCGTGCGCTTCTCACAGTAGACGGTCTCGCGGTCTCAGCTCG
AGCGGCGGCAGTGCAGTGTGCAGTGCGATCAGTGAGTGCTCCAGTGCCGCAGCGACCGCC
GCGCCGCCCACACGCAGACACACAGGCGGACCACAGAGGAGGCGGCGGCAGATGGATCGG
CGGCGCGCAGCGGGGGCGCTGCTCGCGCTGGCCGCGTGTCTCACGTGCGCTAATGCAGCA
CCAACGACAAGCAACCAAACGACACTAGATTTATACGACTCAGACACATCAAATGGCTGC
TACTACAACTTCCAGCACTACGGCGAGGGCGACCGCATCATGACCAACGAGCCGTGCCTC
AACTGCACGTGCCACAACCGCATGCTCATGTGCTACCTGCGCGTGTGCCCCTTCACCAAG
[truncated: 200 more rows]

## Sheet: B
Supplemental Table 8B: Sequences of male accessory gland proteins predicted to be secreted-Amino acid sequences
>Unigene048202::Unigene048202_01::g.42599::m.42599 Unigene048202::Unigene048202_01::g.42599 ORF type:3prime_partial len:963 (+) Unigene048202_01:684-3569(+)
MRGPSPRRGPLRPHGLLLVSAALVLASPALAAPQETTLRNHLNIVCIQPESQLCLTWPAR
LKNTRRIFESLSMSLDVDKNCGYSDLTPVSARSQYLIMVTPLNSLLSTRNFHCKSIGTIS
VPDSEDDGSTRVRRQTGYPPRGKYRGQTQSQYLSIDRGAGGDDGKAEARSTADESHASVS
GKSGMGQAQSQTIFDPSCDDCLGGGSLGAENLKRQPGAGYPAGSTYPAGGPGQSPGGIGG
YGPGSRDGSYGRTPTGAGKHDQGGTSPYGQTPGSGMPGTYGQTPTGTADDGRGTDTYGQG
GPGRYGQTGPVGYDRNGPTGAVGSTPGGPNMPGTYGQVPGGLMPGQATHGQLPGGSAPGY
NGVNGPNNYGQTPGGTPGVPGSYGQMPGGPGEYGRPGPNTGGPIAGVGGPQSGLSGRNQN
NVGGPGGDGSYGHTPGGVGPNQYPDRSWTSGPRGPGGDGTYGHPGQTGVDGRYGQTPGAI
VPGSPGYGQSPGYTTGGDGTYGQAPRGTGDTGYGQTPVGSVPGGTRYGEDARYGQTPGGI
LPGQRGTSGNIPGNYQGAQIPGADGHDRRPGAYGATPGAIGPYNQAGTPGNTYGQNQGGI
SPGPYGPGGPGTSQGTPGSGPQGLIPSGGKWPSAGTFLGANGETIVCCIVDPKSGHYPGS
VGYDQNGPRGTQGGYIPGGPQGNTGVQGPGGHAVGGPQGPEGTGTGYRLGGMQGQGYGPG
GTQGSGTYIPGGTQGTGGYMPGGTQGTNYGPGGAQGPGGVQGPGTYTPDGTHGIGGAPRP
GYGPGGTQFTAPYGPGGTQSMGPGGNQGTGTGAYRPGGTGYVPGGSQGTGPYGPEGTQGT
GGYTSGDTQGGGPYGPGGVQGTGGYNGPQGPGGSPGTGGYGPGGTQGSGYGPDGTQGPGG
GVGPGGFRPGGPQGPGGTQGSTGYTPGGTQGTGGYIPGGTQGTGAYVPGGTQGGGYIPGG
TQ
>Unigene040814::Unigene040814_04::g.37298::m.37298 Unigene040814::Unigene040814_04::g.37298 ORF type:5prime_partial len:793 (+) Unigene040814_04:3-2381(+)
PGGTQGTGGYMPGGTQVTGGNIPGGTQGTGGYIPGGTQGTGYTPGGTQGTGGYIPGDTQG
TGYTPGGTQGTGGYIPGSTQGTGYIPGGTQGTGYLPGGSQGTGYMPGGTQGPGYTPGGTQ
GTGGYIPGGSQGTGYVPGGTQGTGYIPGGTQGTGIVPGGTQGTGYVPGGTQGAGYTPGGT
QGTGYMPRGTQGTGGNVPGGTQGTGGYVPGGTQGIGAYGPGGTGQNVDYNGIPQNVIDPN
SIAGTLDDDSEALASISQDVNGTIASASSKGGNEKGRAQTQVQGTYTGSGSFSAQAQISD
ETKGAQSEVSGGKQGATSNAQGKGRNNKSQASVQLGSETGSLLTQAQSGGTSHSSNTQVQ
GSVKGGMADAQARGPGSTQSQAQIGFTPYKDGDKSVHETLTNPFVGGGTASAQSSGKIGQ
SQSQLQGTFKYGITYNGAAQAGSSLDKDAVFPNRMPFNKIDVFDENNKNINISEPSIPSA
VLPTPQGISNIDNDIKTEAPLDKKGSHPHSDHHLAAAGAAPMGTPAPVGSRRSFPSTHVN
NPAEYEYTTDKDEMGDEYDLEPGMEAEGDYTNFDEFGRDDTAHQNLRSSGRKSLEVKQST
GGSTQHILLGSLRDQDAEITQRSSEQRPDYSRVYQPGERVPGTGGYTIPMGFTGSVKSVS
SKDRTYAIGSRDSPSQAQTVSLKPGSGRVKYNTYPKSPTYSSYGQSVKPKDLKSLYGEKA
DDGRYMTVSKSVTGALDGDNHVKKQYSHTYYSKASSCGYFTFTCNLVSGSGGRKKVCRPK
IPTNPDGTPMKC*
>Unigene031538::Unigene031538_01::g.29830::m.29830 Unigene031538::Unigene031538_01::g.29830 ORF type:5prime_partial len:171 (+) Unigene031538_01:2-514(+)
AIEGKGYKEYKLGDYSTWLQKRVENGKNWNKIRSCLVESKVCSKLEAKFVNVPVNSFYKE
HLTALQSGCCKPSDECGFEYVNPTTWTKNTTGTHTNPDCQTWDNAKEKLCFDCQSCKAGL
LDNVKSAWKKVAIVNIVFLVFLIIVYSVGCCAFRNNKRDDSYSRTYGYKP*
>Unigene032756::Unigene032756_02::g.30651::m.30651 Unigene032756::Unigene032756_02::g.30651 ORF type:complete len:213 (+) Unigene032756_02:118-756(+)
MNKLVHLLILFVLSVVVKSKVINNDRFYYFAYGSNLLARRLHIQNPSAFFISPAKLKDHR
LDFNMYTKTWRGAAATIVPDHGSVVWGALWTIESSFLKHLDDQEGRPLDAGWYFPKFVNV
TVPGGAVVEARTYQETVNPPKVDPENIPLERRPSNTYMQVIIDGAIQCGLPPHYIQYLYT
FPTNGRVAARKMLEQLGYLHYAENAENNYTHL*
>Unigene056697::Unigene056697_03::g.50535::m.50535 Unigene056697::Unigene056697_03::g.50535 ORF type:internal len:659 (+) Unigene056697_03:2-1975(+)
APPARLPGPAGRAAAKSAGGRRGAHITPHSPRQASAMDVEEFRVRGKEMVDYICTYMTTL
KSRRVTPSVEPGYLRNELPSEAPEFPEPWEDVMRDVESKIMPGVTHWQHPRFHAYFPSGN
AYPSILGDMLSAGIGCIGFSWAASPAMTELEIIMLDWMGKAIGLPPAFLALEEGSKGGGV
IEGSASECALVTLIAARANGIKRLKHQFPTVDEGLLLSKLIAYCSKEAHSCVEKAAMISF
VKLRILQPDENGSLRGHTLKKAMEEDEQAGLVPFFVATTLGTTSMCSFDNLAEIGPVVRR
FPAVWLHVDAAYAGGAFLCPEHKSHLNGVEFADSFNTNPNKWMLTNFDCSLLWVTNRYLL
TSALVVDPLYLQHCYDHTAIDYRHWGVPLSRRFRSLKLWFVLRSYGISGLQKYVRKHCEL
AKYFEKLVKKDDRFEVCNNVQMGLVCFRLVGGKEESGEQVDELNKKLLTTINASGKIHMV
PASVRDRYVIRFCVVAQHATREDIEIAWDIITDFATELMEGPDKQRDLNEERARRDRATL
AHKRSFFVRMVSDPKIYNPAINKTPPPAPTSPKTPLSATPATPDAPSLVENLEEPLATKP
STWISWPLAFFFQSVDHDANDLPLRFRHLDTMVRLKSPGQRRGSTPCASPERRAPSPN
>Unigene021597::Unigene021597_01::g.19979::m.19979 Unigene021597::Unigene021597_01::g.19979 ORF type:complete len:172 (+) Unigene021597_01:573-1088(+)
MVHGGSNTYARRKIGTRSCAVMACASADDVTLCGSRYNRTEDTTIIEELKIKMTTAHVPH
NTTLDCENAVFFPNTVQNNHLPLEPSNYTLIIKTYKIHKHAKHAPKKTKKQVKAIMRLHR
AHDNLVSFAIWSRNYLEDVNLRGVQKPEGVELAVGEGAEYVMDNVGRGMDL*
>Unigene003468::Unigene003468_05::g.3226::m.3226 Unigene003468::Unigene003468_05::g.3226 ORF type:complete len:368 (+) Unigene003468_05:1893-2996(+)
MNSEFYPGWLTHWGEGFQRVATAPVVATLDDMLRTNASFNFYMFHGGTNFDFTAGANYGP
TYQPDITSYDYDAPLTEAGDPTEKYYAIRSTIEKYYPQVRDIHLPLASTKAGYGSVPVVA
KLQLLSSEGRTALGKKEMVEGSSLPTFEQLRQWAGLVLYETTMYTDSGDVEDTRLLSIAK
PRDRIYVYVNGVLKGILSRMHNILSIPLVVKNNTVLSLLVENQGRINFGDKLHDKKGILS
PVLLAKKVLNGTWEVTGFPLENVDVTGHDNPESTDRGPVLYEGAFTLPNNTQLLDTYLNP
TGWGKGYIWINGHNLGRYWPREGPQVTLYVPGVWLQPPPAANRLQILELEAAAPGLDVTF
VDTPILG*
>Unigene028172::Unigene028172_03::g.26966::m.26966 Unigene028172::Unigene028172_03::g.26966 ORF type:5prime_partial len:939 (+) Unigene028172_03:1-2817(+)
SHVETVLSRSRRGCCKQTRAVSSARRSRPHSSQGRDTSALLTGPHSSSGAASAMLWAVLM
LAACSAGHGSVLELSLDSDGGNVQWMVENQNGSISVPGRVPGGVYSDLRRAGVLPDLLWQ
DNDVATRWVSYDNFTYSTNFQVRAEHLATRAANLVLRGADTVAFVELNGRPVGATNNMFV
RYVFDVKPYLKEGLNTLRVSFASAVLAAARRSARHYAAPACVPGVYRGECHANQLRKMQA
SFAWDWGPAAPGQGLWKSAFIEFYDSAIIRSVTTHITKEDKQWRLRVKVYLEMTGWRETG
ELQARLALGAQGAVTVAKQVTLVARGDGTADAEIEMTVSENVVSLWWPNGYGAQPLYDLT
VTFSSNSLQETSTRSIHVGFRTVEVVEQDIAEVLGNTTQSTGLTFYLKVNGYPLFMKGSN
WIPAHILPELGGDEDTVDSLLQAAVEAHMNMVRVWGGGVYEHERFYRRCDQLGLLVWQDL
MFACSMYPTDKEFLDTVRVEIEQNVLSLQHHPSLALWGGNNENEVALRGSWYTHPSEFDK
YKAEYIKLYVDTIKPIVHSLDPGRRYVVSSPSNGLESEREGYIAANPYSPNYGDTHYYNY
LADGWSFDIYPLTRFASEYGFQSLPSLTTLKTATNKSEDLSLDSEFMARRQHSPNGYSFI
ESEMNRHLQLFKNDSKYFEKFIFYSQISQAMSIKTETEFYRQSQATWYTMGALYWQLNDV
WQAPSWSGIEYGGKWKMLHYFAKSFFAPVLISPRLHLTGKVDVYLLNDRLVPLLGGQLLV
EVFNWTSLTPVDSKTYTVSAKPLSAQKQDITLDLWKQNKKEVFLRFSLKAEGVAWSPMNY
VFPVPLKDVVGLQKPTIQITVSHRIRLHSGETQHIVHIVTDRVVLFLWLEAPAPGRFRDN
GFILAQPYLRTAFLTAGNITTSELQEAITYQYYLNEIS*
>Unigene003090::Unigene003090_01::g.2724::m.2724 Unigene003090::Unigene003090_01::g.2724 ORF type:complete len:141 (+) Unigene003090_01:913-1335(+)
MSKLVFFALLALSVAASEGKVFSSDCELVRELRKHGFPENKMADWACLIKAESSRDTGKV
SKPNRNKSVDYGLFQINDKYWCSNTGTAGKDCHVTCRELITDDITKASQCAHKIFNRHGF
NAWYGWKNKCQGALPDVSKC*
>Unigene003180::Unigene003180_01::g.2873::m.2873 Unigene003180::Unigene003180_01::g.2873 ORF type:complete len:434 (+) Unigene003180_01:697-1998(+)
MKLCILIAAALVAVAAANQVVSTKKVICYYDSKSYVRESNARLLPPDLEPALPYCTHLVY
GYAGVQPDTYKMISTNQNLDIDSAHANYRTITSFKTKYPQLKVLLAVGGDADLEDPQKYN
ALLESQQARTAFVNSGVVLAEQHGFDGIDLAWQFPKVKPKKIRSGWGNFWHGVKKTFKTT
PVDEKESEHREGFTALVRELKAALSLKPHLELGVTILPNVNSTIYCDVPAIINFVDYVNL
LAFDYFTPERNEKEADYTAPIYAPQNRHPEQNVDAAVKYWRNAGAPPTKIVVGIATYART
WKLDSDSEIAGVPPIHTDGAGEPGPYTKTEGLLSYPEVCMKLIAPPAGLRANIRKVTDPS
KRFGTYAFRLPDSDGNGGIWVSYEDADTAGQKADYVKKNNLGGISIVDLSMDDFRELCTG
NKYPILRAAKYRL*
>Unigene036626::Unigene036626_01::g.33673::m.33673 Unigene036626::Unigene036626_01::g.33673 ORF type:internal len:303 (-) Unigene036626_01:3-908(-)
RFFERVTAVSQSRSHSPRAPAHRHRSSEYALAINSIIINRSSRSVLNFSFFWIESGCWLK
GVFRGEFAMMLKMLVAGLVLGLALGAGAALPPSCSRPLYCGSDLLHTVQLANIFQDSKTF
VDLALNDDEQTILDKFDVLMNETSRQPTREQLQAFVQSNFHNGSELEAWSPPDHAADPAF
LAGVRDPALRQFASDINAIWPTLGRRIRPEVLAHPDRYSLIPVTHPFIVPGGRFKEIYYW
DTYWIIEGLLISGMRDTARGMIENLVELLRAVGHVPNGGRCYYQQRSQPPLLSAMVALYF
RE
>Unigene048182::Unigene048182_01::g.42570::m.42570 Unigene048182::Unigene048182_01::g.42570 ORF type:complete len:831 (-) Unigene048182_01:632-3124(-)
MELIAVLFFILAGCAVRSDESSNYYVIEMPEDEIQNETSFRAKPFSVYWNVPTMQCRSKG
IPFENLYEKYGIIQNKNDEFRGEKIAILYDPGWFPALLKNETSGKFKFRNGGVPQEGDLD
KHLEVFKSVLEQSIPDEQFDGVGIIDFESWRPVFRQNFGVLVPYKDTSYEIERRKHWWWT
NDWIRTAAKNNFESAAREFMQATITLARRQRPRGRWGYYGFPYCFNGASAQSMEHCSKGV
KEENDQTSWLWSSSQVLLPSVYSSQTLETSQLTAFIRGRVTEAARVARGTPVLPYFWYRY
RDAGFLTQRDLNAALQTFYKSQAKGFIIWGSSGDVNTPEKCTKLLDYVDSILGPAIAKYA
KPVMMDEENTSDSEVMNDGTTEDPINIHNITIEPIFGSDNTTDVNDDKNSTPDAVSKNPF
ETTTSSIQTQSINPEPESLWVPPENYEQNIIQHVSEELAKKYGHEHDSPVIKTFEESDLL
QLIVKVVLNETEHNRTSKPINNDHSEPNVMTSQAEVSTKSVANLLEFTTQNPLPNVVKSN
QNIVINVTTESSDKANNLTSTTDSYISIEDKYSLENEYAENEESSSSTTESYDDTSTNTY
FKNEDDATNFNVDSESVTNKININTPTEEVVKDTDDVYTTTSTDSYSSTTETYENVLENF
DNEFFMDEELDVNENNTSTTESTVITESLPTTINADTLTTDTTLSTNNYNKDDEDDPYAQ
FETDVDQEPFNDLKKELPSHHHRHNRMYTPIKIDITETETEIISSSNDMTEPLVSSKPTY
SVGSKDKKKGLPRREESENETTDVKRSVDDTISVMGADSTIDQVNIYVTI*
>Unigene036627::Unigene036627_01::g.33676::m.33676 Unigene036627::Unigene036627_01::g.33676 ORF type:internal len:290 (-) Unigene036627_01:1-867(-)
ISGMRDTARGMIENLVELLRAVGHVPNGGRCYYQQRSQPPLLSAMVALYFRETRDVKFLK
QNIDALEAEIKYWLDTQAVTFEKDGKKYSLLRYYAPSEGPRPESYSEDYENAQSFDSEER
RAQFYLDIKSAAESGWDFSSRWFVGPAGGNAGNLTTVHTSEIIPVDQNAIFANALQNLAM
FHAVLMSPRKAAQFAFQAKQWRDAMDQVLWHEQDGIWYDYNHELQQHRRYFYPSNVAPLW
MGVVDRRKIRKRAGKILAYLTDSKGLDYPGGVPTSLINSGEQWDFPNAW
>Unigene009576::Unigene009576_01::g.9092::m.9092 Unigene009576::Unigene009576_01::g.9092 ORF type:5prime_partial len:354 (-) Unigene009576_01:93-1154(-)
LPGMDVRARRAIIMTSVIVCVMLSASLILSTYANYNSFGPFRTLLYSDWITCDHNKNMEV
SVNETQVFFYDFANDINATSPIDQAVNIISTYNLDVTRRFIVFVPGYKSHISKKTEELIR
QTFQNVPNIYLIIFDHSTYTTSRPGKLKGYERAVYHTYYLGKAVGKFLTELRRKGVPSRN
IHCVGHSLGSQMLGYAGNAYINATGEKLWRVTAIDPAGPCFSNSLIEEQIRSGVAEYVEV
YHCNAGGLGTTSVLGDVDFFFNYEGAIQPKCNPGILPGKGESDAAKCSHKACVRYWAYTV
HNPGYFLAWKCDSYKEFNKGRCAGNEVTIAGYSNPGNATGVFYVSTDGYYGLD*
>Unigene040717::Unigene040717_04::g.37065::m.37065 Unigene040717::Unigene040717_04::g.37065 ORF type:complete len:230 (-) Unigene040717_04:596-1285(-)
MPESIKEAYLNVSDLNIIVVDWGVAANVNYVDASYNVAMVALHLTHFLNFLIDEGVSTDY
VHLIGHSLGAHVVGIAGAYVKKGPIDTITGLDPALPLFTLGNKDARLDKQDARHVEVIHT
CGGYLGFGSPIGHIDFYPNGGTSQPGCGFDLSGGCAHNRAHEYFAESITSDVQFTAVRCV
NYDELYNTGSCRGTGETLPMGGFDIHYGKDGIYYLKTNAEKPFAIADAE*
>Unigene008889::Unigene008889_03::g.8432::m.8432 Unigene008889::Unigene008889_03::g.8432 ORF type:complete len:356 (-) Unigene008889_03:557-1624(-)
MNIYIFCLFTVCNIMLVCGFGRGDWEKYGPFQLALHSNLIKCDHDKTLGLDVSGVDVYFY
DFSRNDHEIFPISTAARGILAIPTLDKVKKFIIFVPGYKSQIMKKTEERVRDTFRHLPNT
YLIILDHSAYTNDKPTYIKSFERSVKYVYYIGRVLAILLTELRAGGIVSKQIHCIGHSLG
GQMLGVTGDTFMKNTGEKIGRITALDPAGPCFSNSLIEEQVRSGVAEYVEVYHCNAGGLG
TTSVLGDVDFFVNKKGQSQPHCGTPLIPGIFDSSKAAKCNHRTCINVYTATVVRPEWFVA
HKCDTYKGYKNGSCSRNDVTMAGYWNPGTAKGVYYFSTDGFDIDDLPSTDGDVDY*
>Unigene007352::Unigene007352_03::g.7355::m.7355 Unigene007352::Unigene007352_03::g.7355 ORF type:complete len:442 (-) Unigene007352_03:388-1713(-)
MVKGLASQLRPVRNIVPYLPADKDTLERSACGRVWVTIHSPELRLSTTRRLQDAIELNWD
FNGCSNVPTQIGLFDARPEDFSQALRTYPLDSVSGFLITNVSLGDAALPAGWESGGGYKG
GHCLWPRVAAGGDRVDTYNCLKIQPTWMEDNMNKIAELRIGELALPGTHNAGSWKFNTAF
NTASRDNIVLCQDRSVWAQLVHGIRYLDFRIAYYGAGHEDERYWLNHNMVRVRPLVPLLR
EIRVFLDATKEVVFLDAHHFPIGFYEPDGSPIRKVHAGLLEIVQRELGPHLADASEFHTG
FGTRGPKLHTLVEANKRLLFSYVDNAIVGENNWLWPILPHLWANTNNPDTLLAYLDRAIS
SSPLPHARSPLYSAMAQTTFNVWDIFKGSLRVSADAVNRNVTERLGTKWRNQANIVSTDF
FLGNDVIDVSIALSVERGGRL*
>Unigene004097::Unigene004097_02::g.4068::m.4068 Unigene004097::Unigene004097_02::g.4068 ORF type:complete len:298 (+) Unigene004097_02:162-1055(+)
MMMKSFFLFILVINAIHADPTPIVLWHGMGDTCCWSFSLGGFKQFLEDEIPGVYVLSLEI
GNNTIEDMENGYFMNPNKQVELACDIIANDSKLQGGFNAIGFSQGCQFLRALVQRCGHVL
PRVKNLISLGGQQQGVYGLPNCAAVQHLTCDYVRKLLNYAAYNSIVQHGLVQATYWHDPL
DEALYRKKSDFLAEINNERAINKTYIENLNKLEHFVMVKFEEDSVVQPRDTEWFAFYEPG
QAKKILDLRDSPIYTKDRLGLKRMDKAGKLVFLSSPGNHLQFTDDWFRDHIIKPYLL*
>Unigene014072::Unigene014072_04::g.12497::m.12497 Unigene014072::Unigene014072_04::g.12497 ORF type:complete len:272 (+) Unigene014072_04:144-959(+)
MDWKSGFLVCCLVLFADGFSKYGRSCRDIGCLNSEVCVLAEDTCSYGQTSNCGTYPTCKK
KSQVEGSHSEPAQPSVPKPKPYVPPRDDAPPNYPPPVPPGNNSPYGNNGGSPYGGSNPYG
GSSNPYGGSNNPYGGSNPYGGTHGGSNPYGSNSGGGSPYGSNSGGGSPYGSNHGGSNPYG
GSSYGGGGGSSGGFGSGGKGDPLQSILNTINKYASGGGGGGGAGGSGGLGNVFGSILGNQ
PPAQNRNYNQQHAKYNSGTTYRPATYGWRAR*
>Unigene012605::Unigene012605_01::g.11350::m.11350 Unigene012605::Unigene012605_01::g.11350 ORF type:complete len:292 (-) Unigene012605_01:191-1066(-)
MPLIRSASFNLFIEVLLRVALLSAFCYMESMTPFERVIPQWELETNCKYPRHESYVPGSM
LWSIVLSVPCILSFLAWAVCNDCNDALEILLAWSLSLGLTGFLTNLLKLTVGRPRPDFFY
RCFPDGVQTADFTCTGDAREVMDGRKSFPSGHSSLSFCSLGVCALWLAGRLEALSRRRGD
AARLLVCVAPLCVALCVAVSRTCDYHHHWQDVLVGSILGLSVAYVCYRQYYNSISSELAG
VPHVISSLTTRVSGRPDISPAKQAEGKDGAESTPLLVNGGVKRRVSGFRVI*
>Unigene044678::Unigene044678_01::g.40159::m.40159 Unigene044678::Unigene044678_01::g.40159 ORF type:5prime_partial len:416 (+) Unigene044678_01:1-1248(+)
ETMDAAERVILFWARRPGLQRLWAFKVTLLAGASSLAPSSSCNRVAASMFNQAAHCWKSA
RGSRCIENCRQLQLFRHGDRTPDPSELATYPNAQFAPEIFFPFGTGALTNTGKRRAFLVG
QFLRKRYDGFISQMYLPEEIAVRTTDLARTKMTAQAALAALYPPSPQQRWSPAINWQPIP
YDYVPYHDDDLIYWEDTNCPRYYQVRDQLYERPDVAAEIQKYEELFKYLSDHTGTNVNTT
NQVLSLESLFDGLNNVGIKTPLWAQKVRAELREASILEYEIDYKTDELIRFTTGVLLNEI
IHLMEAKMAGNKDLPKMFLYSAHDNNVAGLLAGARVFTPHHPKYGSAVALELRRNNGTGE
YFVAVVYSPEAGGPAMELAVDGCGGGTLCSYNSFVGLTRAVVSTYDEYRKACVAA*
>Unigene028498::Unigene028498_01::g.27444::m.27444 Unigene028498::Unigene028498_01::g.27444 ORF type:complete len:503 (+) Unigene028498_01:329-1837(+)
MYTVLMLSALCVLVVQAQLEGALDSFYKERESMIEDELAASLGGNLTLSSREISANRILM
REKYKEFDFAFQNPSHFNFSRLDMTYRNHIGKSPVYSIMKMMPKGAALHVHSSLMMDAEY
MMQLTYEDDLYVCNSYGKMKLQFADGPPALPCPTSWRLLSEVRKEPADKERIDNILSKEF
KMDYNAEDDINKVWDRFQKAFRATKMLLLYRPVREKFFYDALKKFYDDNILYIEIRSGLD
ELYEKNGTVHDKLYLARMYQKVASKFASEHPDFIGVKTILSIARKYNIKQVRDSLNDAVK
LKEEMPDFIAGFDLVGQEDLGRPLADFIPALMEVKDKLDLYLHAGETNWFGTSSDENIVD
AILLGTKRIGHGYALIKHPILMDAVRKREIAIEVNVISNVVLNLVEDVRNHPLASYLALG
LPVVLSSDDPGVWSADALSDDFYVTFMGVASRRADIRTLKQLALNSIRYSALNDAGKSDA
LRLFNEKWDKFVDDLIESETTQ*
>Unigene051164::Unigene051164_02::g.45103::m.45103 Unigene051164::Unigene051164_02::g.45103 ORF type:complete len:505 (-) Unigene051164_02:754-2268(-)
MKGTVPLLFSFLFATVIGLDEKHVIREKANLLAREVDMMVGSDITLTDNEEKANAIVMDM
KMKEVDDGFNYPQFFNLSKHFFKYKDDVKESPLFQVIKNMPKGAVLHAHDTGLLSPDYVV
NITYSDDLYVCFVDEDISFLFSENEPEQPCETQWLLMRDARYSSGNVEKFDAHLRKHFTV
VVDNPSEVYPDVNAAWNKFGNYFVKTSGLFGYKPIWEMYFYDTLKAFREDNIMYIEIRSV
LPPLYDLKGNTYDAVQTAKSYKKMLDRFILDYPDFFGARLIYAPIRLVSASTVEEYLETA
KRIKAELPDFFAGFDLVGQEDLGVPLKEFIPQLSAAADELDYFFHAGETNWFGTTTDDNL
FDAVALGTKRIGHAFALAKHPVLLQEVKKRNIGLEINVISNNVLKLVDDIRNHPLASFLA
QGLPVVISSDDPGVWEADPLSHDFYVAFVGVSSRNADLRLLKKLALNSLYHSTAPYKDKM
IYEFEKRWSRFIDGLVKRDNEGEL*
>Unigene056399::Unigene056399_01::g.50199::m.50199 Unigene056399::Unigene056399_01::g.50199 ORF type:complete len:225 (+) Unigene056399_01:358-1032(+)
MFRFLCLAVIAVASCNGQAVVAPKSSICAQRNNYYKVDGKCDAYIECKDFVAHEMLCPDG
LHFDPRAAWPAYPCGYAIDISCDGRGQPQPAIPSAECPHQYGFYASPQASVNDCGQYRMC
VEGKAIEMMCPPGLAFNPATARCDWPEFVSSCNVEAFLGFKCPVLPPLENGEPNTAVVNY
KYEGNCFAFYSCELGRPRLLTCDAGFAFNPATGVCEDADKVQCK*
>Unigene026783::Unigene026783_01::g.25214::m.25214 Unigene026783::Unigene026783_01::g.25214 ORF type:internal len:111 (+) Unigene026783_01:2-331(+)
SHEMVASVLTMHFSLAFLLTVFTAAQCKMVKLSCDEIRQLVDGHNVRRMRIANGTLKGYP
GATNMKFMVWDKELAHKAALWAERNVFMPNPNHTINSKRFETGESLSIIF
>Unigene040742::Unigene040742_04::g.37126::m.37126 Unigene040742::Unigene040742_04::g.37126 ORF type:internal len:136 (-) Unigene040742_04:2-406(-)
KELAHKAALWAERNVFMPNPNHTINSKRFETGESLSIIFGSARRANFSMKMVLKSWWDAH
RHWKYGPLTYEDGSKQIGVFTQMAWADSVYLGCGRSKFRSPRRTVIVCNYGPGGNIIGST
PYRAGEPTKLLYCVT
>Unigene032860::Unigene032860_03::g.30821::m.30821 Unigene032860::Unigene032860_03::g.30821 ORF type:complete len:180 (+) Unigene032860_03:147-686(+)
MRSACVCVSLLVLMMTGCLASPGDSDIDSAEPVPLTPGAAYTHYPSVRRQYRLEYRAADW
HTARRRCRRQGAQLAVPETQEQFDILQRIVRAMHYPNVTGTDYKLMAWVGVSSLDDHSVW
RNVYGKNIMETNFHTWSGDNGKTSDNPREPHCAGVDATNAGLRDWWCHRPLVYICEIRV*
>Unigene008971::Unigene008971_07::g.8542::m.8542 Unigene008971::Unigene008971_07::g.8542 ORF type:5prime_partial len:140 (-) Unigene008971_07:15-434(-)
FPNAERFAINLQCGPNTDPRDDIALHLNVRYDHMCIVRNHLASMSWGPEDVDGAMPIARG
QAFEALVLVEPSSFKVAFNGVHFCQFSHRLPFQRVSHLTIDGDVSVQSIGFEGAAPPPQY
APPQQQGYYGAPQQPGAFY*
>Unigene019951::Unigene019951_01::g.18433::m.18433 Unigene019951::Unigene019951_01::g.18433 ORF type:complete len:955 (-) Unigene019951_01:943-3807(-)
MARRCGASAARPATLLAVLSLFGLCCASPIPEANVTSTEGLQEGSCALGDVVYMSGDSFP
GADPCETCACAGGGVTCERETCAPRPGCKAVHRPDHCCPTYQCECEQEGRVYGNGEKLVD
PADPCRVCYCQGGEVVCRRIACFVRDDCRPRLVPGRCCPEYDNCPLRGVSAKPVAVPSGN
VPIEDVGTTLAPAAAPEKVKQEITIKEITPVSEIPVITEVKIKEIIPSPSVEVVEYPSSS
KSPLIPREATTDKPLSTVVGSQTEALVIFDSAASSTHVSVTSISTAQPESDDKPNSGITI
MRPIEDLYPSKISLSTQDGTSSDIYPSNSPSASSTTYSPTSTASSSVTTKAPVVEEEEPS
IFDHNPAFPPIPDDLSVLRNHEEDITPEQNMDTDHNEHVIGLVSSAVPATDAVVVKDDTT
TAISSATNVEERAIMSSTPAETAPEKSETITEIQTSTGKSETVTEAPKTPEPIIIEPETT
SSRAAGTNDQQVQETKSSPMLNLRSAIPTDILSVPSSGPDDITGELDEIDQNTTPSPVVT
SSPIITTTHEPIKDEEKSNKKVETVDVVKSDPEPTSTNAPATETSTAKLVTEVPATQVSE
ESTTSYDVAKSNIATEVTSQTELSSFPVETSDQNPPGTADSEKDKAESTEEALTLAPTSI
KMIPTEAEPITISRSPSSEKQDNVETTEFLLTPMGSSETSTDAVEVIQISNESSQKSAAI
IDPSHSNKNSVLTDLINLVGDVASMSDHSDEPPARRAPAAAGISESEELIPVNAVYKSRN
NNININSITEVPMKSKNPTKSKVSEIEDEEAESITDPAAPSRAEPTTRRPLIDRVSADDR
QNNHTSGKDIEIITKSYVPTIARRPTKVVMKKNSDPAATEVAPAPAASAETATDEAPSSQ
ETSAPPAASTAAPDATTPASSPAPAPSTPAPAPASTEQGPAPAAPAGPASTSPQ*
>Unigene039189::Unigene039189_01::g.35945::m.35945 Unigene039189::Unigene039189_01::g.35945 ORF type:complete len:263 (-) Unigene039189_01:257-1045(-)
MSSLTKLLLIMNLVVFLKTKTIMAQRTVLNDNYKGLVESVSIPAVVEERDGKKFARSGSV
VPIHCCTPDEISAYAPKTHHYCDVFTEQVLAPLEELAFVRLDQNTAEKVFINRKKRILLT
SSDGALAQWRCAPTFESSNQYIAGAPIVNKEGALISVVTAKVGNHYAVSSFEGDGGYFET
PQPWKILDSSTGLIYGDRVFHTHEALKDFIATLGPAALGPDRPPTPVLVRGANPRVAFIT
KEGRQIAHNYLQGVISKGVEYL*
>Unigene056131::Unigene056131_07::g.49901::m.49901 Unigene056131::Unigene056131_07::g.49901 ORF type:complete len:124 (-) Unigene056131_07:405-776(-)
MPPAPLCLLAACALGAALAAPRAASEEYELQQIQCDFWRRWSRDYIGLLQERTKWRSCKG
AGLDVGTIVLIKDDRLPPCQWRLGRIVGCCPGRDGITRVAEMRTARGIIKRAFNNICPLP
ITC*
>Unigene054827::Unigene054827_01::g.48982::m.48982 Unigene054827::Unigene054827_01::g.48982 ORF type:complete len:158 (+) Unigene054827_01:1337-1810(+)
MKFIFFVLQLAFFLNASNSQNATEAVPEVTELPNENNTSTTEPTRTSTIDDKDNIKSNKI
SENKIKAQSSSDPEKEPNNKSAINEATLNALVKLMRKNNMNMDNDNQNNPKEYPQEKRRS
GSFARPLFDLGYVVASPQRRQFLFQAPSFNPLPILGL*
>Unigene000389::Unigene000389_02::g.381::m.381 Unigene000389::Unigene000389_02::g.381 ORF type:5prime_partial len:339 (-) Unigene000389_02:37-1053(-)
ATRPVLSAILVLATVVAAVCAEVTGKAPLLELNDGKKIPQFGLGTWLGFQKAGGLVKPTG
TEVKAAVEWAIDAGYRHIDTAFIYDTEGQVGAAIKEKIRQGVVKREDLFVTTKLWNDKHA
RDAVVPALQESLKKLDLEYVDLYLIHWPIGHYPNITYDDTDYVDTWKGMAEARELGLARS
VGVCNFNQEQLERLMASSPVKPAVLQVELNLNLQQPELRAFCKSKGIVMMAYTPFGSLFP
DKAAADAPPPRVSDPELKTIADKYKKTVPQIVLRYLVELGVIPIPKSITKKRVEANIDIF
DFSLTPEEKAKLKSYDKHYRTIAVKFWASSKDYPFEKN*
>Unigene019704::Unigene019704_01::g.18267::m.18267 Unigene019704::Unigene019704_01::g.18267 ORF type:complete len:332 (-) Unigene019704_01:135-1130(-)
MFVLTTLCLALGVHAINGAEAPTLQLNDGHKMPVVALGTGRGTAPGSESVEEVRRAVFDA
ISVGYRHIDTAAIYNDEAQVGAGVADAIAKGLVKREDLFITTKLWNDKHAKEAVVPALRE
SLRKLNLDYVDLYLIHFPTATKADGSPDSTDYLDTWRGMEEARQLGLARSIGVSNFNSTQ
LQRVYDSSQVKPAVNQFEVNPTMTQEPLVKLCKKLNVAVMAYSPFGFLVSRKNADAPPPK
ADDPELVKMATKYGKTTSQIVLRYLIERGLTPIPKSTNKERIAQNIDLFDFKLTEDEVAI
ISKFNKNVRVIHPVGMKDYPNYPFVTEEPSV*
>Unigene019303::Unigene019303_01::g.17943::m.17943 Unigene019303::Unigene019303_01::g.17943 ORF type:3prime_partial len:323 (-) Unigene019303_01:1-966(-)
MWWLVNIFLTVLFIIEANCYRKKIEVDKFDLLMPNVYPSRDELYLCTPIRINPNKNYYIV
GFEPNATMHTAHHMLLYGCTEPGRNDAVWDCGEMAAGPKDPSYKSGKPCQSGSQIVYAWA
RDAPSLTLPDDVGFLVGQDSEIKYLVLQVHYMSKFPAGKLDNSGVFLKYTRTQMPRQAGV
FLLGTGGAVPAHSTEHMEVACTVFEDKVIHPFAFRTHTHRLGKVVSGYVVTGTGSDAKWR
LLGKKNPQLPQMFYSIEDQTPIVAGDVLAARCTMQNDNDHQVSIGATNEDEMCNFYLMYW
TETAPLSQKYCFSPGPPYYYWS
>Unigene019301::Unigene019301_01::g.17940::m.17940 Unigene019301::Unigene019301_01::g.17940 ORF type:5prime_partial len:131 (-) Unigene019301_01:691-1083(-)
SYKSGKPCQSGSQIVYAWARDAPSLTLPEDVGFLVGQDSEIKYLVLQVHYMSKFPAGKLD
NSGVFLKYTRTQMPRQAGVFLLGTGGAVPAHSTEHMEVACTVFEDKVIHPFAFRTHTHRL
GKCFFMPYWR*
>Unigene027240::Unigene027240_01::g.25622::m.25622 Unigene027240::Unigene027240_01::g.25622 ORF type:complete len:212 (-) Unigene027240_01:70-705(-)
MLLCICLLFTIATATSAQGISTADGKIKMTVVTTAGCGDTVNFITKQLSPVYDKFSEHLI
LEFVPWGRTRRNRNGGLVCQFGTKDCFANRVHRCTLDMLKNNQYNQVKYMVCEFSLRSAY
KNADLTCAKNAGVNLSELESCVKTPKGDILDAEDEAKAAEPMRVVNFVPAIAFNGVSDYS
VQRAARTDLKALVCGALQADPSTRSSVTGFC*
>Unigene032837::Unigene032837_02::g.30788::m.30788 Unigene032837::Unigene032837_02::g.30788 ORF type:complete len:460 (+) Unigene032837_02:504-1883(+)
MKLKCLFVCASVISCSLLSGVVSFTFKAEPQKPRVCVIGAGIAGLTSAHYLKEEGLNFTV
LEATQYVGGTWRYDPRVGTDEFGQPIHTSMYKHLRTNLPKQAMELSGFPIPKEYPSFPSW
KLFYEYLKSYAKHFQLEEHIKFSHLVESVKRVENVWKVKHKNVKTGEQFEEVCDFIFIAT
GHHSKPNMPNIPGEELFKGTIIHSHDFREPDPYKGRRVMIVGSGPSGMDIGLDVADVSKT
LFHSTHSKVTFRTPFPDNFIKKPDVKRFTENGAYFSDGSFEELDDVIYCTGFQYSYPFLD
ESSGLTFAPRYVIPLYHYMVNINQPTMIMMGMVVRACLVAAIDAQARYATALAKGNFSLP
SKEEMLAEWQTRADLVKSRGRPMSDIHLLAEREDEYYAAIAKESGTSRVPPVLFKMRTLD
TAAKLDNLYTYRNYVYNVIDENTFTRCYQDPRESKSCTP*
>Unigene040806::Unigene040806_01::g.37262::m.37262 Unigene040806::Unigene040806_01::g.37262 ORF type:complete len:566 (-) Unigene040806_01:1729-3426(-)
MTCLLLFAQSLAVSILLVAGAAIDNGDPDEQGLYSKADQVTILTNQNFDNHVYGQNHALL
VQFYNSYCGHCRAFSPKFKTLAQDIRFWKNVIQLAVIDCSVFENGETCRNFEVTAYPSLR
YMHPHYVKENSNLGEPMRQAETADKLKEVIVNKLISEQGIGNLRNVPPLNILPYSSYEMA
LRDVSEDVTNTFLVFENENSTMGPELILDTNDYLHIRVKRVLDISELAQKSGAKQFPTLV
ALKNAVDVIPITPKVVTRRNLLKAINNYLKSENYVFPDRQGDTGDSPTDEHADNNISTAD
TVFYSDLEKTIQTILHSEVPRYKTLTGEPLQAILNFLTIMIDIFPFRGNGRELFVELHDI
LSKHQVWSGNDVADLITTLETKHYPVYVSNLEYVACRGSQAKYRGYSCGLWTLFHTLTVN
AAQQPGTKGPQVLRAMHGYIKNFFGCTECSEHFQTMAAKNQIFDVKENDKAVLWLWVSHN
EVNLRLAGDLTEDPYHPKIQFPSPTKCPKCRQARGQWNLSAVYEYLQQIYGAANIQSQHS
NAAQRGPSLFSNLDIGMLSLLYMQG*
>Unigene056634::Unigene056634_02::g.50454::m.50454 Unigene056634::Unigene056634_02::g.50454 ORF type:complete len:623 (-) Unigene056634_02:238-2106(-)
MRHPTWKSHAAALLVIVSCLRGGGAQFQPIRSFMHFLNDGVNQLESEPPDQPNLLKEYDF
IIVGAGTAGCVLANRLSEIPDWKVLLIEAGQTENFIMDIPLLANYLQFTSANWKYKTKPS
KKYCAGFENQQCNWPRGKVVGGSSVLNYMIYTRGAKQDYDNWSALGNEGWSYDEVLPYFK
KIENFNIPSFDNPKYHGKDGYLSIEHAPFRSTKSKAWVKGAKQMGFTYGDHNGPNPSGVS
FLQLSMRNGTRHSSSRAYLHPINKRNNLHLAKGSMVTKLIMEGKKVIGVEMERLNQKYKI
LAKKEVLVSGGAINSPQLLMLSGIGPEEHLKSLNIPVVQDLKVGYNLMDHIAAGGLHFIV
GQNTETISVRTEYIMNHLEIVFQWMQSHKGPLSLAGGCEALVFLDLQDKFNTTAWPDMEL
LFITGGLNNDPALPRNFGFDEQIFSETFSSLGKNEAFMIFPMLMRPKSTGRVSLKSRNPY
VHPTIIPNYFEYPEDLQKIVEGMKVAIEIARQPAMKKLGARLYDVPIEECLKHGPFGSDA
YFACQAQMFTFTIYHQSGTCKMGPAGDAAAVVDPRLRVRGVAGLRVVDASVIPVIPSSHT
NSPVYMIAEKAADMIKQDWHLL*
>Unigene028722::Unigene028722_02::g.27741::m.27741 Unigene028722::Unigene028722_02::g.27741 ORF type:complete len:495 (-) Unigene028722_02:933-2417(-)
MMDCLANINWNKITPCLVLLVLELVLEFSEATSPAEVNKHLELGRDFLARGQLADALTHY
HAAVEGDPNNYLTYFKRGTVYYALGKAKFALQDFTKVLELKPDFTSARLQRAAVYVKLAQ
YTDAEQDYLLVLEGDPHNPEALQQLPQLPGLAEDVRHAEALHRGGEHAAAAALAARLLEP
SPWAAHVRQLRAECHIATNDLISAVSDLRAVNRLQQDSTAGYLRLAQLLYQLGHASDALK
EVRECLRLDPEHGGCFPLYKKVRAVERALAAGEAAAAAGDAPGCVASARKVLQLEDDVAL
IVFEARRWLCHCTVKNEDYTEALPHCAAALEIQHDARVLCDKADALVGLDMFDDAIRVYK
EALELEEGLARAKEGLSRATKLQKQAERRDYYKILNVKRSASKQEIVKAYRKAAQKWHPD
NFQGDEKKVAEKKFIDIAAAKEVLTNPEKRAQFDAGSDPLDPEAGRGGGGGDPFGSPFHH
FQHGSPFQFKFHFN*
>Unigene027761::Unigene027761_01::g.26424::m.26424 Unigene027761::Unigene027761_01::g.26424 ORF type:3prime_partial len:313 (-) Unigene027761_01:3-938(-)
MLRAVKMTRTFSYFTVATLCLSYVNSDSVKFYEQKHHHEHKQFSEQDVRALAALSDQTHF
RSVLNEILIPRVVGTPNHEKVGNYIVGQMQGLGWDVKEDSFVDNTPVFGKLTFRNIIATL
NPNADRYLTLACHYDSKYTREHVFVGATDSAVPCAMMMNLAQVMSRQLEPLKRASLSLMF
IFFDGEEAFRQWGPTDSIYGARHLAKKWQNTPYRDGTTQLHRIDVLVLLDLLGTPDPVFY
SYFQATEKWYLRLATAEQTLARLGLLGGYSRGKDEQTYYRLRSSGSFIEDDHIPFLRRNV
NILHIIPSPFPA
>Unigene016941::Unigene016941_01::g.15120::m.15120 Unigene016941::Unigene016941_01::g.15120 ORF type:3prime_partial len:125 (+) Unigene016941_01:99-470(+)
MMMSGLLPLFLALAVTCAAGFVRVPLYRMQTVRHALREVGTELHQLHLRYSVTGPTPEPL
SNYLDAQYYGPITIGTPPQTFKVVFDTGSSNLWVPSKKCHFTNIACMLHNKYDSSRSSTY
RQNG
>Unigene027442::Unigene027442_03::g.25974::m.25974 Unigene027442::Unigene027442_03::g.25974 ORF type:internal len:1091 (+) Unigene027442_03:2-3271(+)
RAMWVSLLVCVWGVAGGARGEGGAAGRRAGATYHNQFAVHVPAGAHHADDIAARLGYVNH
GQIGSLKGYYLLEHHTISKRSAEPSHEHHRLLNEEPQVRWVQQQRERRRVKRDYSYDGAL
WSQLSRRLPAHRTHHRALASSPFFPDPLFKEQWYLNGGAKDGLDMNVAPAWQKGYTGKGV
VVSILDDGIQTNHPDLAQNYDPNASTDINGNDEDPMPQDNGDNKHGTRCAGEVAGVAFNQ
YCGVGIAYNASIGGVRMLDGVVNDAVEARALGLNPDHIDIYSASWGPEDDGKTVDGPGPL
ARRAFIYGVTSGRRGKGSIFVWASGNGGRHTDSCNCDGYTNSIFTLSISSATQGGYKPWY
LEECSSTLATTYSSGTPGHDKSVATVDMDGRLRPDHICTVEHTGTSASAPLAAGICALAL
EANPELTWRDLQYLVVMTSRSEPLEKESGWVVNGVKRKVSHKFGYGLMDASQMVSLAEQW
VNVPSQHICKSQEINEDKQIDPSFGYTLNAHMDVNGCSGTVNEVRFLEHVQCKISLRFFP
RGNLKILLTSPMGTTSTLLFERPRDVVSANFDDWPFLSVHYWGERAEGRWNLQVINGGNR
HVNQPGILKKWQLIFYGTAIEPVRSRTKKPVQPTFAFPTTADGYVGIGDSYYNTDQFSSY
QNFPSLFAAGSDPEKSVAALDGQNIPLPQGHSVLADSNDRKVQHDCDPECDGQGCYGKGP
NQCIACKHYRLDDACVSRCPPRSFANQGGVCWPCHESCETCVGAGQDSCLTCAPAHMLVA
DLAVCLQQCPDGYWEDTEASTCRPCAAHCATCSESADMCTSCEHHLVLHGGTCLASCPPS
YYETDDYSCAKCHVTCDTCEGSGEAQCVTCHPSTYSLEGRCVPTCPSGYYADKKRKECMK
CGNGCATCTSAFCLTCEPSYELNKKGKCVLIGSEHCAANEFSDTGRCRKCHSNCETCFGE
TDKQCLTCPSPMLLEDNECLSECKRGFYAEAGRCARCVHGCSSCASRLNCTACAGSLRLQ
SGACRTSCADGYYADRGTCAKCYLSCRTCSGPRRDQCASCPSGWRLAAGECHPECPQGFY
PTLDGCRHCH
>Unigene014415::Unigene014415_01::g.12972::m.12972 Unigene014415::Unigene014415_01::g.12972 ORF type:3prime_partial len:437 (+) Unigene014415_01:59-1366(+)
MFLKGFLTSIFILTILKICKSSESINLNEPLILTPYIERNETDLAKNLSLVDHEYFLKIK
SYSGFLTVNKKYNSNLFFWFFPALNEKQLNTTPWIIWLDGGPGYSSMQGLFGNIGPLKVE
DGQVTARQVTWASDYSVLFVDNPVGAGFSFTDHDDGYPNNEEDIGAQMYVFLQQFLELFP
ELRSSPLFISGQSYAGKYVPALAIQIHRHSGQDKPIKLKGISIGNGLIDPKPMMKYSQLC
KELGILEGADLVKLKELEDSVVGFINKGEIVNASNAFNATIKHIAHRSGVSVYNYNQKPS
PKNQAPGFEHFLNRPDVRARIHAGAGRFHLNNQLVYAKMLPDIMASVKGYVEELLEHYGV
LVYNGQLDVILPYSLAKNVYDGFHWSRQGEFRNATRRQLIDGQNKLIGYIKHGDNLVEAL
IRLAGHAVPTDQPEAA
>Unigene014414::Unigene014414_01::g.12971::m.12971 Unigene014414::Unigene014414_01::g.12971 ORF type:5prime_partial len:120 (+) Unigene014414_01:1-360(+)
PDIMASVKGYVEELLEHYGVLVYNGQLDVILPYSLAKNVYDGFHWSRQGEFRNATRRQLI
DGQNKLIGYIKHGDNLVEALIRLAGHAVPTDQPESAKYLIDLFIDAFKSDKEYIIIEYV*
>Unigene054198::Unigene054198_02::g.48171::m.48171 Unigene054198::Unigene054198_02::g.48171 ORF type:complete len:493 (-) Unigene054198_02:119-1597(-)
MWWSLALIATCASALDVPALPPGEAPEPILTFMERTYKPGRARANYEAGEPLLLTPFIEK
NQLQEAREAAVVNPDYLLPDMDSYAGYLTVNKEYNANLWFWYFPVTDAPVSETPWIIWLQ
GGPGASSLYGLFTEIGPFVVTADNTLEEIRYSWGKNHSLLFIDNPVGTGFSFTDDDRGFA
TNQTTIGENLYCALQQFLTMFPELRKAPLTIAGESYAGKHIPSLAIQVLWNRDHDEPVNL
HGLAIGNGFMDPLSLQEYSYFVREVGLVDDKVANHMKHLEMAVKQFINEGEMIKAYAYYN
YLLNIFIREAHNDNLYNYLQDATSLDGEYTDYIQQNEVRKALHVGNTTFTSIGVVYRKLV
PDFMNSAKVWMEELLENYRVMCYNGHLDIIVAYHPSVHTYNAFEFSGTSEFKEAKRLPWY
HDGQLAGYYKTAGNFTEVMIRGAGHMVPADKPAASLGLISAFARGISLKDDTGSLVAQER
NVLRSKPLPLKI*
>Unigene027853::Unigene027853_02::g.26566::m.26566 Unigene027853::Unigene027853_02::g.26566 ORF type:internal len:207 (-) Unigene027853_02:3-620(-)
RIFAISESYCCLVSMMRWTILFGILGLSWHVKCEEGLKYDNHSLVRLIPKTEQQLSAVHQ
LPDAGEMEVLKRSRMVNDSFDVLVPETKKAYMEDFAKEHGMDFHVKEDNYGRSFAPVQRS
ARRRSNQRLNIYGYNSFDTINAFLEQTAAAHPGLAQVQPLKRSSQGRQLKLMKISTNPGA
NNPIIFVDAGIHAREWAAPAMAVYLI
>Unigene007262::Unigene007262_05::g.7252::m.7252 Unigene007262::Unigene007262_05::g.7252 ORF type:complete len:504 (+) Unigene007262_05:862-2373(+)
MHRGPSEAAQESPPWSFAMEPWRTLLVLAVAAAAAATPLIDQLAPGQEWPARSSVGQPGD
STKEEIKVEDVFSGSTNETAVEEVDEEAFAKAVITKEVDLTKDEITKVDYSGAQVWKIQT
NKRSVVAVVGRLRRRNLVSTWGGNHTHMDILVKPNAVKNVTRAFKRENITYDVLIEDLQR
RIDEENPPLDENELSLQDRRGHKMTWKQYHRLEDIHQFMDYLAKTYPSIISVNSIGKSHE
GRDLKVLRISDGKPTNKAVWIDGGIHAREWISPATVTYFINQFAENFDVESDDVKNIDWY
ILPVVNPDGYEFTHLGDRLWRKNRKPQGTTRVCFGADLNRNFGYRWGGKGSSNNPCSDIY
RGSRAFSEPETKAVSDFINNSAVNFTAYLTYHSYGQYILYPWGYDSVVPPDYQQLDIVGK
DVARAIQQTGGSEYSVGSSSGLLYPAAGGSDDWAKAKGIKYTYTIELSDTGRYGFILPVS
YIEPVARESLAGLRVLAAAVNKA*
>Unigene014007::Unigene014007_05::g.12390::m.12390 Unigene014007::Unigene014007_05::g.12390 ORF type:complete len:182 (-) Unigene014007_05:800-1345(-)
MQDFNYLATNAFEITLELGCEKFPAAEQLESEWERNREALIEFMWKAHSGVKGIVSDDAG
FIQNAIISVVNITGPVPRPIRHDVTTGIYGDYYRLLTPGHYEVTASRPGYFPVSRVITVA
NSRHTPAILLNFKLEPTSNWFDEESSFGGYGHALRDSQPRIYKRSIYDQVAKSIMDNRPK
K*
>Unigene014009::Unigene014009_03::g.12394::m.12394 Unigene014009::Unigene014009_03::g.12394 ORF type:internal len:320 (-) Unigene014009_03:2-958(-)
FVWKHHNNEELPLVLEEVHRKCPNISRVYALTEPSVQNVPLYVIEFSDNPGIHQPYKPEV
KYVGNIHGNEVLGRELLLGLAHHLCDQYMNHDRRIRALIHSTRIHLLPSMNPDGWQVSAD
TVGLDYLIGRSNNHSVDLNRNFPDLDAITFEFERQGISHNHHLLKDLSKLTAPLEPETRA
VMRWIMSVPFVLSAAMHGGDLVANYPYDESRSGAPVSEYSASPDDDTFRDLAMTYASCHA
DMASKSRRGCHVTSSDESSTYNFGKQGGVTNGAAWYSLKGGMQDFNYLATNAFEITLELG
CEKFPAAEQLEGEWERNRE
>Unigene005358::Unigene005358_01::g.5136::m.5136 Unigene005358::Unigene005358_01::g.5136 ORF type:complete len:305 (+) Unigene005358_01:52-966(+)
MLTKILIFTVIICRIHSVSTIGQRAFQACKNFATTMLECQNILHPATRRRMPIDLLLYPH
MVLIGFQKEPNHTTWKCGGTLISENWVLTAAHCVEDPLEGLAKVLRVGTATFEFDEVEDL
AQERTVSVRIPHPEYKPPSKYHDIALMKPNVPFVLGRDIRIACLSLTDNVSGNVTATGFG
TTTSGAAVGSQTLMKVEVEVIPNEVCNRSMKPMIKRGILKAGITEDQLCAGDYENGGKDT
CQGDSGGPLQMMPYHVDCKVSFPLHVVVGVTSFGRDCGRKYAPGVYTRVSRYIEWIESIA
WPSL*
>Unigene027318::Unigene027318_02::g.25745::m.25745 Unigene027318::Unigene027318_02::g.25745 ORF type:3prime_partial len:260 (-) Unigene027318_02:3-779(-)
MSFKYGFLLIALLSGCLATPSLEAQDLSIFFEHVDTSATNRIVGGTTAEEGSAPHMVALS
VGSIIRSLSCGGSLITTQTILTAAHCIEGAWGFGSLVSSYRATVGTHVWNQGGASYAIAR
NVTHPHYLGSTIKNDIGLLMTSTEIRMSDNVKPIPLSFGFVEGGIETRATGWGRIRAGGP
ISNTLLELTLTTITGEECVEKVAQASVDLDIRAPDIEPHLELCVFHSVNHGMCNGDSGSA
LVRTDIGGQVGVVSWGFPC
>Unigene029022::Unigene029022_03::g.28138::m.28138 Unigene029022::Unigene029022_03::g.28138 ORF type:complete len:257 (+) Unigene029022_03:301-1071(+)
MALYAWALLALVAAVSADVSRVLDGQEVAIESYPFVVQVDFLQPGGVWSQACAGALISTK
WTLSAAQCFSGASYPGVTHRRIRAGTAKRNSRGVLYTIARVINHPDYGLAAPRDSDLSLV
ELSTLATLSSTIQTVSINVAGSELPGTTAVRLLGWGQIRLNGPSSLQLRDGIANNLALET
CASRYDRGSITTNMFCTLSSSAQEQTSCQGDNGGPVVLNNVVVGLVSWGNGCVVSSYPAV
HTKVSAFTNWIVANAV*
>Unigene029840::Unigene029840_08::g.28677::m.28677 Unigene029840::Unigene029840_08::g.28677 ORF type:complete len:276 (+) Unigene029840_08:555-1382(+)
MFSLSIVFVVIAISKVVPIGSTECECGRPSSALSMRIVGGRQAEPHSFPWTVAITKNHRM
HCGGALITDRHVLSAGHCFQWDNFKSMEVLLGLHEMYEREDVQKRSISNVVIHEDFTSTS
VRDENDIAIATLSEPVEFRDTISTICLPKPGQSFERRVATIVGWGRIDVKGDPSKVLLKA
NLDILPDEECQNSHLAKHLKPTMMCAYAKGKDGCQGDSGGPLLTLEPEGKYVQAGIVSWG
IGCADPRYPGVYTKVSNYIDWIKSHSSDGAKCSDS*
>Unigene043273::Unigene043273_01::g.39055::m.39055 Unigene043273::Unigene043273_01::g.39055 ORF type:3prime_partial len:106 (-) Unigene043273_01:1-315(-)
MMFLTTCAFLTLAATAVKVGGQDSSVEKYPSIVQMEHRDGTYLDRWRFLCGAVLFSERTV
ISAAHCVTSPEDGDVMPHNIRIRAGSSKYEKGGHFVSVRSYKIHP
>Unigene044190::Unigene044190_01::g.39675::m.39675 Unigene044190::Unigene044190_01::g.39675 ORF type:internal len:192 (-) Unigene044190_01:3-575(-)
AAATEKSQFVMKLFIIFCPFTLHIIQGLEAASAGVAQHPAWMLLDAQDCGDSVADRIIGG
TNAGLGQFPWIARLGYRSEGLTSGIEWLCGGALITPLHVVTAAHCTKSAGVVLEWVRLGE
HNTLTDPDCQLWTCAPPVQDIAIERVLPHRNFSNFHQDLAMLVLKTPAVFNDYVAPICLP
RPELPGPLLGE
>Unigene054621::Unigene054621_02::g.48726::m.48726 Unigene054621::Unigene054621_02::g.48726 ORF type:complete len:264 (+) Unigene054621_02:56-847(+)
MMVFIYFVPLIFAGAAASDSAKNLSQSQFITEIVGGEPTSIKTYPSIVQVERLLSNNRWK
LLCAATIYSDRWVISAAHCATPINSLRVRAGSTNLYAGGYTTDIKSVLVHPNYTKTAQDD
SDIALFELKESLNWSDSVQPANIANAGFELADNSTVQVAGWGRTKPGGIVSDTLQHVTLY
TVNNEECARRFLNQYVVNDNMICAGILDVGGKDSCQGDSGGPLYSDKVLVGVVSWGIGCA
DPFYPGVYTKVSAFADWIKKNAV*
>Unigene056020::Unigene056020_01::g.49759::m.49759 Unigene056020::Unigene056020_01::g.49759 ORF type:5prime_partial len:212 (-) Unigene056020_01:29-664(-)
GRWSSLFGAVIITKRTVITAAHCIVDAEGGLVEPHNLRIRAGSSKYGMGGRVVRVRSYKI
HPDYDEQNFNADIALLTLRKPLKMSNVIQPARLFPSSLELPDDLAVQVAGWGHTGISAHS
KLLQEATVYTINNDECSIRHDYEITENMICAGILDVGGRDACVGDSGGPLFLYNMLVGIV
SKGPKHCGSAKLPGVYTKVSAFTKWIKSNAV*
>Unigene056025::Unigene056025_08::g.49771::m.49771 Unigene056025::Unigene056025_08::g.49771 ORF type:complete len:268 (-) Unigene056025_08:29-832(-)
MMFSTTSAIIMITLAATATATEDVGVYIIGGKDASVNKYPSIVQMEERYGGKWKFKCGAV
ILSERTVITAAHCMLITYSNGNYDDVKPRNIRIRAGSSKYEKGGHIVDVRNYQSHPNFDE
ANFNADIALLTLRTRLPMSNVTKTAFIVPSGLELPNNHAVQVAGWGRTDSSNHSEDLQEV
TVYTVKHDECSRLHGGRITENMICAHDGPPYRRGQKNACYKGDSGGPLYMHGMLVGIVSS
GSKNCTEQPAVYTKVSAFTNWINTNAV*
>Unigene056026::Unigene056026_01::g.49766::m.49766 Unigene056026::Unigene056026_01::g.49766 ORF type:complete len:263 (-) Unigene056026_01:277-1065(-)
MMFSTTSAFIIITLAATATALKDAGVYIIGGQPSSVEEYPSIVQVERRDGGKWHFICGAV
IISKRTVVSTANQISKKVKPCNLRIRAGSSKYEKGGHIVRVRNYQIHPDFVRKNWTSNIV
LLTLRTRLPMSNVIQPAFIVPSGLEVPDNHEVQEAGWGETRFSNHSEVLQQAIVYTINHD
ECSRRFVAAAAGYQALPENMICAGILDGGERYTCNRDSGGPLYMDGMLVGLVSTTRKNCT
DLSLTRYTKVSAFTDWIKSNAD*
>Unigene057569::Unigene057569_05::g.51498::m.51498 Unigene057569::Unigene057569_05::g.51498 ORF type:5prime_partial len:331 (-) Unigene057569_05:1630-2622(-)
TISPANMIQSGLYLATLLCFCSSIDLNDYSVIIIPMGDDTPLRSLTRPKLKQHTREQLLD
RLDLELNDDIPETVDVDNFDYERAGRSRKDADDDDDDLLNEGDDKIVGGFEVDINTYPYH
VAYGNNCGGAILSEYWVATAGHCSKKTFIKVGSKYLSRGKKHKVAKQYVHPKWTAKPKLH
EYDYDFQLLKLAHPLRFSENIQPVKVAHMEDMVVGKYITVTGWGNTEENGAYSDVLRAVR
LPIVAKEKCQAVKFPYFQNTLTPRMFCAGFIEGTKDACQGDSGGPAVSGGRLLGTVSFGY
GCATPGSYGVYSKIALVRDWIEDTTGLVLD*
>Unigene035212::Unigene035212_02::g.32607::m.32607 Unigene035212::Unigene035212_02::g.32607 ORF type:internal len:124 (-) Unigene035212_02:2-370(-)
QDADISLLYLAQELVFSASVQPAPIPPQDAQLPDGSAVTHAGWGRTTPGGQPSPVLREVT
IYTVNNAECADRYPGKITENMICAVDVGSKGACNGDSGGPLYHNGGLVGVVSFGSKYQCA
SKD
>Unigene037348::Unigene037348_02::g.34368::m.34368 Unigene037348::Unigene037348_02::g.34368 ORF type:5prime_partial len:259 (+) Unigene037348_02:1-777(+)
SLINAACAPTKVCCVSQSVLVLNRISPDACGRRVETGRRRSKPRAILHGEYPWQAHVFQK
KNRDTKFLCAATLIDADARALLTSAGCVRGASADSLYVTWDVPADARGKMAVVEKVVLHE
GYKPDTKHNDIAVIKLRSVSDIPEHAAPICLPTAAPPNGIACATVATNDYRINTFIPQRK
VCTTGKGVPLDGSQICASTVGGGDYFPRQGAALMCQPPRSDNDEAVYVLYGITSFSVNDS
LSIYTNVAEFLQWLAKHI*
>Unigene053489::Unigene053489_03::g.47354::m.47354 Unigene053489::Unigene053489_03::g.47354 ORF type:5prime_partial len:177 (+) Unigene053489_03:1-531(+)
IRAGSSIRNSGTIVNLLSFRNHPEYGILAKNDADISLLYLAQELVFSASVQPAPIPQQGA
QLPEASAVTHAGWGLTTPGGELSPVLREVTIYTVNNAECADRYQDEITENMICAGILDVG
GKDACQGDSGGPLYHDGGLVGVVSFGNSCAYPRYPGVSTRVSAFTTWILDNIDNPV*
>Unigene056023::Unigene056023_01::g.49760::m.49760 Unigene056023::Unigene056023_01::g.49760 ORF type:5prime_partial len:190 (-) Unigene056023_01:35-604(-)
AAHCVTSPEDGDVMPHNIRIRAGSSKYEKGGHFVSVRSYKIHPDYDVKSSNADIALLMLW
PPLPMTNVTKPACIAPSGLELPDNLAVQVAGWGETNFLGLSEVLQAVTVYTVNRDECSRR
YDSIPENIICAGILNGGGKNACEGDSGGSLYMDHMLVGIVSWRPENCAELPAGYTKVSAF
TDWIKSNAI*
>Unigene001988::Unigene001988_02::g.1706::m.1706 Unigene001988::Unigene001988_02::g.1706 ORF type:complete len:258 (-) Unigene001988_02:273-1046(-)
MYGQKLDSPRSYAYWHEVMKPSGAESEISYRIVGGHKNPIEQAPYQVQYGEYCGGSLISP
SWVLTAAHCGVKDNYISAGSTYSSRGTRYNVCAHFVPPGWESPNKTHVMDFDYQLLLLDT
PVPVTSRSRPIAIGSEEDVKPGAMVQVTGWGHTSPENGYKQEILRRVLVPIMSGDQCRLA
KHKFYKTITPQMFCAGYEHGSKDACQGDSGGPVVSPRGRLVGSVSFGIGCAAPRQPGVYA
DVAPARAWIRSVTGLPL*
>Unigene000206::Unigene000206_11::g.175::m.175 Unigene000206::Unigene000206_11::g.175 ORF type:internal len:140 (-) Unigene000206_11:3-419(-)
RHYSWQLRSDIMMFSTTSAFIIITLAATATALKDGGVYVIGGEESSVEIYPSIVQVEYNY
MQHTNETAWEFKCAAVILSKRTVISAAHCIVGIKPCNLRIRAGSSRMWNGGNTVRVSSYQ
IHPDYDEKKFNANIALLTL
>Unigene044191::Unigene044191_01::g.39676::m.39676 Unigene044191::Unigene044191_01::g.39676 ORF type:complete len:439 (-) Unigene044191_01:332-1648(-)
MFILITSFATSTLLLTVLASTSAPEFVALPCNLLNNENGTCIPVNSCALAKQLFQIHDVA
FLQRITCGFDRHTPLVCCPDVSTDAIQFNVSESTTVAPITNQTTPELKPESENAITTPIA
SNSLNTTPLIVLKQPEVQDNLGGMSGVMAPATEANPPAGLVQSTLLPSRKTCGISSAVNE
RIVGGDLADIDEFPWIARLKFVKEGDQKEIYACAGSLINRRYVLTAAHCMVNKVYKLAAV
RLGEWDTESAVDCVGTDCSDPAIDVDIEEIIVHPDFDAEVISKADIALVRLNRTVPYTDF
VRPICLPTTEYVKGMDYFEGNTYRTAGWGRTESGGKASILRKVDVGAVPIEICKVSVPKM
SPEQYDTVICAGGRKGHDTCAGDSGGGLIKAVVEEKYNNFFLFGITSYGMKRCGTEGVPS
VYTRVTPYMDWIQHNLKP*
>Unigene055993::Unigene055993_03::g.49734::m.49734 Unigene055993::Unigene055993_03::g.49734 ORF type:complete len:356 (-) Unigene055993_03:260-1327(-)
MAALESPEENLVISPVSVVVLLSQFLLGATGKTETELVQAVGMDKTQLSRDLKPLLAVLN
QKVENMTIHSVTKLFVDQSIKLLETFESKNKLYLDNSVKKIEFSKSVESAKVINDWVSEE
TNDKIKNMVTPKEVANAVMIGLNAIYFKGVWQTKFNDAKPGHFTTNNGVATVPMMSVTDF
FEYINSTDLDAQMIRIPYQGNVSSMVIILPSGKKDLPSLLRKLRQSPELLNKNLAALRKD
LYPSNYKQLDLTMPKFKIENEINLKPLCKKLGLEAIFESDTGLSEMSASPLSANAIKQKA
FLSVTETGTEATAATEISGVSSSPPSPFEMDVDHPFVYIIQTQNEIIFGGIVNSP*
>Unigene040723::Unigene040723_04::g.37082::m.37082 Unigene040723::Unigene040723_04::g.37082 ORF type:5prime_partial len:340 (-) Unigene040723_04:352-1371(-)
LAYFSAGGSTVESLREALVIDEKLDKASLMSAYKSDKWSRANNNNSDSYEFSSANKLFVE
ESLDVAPCTKEFFNEEMEPLDFQNAPTEAREHINQWVARVTKDNIKSLIPEDGIGQSTKL
VLANAAYFKGVWASKFPAERTKKDVFYVSETRQTLVPFMKQKGSFHYTVNEDLGAQILEL
PYKGNDISMYIFLPPYSMKEGVTNIIANLTPERLAAVVEESYMSREVLVEIPKFTIEREL
PLRGVLESIGAGDLFDGKANFSSLTSQRDVAFDDAIHKAKITLDEEGTTAAAATAIFGFR
SSRPVEPARFVANFPFVYILYERPTNSVLFMGVYRDPKK*
>Unigene018313::Unigene018313_06::g.16689::m.16689 Unigene018313::Unigene018313_06::g.16689 ORF type:5prime_partial len:591 (+) Unigene018313_06:2-1774(+)
WYWPYQMLKNSYYVPPAYNAFTRFPRTKHFYERYIANNVDTWYWPYQMLKNSYYVPSAYN
AFTRFPRTKHFMKKSRLMLLYNYWSQPRPAHHIPNSIMSNKPTFMDNILTSSSKPTTPVT
PENNYKELVNYTTESQTELPILVTHTTPSYDDDNPDLAPDTVTRYEGSTSYTTDANSQST
NNETTGNVSSNTEEMVSTTPSYTEITETSKQYEVDQLSNNQLKEKYFKAVEIFDRNLYQV
TFAKLSNSSEEGRQENGISFVQSGLLLHLALTALSPAVDQEIRTEIEHVTGYAPTEEERS
QVLTSVLSWLPSSSASLKFRRAARLVAASGVPVAEGFWRSAAGAGLQVDRINGTEDPEEL
ARVLNDMVEKDSGGSLRETFEEDELTGGVCAALLNTAYLRARWRAAPTLLNHSRAFRRPS
PAAPADTRALRLTDQVRYADLPDWDAEAIEIQYLEPGLSLLLVVPREPSLRTLAQRLAAE
GISPVLQRMQERRLAVVMPLYTLRMTLLLINKLESMGVSGLVSGRGGCGALRLSHAVQRI
MFWAEAGRHAYKDDGIEWDAPAEREMAVDRPYAFYVRWRNVTLMNGHFVL*
>Unigene053303::Unigene053303_01::g.47199::m.47199 Unigene053303::Unigene053303_01::g.47199 ORF type:internal len:108 (+) Unigene053303_01:1-321(+)
IYVDNTAKTRQRFAAIAEQFYNTELQNIDLSKPAPAAKDINSWVSEKTQGRISQLVTEAD
LASAVVLILNTLYFRGTWRHQFAPNETAAAPFFVTPSVQKQAHFMKV
>Unigene007313::Unigene007313_02::g.7328::m.7328 Unigene007313::Unigene007313_02::g.7328 ORF type:complete len:531 (+) Unigene007313_02:152-1744(+)
MRFTILVLCLAVGLSQARWLRRGRSQQPKETSFVGEATNQLSTAIFQGYIDDNSNIAFSP
LGYSAILAILAEGAQGETKEQLVSALHLPADEAITRKTYRYIMERLKNTNEYKYNQPELK
NFFYIYKNYTINEDYKKILEDYYLTEVRSVERYNPDHIISHEEKNENEEKYETKIEVQLD
EEKPTESKKDEEIADLVPPKETQEKFISFAMEDKPEKIDITPVEYIKPAKNIKEKIKLVK
TYPKKEESGEEEETMVAVEARNHARSLKVLMDKNDISSSISVNSVGKKSTKTSPSNSLMI
IFNGMYFRGAWKKPFEKVENGVFYKSATEKRSVPMMKTCGSFRTGAMPDLDSEVIELPYD
GGRYALLAVVPRSRDGLTRLIADLPVVSLADIQESLTEERLDVSLPSFYVETTTKPVAAL
AKFGVSNIFSPSADLSRVSPAEGLFVQELVQHVAVRVDNAEATGSSLTAGEGVQLKELES
LKNLPLSDVKPARKFSVEHPFLFFILDRLDNLVVVAGKVTDPQQPTPFEI*
>Unigene033877::Unigene033877_01::g.31557::m.31557 Unigene033877::Unigene033877_01::g.31557 ORF type:3prime_partial len:173 (+) Unigene033877_01:325-840(+)
MMYNRNPMLFVLLVVLTVVSSTPTSTNDANSSVSTWLQISPEVMRIVPLNLKKQLQEQAS
KTIPRTRRNAHFGYWPYTRPAVPTLLYGPTPRVHERYIANNVDRRYWPYQMMKNSYYVPP
VYNAFTRFPRTKHFYERYIANNVDRRYWPYQMMKNSYYVPPVYNAFTRFPRT
>Unigene040724::Unigene040724_03::g.37083::m.37083 Unigene040724::Unigene040724_03::g.37083 ORF type:3prime_partial len:191 (-) Unigene040724_03:3-572(-)
MLIGVLSALIMASSAAGQCFSSNDTSGKKALPEARTSLYRGQLEFTLNVFNAINKAVPED
NIFFSPFSVYQSLLLAYFSSGGSTVESLREALVIDEKLDKTSLMSAYKSDKWSRANNNNS
DSYEFSSANKLFVEESLDVAPCTKEFFNEEMEPLDFQNAPTEAREHINQWVARVTKDNIK
SLIPEDGIGQ
>Unigene032967::Unigene032967_01::g.30945::m.30945 Unigene032967::Unigene032967_01::g.30945 ORF type:5prime_partial len:135 (+) Unigene032967_01:1-405(+)
AGLVAALLVLHSLATPSAQAEAHRAGGEGEEKMSSDGGPVLGGLEPVGNENDLHLVDLAR
FAVTEHNKKANSLLEFEKLVSVKQQVVAGTLYYFTIEVKEGDAKKLYEAKVWEKPWMDFK
ELQEFKPVDASANA*
>Unigene016861::Unigene016861_01::g.15025::m.15025 Unigene016861::Unigene016861_01::g.15025 ORF type:internal len:272 (-) Unigene016861_01:2-814(-)
SVLSGTKQVVAGSSTRLVFAVRGAPTGPATATCEAVVWEQPWRKFKEIKVTCNLNNRQKR
EAPNDHDSVEKHQTIVQSHPKIKFVGAPATVDPSDPKYRVIAEKSLKKYTADTGLGSEYS
VLSVERASTQLVAGTLTRVDFTAGARDQPVRCHSVLYERPWENFEQLNVTCDFHNLKKRG
MPGAPEALNVSDPKYHALAVEALAKYTLDSGDSTPYQVVSVLSGTKQVVAGSSTRLVFAV
RGAPTGPATATCEAVVWEQPWKKFKEINVTC
>Unigene016864::Unigene016864_01::g.15026::m.15026 Unigene016864::Unigene016864_01::g.15026 ORF type:internal len:115 (-) Unigene016864_01:1-342(-)
YQVVSVLSGSEQVVAGSSTRLVFAVRGAPTGPATATCEAVVWEQPWRKFKEINVTCNLNN
RQKREAPNDQESVEKHQTIVRSHPEINFVGAPATVDPSDPKYRVIAEKSLKKYT
>Unigene026851::Unigene026851_01::g.25311::m.25311 Unigene026851::Unigene026851_01::g.25311 ORF type:internal len:336 (-) Unigene026851_01:2-1006(-)
AEEASTEVIHEILVELDNEVQSDTAVTSGEQFVAVPRQSPEAPCIGCSSIVNTSAAGVTD
LARLAVADLNRHVTNATHTLDQVLRVERQVQVNGVRYIMTLAVDYIDTYQESGSKTCKIS
ILEKPWVKRLDGSKYRAVLSNNCTEEWIYDVNNDNNNDEDNIKAIHTVEAQAAPTTERTL
TDEELKLLEDQIIPNTQDKLQENVPTTTETQKSATEKVQNVFEVNSSPDLYNKEETGENR
EPVLTKEKQEVIDGLMNFFDDRDDLVNLEKNLLRRQTLQKRDVANENINSVDKVQSHPKI
KFVGAPATVDPSDPKFRVIAEKSLKKYTADTGLGS
>Unigene022536::Unigene022536_01::g.20913::m.20913 Unigene022536::Unigene022536_01::g.20913 ORF type:5prime_partial len:365 (-) Unigene022536_01:792-1886(-)
PEKDALFIKKVGRKYKLYYPNSTNIELQYREGLIASCPGSKNYVSGFSDNASFVKLSCVS
GTTVTVDKQFQKDIKDVSCTKNAVADVVNTNNVDTSPASRILSVGFETEFGWLELYKVSY
DFNTVTPLYSQHVIHGSSLKGAYTGNASRPGFRTNAVPSNVSWSKIFTKNHQRHVFAGIL
GGEKADTYLSSTYLSRGHLAPDADFHYRSWEIASYFYANVVPQWQSINQGNWLRVENAVR
HKAKELQADLFVITGAEGVSSLEGNELYLDGSNVPVPKYMFKIVCTKSADCISFVVINNP
FESDPVDVCRNVCSRQRDTSGWYLSSYDDAQKGRVICCDVGELKNAPGFKDILPEISVNG
ILRY*
>Unigene022469::Unigene022469_01::g.20827::m.20827 Unigene022469::Unigene022469_01::g.20827 ORF type:5prime_partial len:273 (-) Unigene022469_01:239-1057(-)
RGYGPEGYGGEGFAPPPPMHHPGMPPQNQGGPPQQGAVMMVYGLDPQTVNADRLFNLCCL
YGNVVRIKFLKTKEGTAMVQMGDAVSVERCVQNLNNVTVGDYTLTLAFSKQAYLSEVMNP
YPLPDKSPSFKDYVGNKNNRFLTPASIHKNRIQPPSKVLHFFNTPPDVSDEQLLQVFQDY
GVAPPHTISKFPLKSERSSSGLMEFQNISQSVMAIMACNHATIQHPGAKFPFVMKLCFSS
SRQIGQGKGQQPGKNSQDPSQRQNNGIDENEY*
>Unigene056693::Unigene056693_01::g.50528::m.50528 Unigene056693::Unigene056693_01::g.50528 ORF type:3prime_partial len:154 (-) Unigene056693_01:3-461(-)
MATVKDLVNFYDNKDKTPSNQPSYSSILSGNKGSSTTRTSHLATTPSQKPSSQTPKPFSY
SSIVAGTTKKGPETINTNGHTTLKPTTKWPHNNSGSTNKNNSPNRPLPSSFVNNKNAQGQ
GNVATDAEIEILSEELLKKDTNNAARLITINYQ
>Unigene056696::Unigene056696_01::g.50529::m.50529 Unigene056696::Unigene056696_01::g.50529 ORF type:5prime_partial len:283 (-) Unigene056696_01:256-1104(-)
LPSSFVNNKNAQGQGNVATDAEIEILSEELLKKDTNNAARLITINYQEKTTSQSKDDKAP
LPLLVIPESVWNLPTIQKFLPLLDNYERDTLVNEHVTPQERNEENAFMDAIMSTTVIRHL
MLFLKNKGIVSPDPKQQRDFLKQLWFNLYSRGKGKISSSGFEHIFVSELKNGEVSGLHNW
IYFGKEEAVNRINYLGYLKYSQLNDKGVVMKLHFNQQGVDKPVDTMFVGTSPELEIALYT
LCFVTRADNDCRLKLGGKDVNIVSHTFRYRSKNLIGSAYPQI*
>Unigene005731::Unigene005731_01::g.5688::m.5688 Unigene005731::Unigene005731_01::g.5688 ORF type:5prime_partial len:161 (-) Unigene005731_01:131-613(-)
TRASRSRSCSDPAAAMAASRAARSAELSRPRLDLSLLRSRFSTRLSLSSRLSTRLSLSSR
LSTRLSLSSRLPTRLSLSSRLSTRLSLSSRLSTRLSLSSRLSIRLFLSSRFSTRLSLSSL
LSFRIYLSSRLSTCLYLSSRLSSRLSLSSRLLSLSTNEFL*
>Unigene036582::Unigene036582_01::g.33581::m.33581 Unigene036582::Unigene036582_01::g.33581 ORF type:complete len:569 (+) Unigene036582_01:782-2488(+)
MMSCPLPLPLLPALHPQPALASDFPIHIGIKRGSDELLSQSGVTVMAPAAPHHADNNNQD
SAAKKVKLEQNVGKPSRVIHIRNIPNETTEAEIIQLGLPFGRVTNVLVLKGKNQAFLEMA
EEISAVAMVAYFGGCVAQLRGRAVYVQFSNHKELKTDQTHSNASASAQAALQAAQAISNS
AGAALVAGAGAALQPANGGTEIQGGPNTVLRVIIEHMLYPIVLDVLYSIFQRYGKVLKIV
TFTKNNSFQALIQYPDTVSAQTAKTALDGQNIYNGCCTLRIDYSKMTCLNVKYNNDKSRD
YTNPTLPSGDGDAHQLLTSGGVLAPPFLGLGSGLASPYGVGVGGVGLPAFGALTLTPASP
ALRALAAPPLPLATVLLVSNLNEEMVTPDALFTLFGVYGDVQRVKILYNKKDSALIQMAE
PHQAHLAMTHMDKLRVFGKAMRVMLSKHQTVQLPKEGQPDAGLTRDYSQSPLHRFKKPGS
KNYQNIYPPSATLHLSNIPATVSEEDIKEAFTKRGFTIKAFKFFPKDRKMALVQLPSIDD
AVAALIKMHNYQLSESNHLRVSFSKSSI*
>Unigene048939::Unigene048939_01::g.43383::m.43383 Unigene048939::Unigene048939_01::g.43383 ORF type:5prime_partial len:159 (+) Unigene048939_01:3-479(+)
SQISHCLFLVTHASHTKHTSIHQFNTLQCFGAACILSNIHHTKSILTLKMKLSIVLGVFL
LCLGVSLASDLMVGTSYNNRLVYQQKAEYMAFPFKKRVKTVFYSDPTQQIIKGVIARDLD
HTEAVATVIAGGVGTPYVNIRLKSQRGTALNYQIEIYA*
>Unigene033974::Unigene033974_03::g.31708::m.31708 Unigene033974::Unigene033974_03::g.31708 ORF type:complete len:115 (+) Unigene033974_03:1819-2163(+)
MSASPIARQTTVSQAIPTRRVLITDPAQMPDVYSSTPGGTVYSTTPGGTRIIYEKSFLMS
LSKSPISQTPPKCALPAAMMKNPGSGPVLQTSGQKNRSNSISFDESQETFSMDL*
>Unigene012392::Unigene012392_01::g.11262::m.11262 Unigene012392::Unigene012392_01::g.11262 ORF type:5prime_partial len:162 (-) Unigene012392_01:256-741(-)
RSVVSSSTMALRYLLACALVAAAAATDVSQCPGKSVENLSSDVKLEKCAAPPCRLKKGTN
QAITVSFTPDKDMSDIRNHVTAEVFGVKLPFVGVDGASICGKLETESGEKASCPLKAGTR
YLYRDAFPVLKVYPTLSTKVHWALQHNNKDVVCFEVPARIS*
>Unigene056113::Unigene056113_06::g.49872::m.49872 Unigene056113::Unigene056113_06::g.49872 ORF type:complete len:147 (+) Unigene056113_06:59-499(+)
MLFYLTAVLLLASAQAKFYKDCGSKLATVESVGVSGCAENAKECVLKRNSNATISIDFTP
STEVKSVEAVVHGIIMSLPVPFPLPQPDACKDSGISCPAPSGTKVSYRATLPVLKSYPKV
TVEVKWELKTEDGEDLVCILIPAKIN*
>Unigene056619::Unigene056619_02::g.50397::m.50397 Unigene056619::Unigene056619_02::g.50397 ORF type:complete len:229 (-) Unigene056619_02:840-1526(-)
MMLYGTCFLVVLFSSFSCISAAAKKRNPSPESDVVMYPGPLKETKPEYGPVGSVPKECQG
KTYCTVKPPDYPEERYNKLFQGYKPPVDASLPQPVLSPTLVNRQGDPDELDNCQSVVTYE
PLYKVRSKRLDDWVTVLQAPRAGYEQRVRLETCTNPNARCFTALPQTDEYTTFCKQKYNT
WEVMVEINGTMVKETTDLPICCSCHYKTVDLASRFGKPKEMSAAKPKN*
>Unigene018979::Unigene018979_01::g.17381::m.17381 Unigene018979::Unigene018979_01::g.17381 ORF type:3prime_partial len:280 (+) Unigene018979_01:178-1014(+)
MARWTLLCILWINLIHLSVSISFESEPAPRGDSAHQERRGRFADDSPPEIQKSERLTERV
IERSISLTSSLQKVQDVEKKEGTDPVPEPISTIENESHSILRYAEENLSSRDKILEGLEH
SALRSIPFTNLRRIQEKERRRLQTRMEDPITRVENGSYKIVNYKPIVANRRGQVTLSSSH
TRDSIAFPSDRTEPLGALEPRVPPACRRLGVCEDVPDYPDELVEKLLKNLGEGRSRFRID
ELEPPAIAQRIGSENEEIELCDFDEKVIFPRAASDRDGK
>Unigene036541::Unigene036541_01::g.33487::m.33487 Unigene036541::Unigene036541_01::g.33487 ORF type:complete len:550 (-) Unigene036541_01:621-2270(-)
MRLLPSILCLLLVLHCSYAPPVTHDKDDKEHDSEVKDELEDVMEYHRYLKEVVQALESDP
DFRERLEKANDDEVRSGKIAEQLGFVNHNVRTKLDEIKRREMERLRHLATKQYELTNNID
TDLSKVSNDHLDHQNPHTFEIEDLRKLIQKTTADLEAADKQRKEEFKEYEMQKEFDKHQK
METMDEAQKKEFQKKIESEEEKKKHHKPLHHPGSKQQLEEVWEKQDHMDQQFDPKAFFMM
HDVDGNGVWDADEVKALFIKELDKMYGPDGPNEDLHERAEEMERMREHVFSEADKNKDGL
IDFHEFILSTKSQEFNKDPGWQPIDENSVYSQNEYQEYERRRMEEIKYLQQRGLVDAHGR
PIPGAEHQIYQAMQQKHHQDQLAHHGQQYYQGQAQPPPQGYPAPGYQQVPQQGYQQMPQQ
GYQQVPQQGYQQLPQQGYQQMPPQGFPPQGQPAHPQVPQQAAPGQQYQPPPAPPAQQNFQ
APPQQAYQPAPAQGQAQAPPQGQPQAPPPSPPQPAANQAAPQQNVNQGQAPPAQNQAPAQ
TQPQTAPKI*
>Unigene037320::Unigene037320_03::g.34337::m.34337 Unigene037320::Unigene037320_03::g.34337 ORF type:5prime_partial len:218 (+) Unigene037320_03:1-654(+)
RRSARTMAYLKTAFVLLLASSMLKLRVFSRAMASFNPAVFATHEVVPDVIAKAPEASVSV
EYPSGAVVSHGNVLTPTQVKDVPTVAWDAAPDAFYTLAMTDPDAPSRKEPKFREWHHWLV
GNIPGAAAAAGDTLSAYVGSGPPPGTGLHRYVFLVYKQPGKLSFDEPRLTNTSGDNRGGF
SISKFAKKYNLGDPIAGNFYQAEYDDYVPILYKQLGA*
>Unigene043638::Unigene043638_01::g.39336::m.39336 Unigene043638::Unigene043638_01::g.39336 ORF type:complete len:112 (+) Unigene043638_01:194-529(+)
MQFSITHLLVLSALVAVCWAQAKETKPRVSESALEEALNDKRYIQRQLKCALGEAPCDPT
GKRLKTLAPLVLRGACPQCTPQETKQIQRTLSYVQRNFPQEWAKIVRQYAG*
>Unigene045922::Unigene045922_01::g.41193::m.41193 Unigene045922::Unigene045922_01::g.41193 ORF type:complete len:223 (-) Unigene045922_01:594-1262(-)
MKSRSLAGNCGIGVFVIALVTVALAFGTPSWLVSDDRIRSARLDRLGLWSHCFRSLPDPL
DQYQRRFFVGCRWVYDPFTTGYDRIRGYLLPGFMIATQFFFTLCLIGVLISTVLVLIFFL
CCGPDQRRFLTLIKTIGYLMLGAGISGCIAVIVFASLGNTDGWMPDHPNNYLGWSFGLGV
VGSVACIVTSALFLTEANIQAKKRKRFRESQARFEMDQESKA*
>Unigene057594::Unigene057594_02::g.51537::m.51537 Unigene057594::Unigene057594_02::g.51537 ORF type:5prime_partial len:574 (+) Unigene057594_02:3-1724(+)
APQTLPRVSRVNMPALRAVALLATTAALALASPADPCYEDGRPKRCIPDFVNAAFGAPVV
ASSVCGRHGPERLCDPPGAEPADAACRVCDAARSDRRHPPALLTDLNNPHDVTCWRSAAL
PPARYDSPPDNVSLTLSLGKKYELTYVSLQFCPKAARPDSVAIYKSVDYGLTWQPFQFYS
SQCRRVYGRPNKATVTAANEQEARCSDSHRLGGENPSGARLAFSTLEGRPSASNFDVSPV
LQDWVTATDVRVVFNRLHMVSEGDEADGAAQGAPGTQNYAVSDFAVGGRCKCNGHASRCV
PMKEGEAAGAGPQQLACDCRHNTAGRDCERCKPFHFDRPWGRATARDANECKECNCNGHA
RRCRFNMELYKLSGRASGGVCLKCRHYTAGRHCHYCREGYYRDPTKPITHKKACKPCDCH
PVGASGKTCNQTSGQCPCKDGVTGTTCNRCAKGYQQSRSHIAPCIRIPRVVTAVQAMEAV
EGEPGRGKYGSVRPVPRRRTHAKPQQVLQPRLRHNGQGGGSRGRARRPGRVDAVVSVRAG
GVQARPAQPAAARRRASLRARQRSRVQVPETQD*
>Unigene026736::Unigene026736_01::g.25119::m.25119 Unigene026736::Unigene026736_01::g.25119 ORF type:5prime_partial len:852 (+) Unigene026736_01:1-2556(+)
EQIKSVVQEKFLSSETVAAVLYDIKVIDSEWIKKERLLAIVEYGDEKAVFCLCTSSYPPK
SFTDLSIEIGLPVDKTFKCEIDNKPTDPEAVLYLNVQSRSNKYKFEIQMTPRVDTFVDEL
FRGIEAANSIPTSQEFVWVQKYLSSKKDHDDIASALVMHRATLPRAGAAPVAIRESMIKS
KMADKEIDYTFTKNFTIFCGTWNVNDKSPVIPLKNWLNIEKEPPDIYAIGFQELDLSKET
FLFDQTLREDEWFHAVMAGVDHRVKYTKVEKVRLVGMLLIVLIQEKHHPHVRNIVCDTVG
TGIMGKMGNKGGVAIRFDFHSTSLCFVNSHLAAHVEDIERRNQDFRDICSRTRFVQPAQQ
SKAIKDHDQVYWIGDLNYRITELDRASVKKLIDENNFASVLEFDQLKQQHKLHQAFSGYT
EGEINFRPTYKYDPGTDNWDSSEKNRAPAWCDRIFWKGDRITQLAYRSHPSLNISDHKPV
SATFSTAIKIIDEEKYRKIYEEVIKQLDKLENELIPQVKVDQTEIDFGTVRYLELQQRTI
TVTNVGKLPVEFEFIKKLDEASFCKEWLIVEPYKKCICADETCEIQLKVLINKTSACKMN
AGMDKLYDILVLHLYGGKDIFITVNGTYERSCFGCSIEVLVKLNMPIRQVPVGKLIELES
KRDQCVSNSSTYSIPKEIWFLVDHIYLHGLKEPNLFEQPGLHSEVLLIRDWLDNGSVDPI
PGSIHSVAEALLLLLESTSDPIIPYNLQSACLRASANYLQCKQMVLELPEFRKNVFLYLS
EFLQEALQHNAENGLDAKTLSTLFGSIFLRDNPNQMNEPQSRINKQVIDKKKAQFVYHFL
VNDHSDLIFTK*
>Unigene051905::Unigene051905_03::g.45765::m.45765 Unigene051905::Unigene051905_03::g.45765 ORF type:3prime_partial len:121 (+) Unigene051905_03:174-533(+)
MGGLFSYFRGLLGAREMRILILGLDGAGKTTILYKLQVGEVVTTIPTIGFNVEQVTYKNL
KFQVWDLGGQTSIRPYWRCYYGNTDAIIYVVDSADRDRIGISKDELVHMLREDELANAIL
>Unigene004762::Unigene004762_02::g.4692::m.4692 Unigene004762::Unigene004762_02::g.4692 ORF type:5prime_partial len:196 (-) Unigene004762_02:333-920(-)
HSSPRPHSSIMYKFVALLAFVALAHGMVRREAPAGSTQLQDLEKHAQEFQKEFSKQLNSL
ASSKNTQELQKALKDGSDSVLQQISVLSSSLQSALVDANGKAKEALEKTRAELQKTAEQL
RAAHPDVEAKAHELRDTLVAAVQGAAGHSERLAKEVAANLDTANQKLAPKIKEAYEAFAK
NAAEVQKKIAEAAKQ*
>Unigene049986::Unigene049986_03::g.44195::m.44195 Unigene049986::Unigene049986_03::g.44195 ORF type:complete len:196 (+) Unigene049986_03:81-668(+)
MSVIKSIAVFLVGFVSLRQSYAQVPLFGACPDVAVKPDFNPNRYLGKWYEAERYFAFFEL
GGKCVTANYGEKDNGMITVVNKQLSVFSGVKSMIEGEANQVSRSDVGKLAVRFPSLPFNF
AAPYWIIDTDYDNFAVVWSCNDYGIIHTENAWILTRERNPQLTVLEKAYSVLDKNRLNRA
YLTRTDQSNCADDDE*
>Unigene032781::Unigene032781_03::g.30669::m.30669 Unigene032781::Unigene032781_03::g.30669 ORF type:5prime_partial len:113 (-) Unigene032781_03:520-858(-)
SGDACSGVMPPSPLCLLAACALGAALAAPRAAYEEYEQVPEKRAALVLDRLLVALDRALH
DAPPRPAAGPRAAPLRLPPLYTSDMSSLQRRGQAGAGRGRTMRCYFNAVTCF*
>Unigene053393::Unigene053393_01::g.47278::m.47278 Unigene053393::Unigene053393_01::g.47278 ORF type:3prime_partial len:127 (-) Unigene053393_01:3-380(-)
MRFLFAFAAVLGYASAGVLGPLVYGANPGDVQAAHIDAAVAAQDHVRAVGEGQARAAEAA
IQYNTEAVRQTAEAHRDINENAYWNSVAAGQNLVAAAQTQQAALDGAAAAYRAAHVGVPA
LGYAAP
>Unigene017602::Unigene017602_01::g.15919::m.15919 Unigene017602::Unigene017602_01::g.15919 ORF type:complete len:113 (+) Unigene017602_01:237-575(+)
MPHTVHCFLVGLCILYYVSAYEEDAYGIRLPAPSRRHHIAHFCPTLDIARECIRSCIPLG
KPAFCGKDHVCYCGHRYSDSVKDEEIDPKESYNQFKDLYLKYFGPEFPEEKG*
>Unigene023674::Unigene023674_02::g.22077::m.22077 Unigene023674::Unigene023674_02::g.22077 ORF type:5prime_partial len:798 (-) Unigene023674_02:457-2850(-)
HFGTMQPVEVIEIFLLFLVGSAICRSSGRVSYGKRQRWQKYTTFPLPYHSQGPTTDYLLD
NQMRNLILLDNDNTELRQTKPLGLLNYLTGSIDPDYVTKKNTKININVVLVNEGKPDNSL
RVLGDFVKAVSYCLSQILNNVEVDAELIAMFENKLGVGNETETLKTVTDHYNPSTTEKST
STTNTGTLKNTNYTSTTDNLTTTDNTRTNNSQIITINAFNTIENQTTIDNARTNGSSTTD
NPSTTDNTITNVDKILTTNNFTTTENPSTTTDNKETDVYPSTAEGLSTNEFIVYPNTNNN
PITSEFASTTSDYPRTTRTLRSTNSPNTKNNLRTENKRATKHKGTANKLRTTDNPNVTLE
VCNPLDPWCLYRLDYLKDVLDVIEKDPRNANKIARPSKENSLSWLLDAVQKIEDSFVNIG
RTGIFQVIHEHLTGNVNNLKQEVTSKLEHLIQRIHRNENMTARSMSLHYRYDAPTPIDTD
EAKLREYALNGYLSDTREAVNDILKLTQAQLGNDLVFELDNTHYWKIICQYMWNYNVKFK
PDLNNSLSGDFTNLWRKVSETLMTFLYTVRPLDVLPELVLEHQRFLNLHHQWEALRTALR
ATLSRPYYNMKLDIYWLRCLDHDLSSNAFSDSALPRQEPLVLNAVESPLWLELKRSIVNI
LRIGRQEFQDTFGLSLFSIKYWSVLMNEAILILDDFKPSVHGDSELIRLNWMELADRLMW
LMHRMHPVRSSDEKVTYLRGVWNKMYFDVLENLLAVSRTAGSDLRHNKKWMVKVNAGWRN
HFQRHPPSYVEKLVSLL*
>Unigene025986::Unigene025986_01::g.24558::m.24558 Unigene025986::Unigene025986_01::g.24558 ORF type:5prime_partial len:287 (-) Unigene025986_01:25-885(-)
VNKFKIVGIKFFDILFWALAPVLMSELGEKEWENLRMFFLHLATSQCQIPIDRIDEYMKK
HVGDSSKTIRRKLISDSELNIIVNDIANSDDESVEIPRLLLGDDWDAPGLDCKAVPELEM
GRLKKRLIEASTADDVRMCLVKLAMMAPASPLWKLSPSWKPAGALGAALGALPRGFLQDF
GYVVSGAARARAEAGCARVALSLLSVLEGEARGQLGGGGQLGGGGALARLLGWELLLLQV
LVVLAEWPHHRLNLAALAAKCKACIAAASSGDQLVPRPQVNKVLDC*
>Unigene041427::Unigene041427_02::g.37802::m.37802 Unigene041427::Unigene041427_02::g.37802 ORF type:complete len:275 (-) Unigene041427_02:1764-2588(-)
MKVLVVLLLLCAGGAYSDMSQDCDMAAFYLELGCTPSAADNGTCPQAFTCPDLHPDPTMC
YYRGVAYKSGATIPESLVRNPCSMYCSCSLRDVTPQFHCVAVDCPEFFNSDEKEQCIYTY
QPMECCPTAKVCGKDAIANLSTCEVDGKVYLEGQTFKKSHKTCVCSAQWNGSTDNPADCR
EVNCGIEIHYQDKLMNRCAPVFVNARSCPFTFECQTPKSKIIRGLNVRAADSQCVFGNMT
LAVGDELVADEPCTICTCEVPPFVTCVKKTACDN*
>Unigene048098::Unigene048098_01::g.42469::m.42469 Unigene048098::Unigene048098_01::g.42469 ORF type:5prime_partial len:135 (+) Unigene048098_01:1-405(+)
IRTAKPFINSASGLQLHNTPDSPLKMASCRVITIAACLLAALASVECVDHVTYHDPLYHQ
QMGYPIPTEEPVWEPRFGRYNLKTWHGVAPGGDERARHWTETAVFSVERDSQGHVVSLQQ
KKLIRQPRQNPIKG*
>Unigene048099::Unigene048099_02::g.42470::m.42470 Unigene048099::Unigene048099_02::g.42470 ORF type:5prime_partial len:126 (+) Unigene048099_02:1-378(+)
IRTAKPFINSASGLQLHNTPDSPLKMASCRVITIAACLLAALASVECVDHVMYHDPLHHQ
LMGYPIPAGAPVLVPRFSRYNLNTKYRGGYEVPRGWGALGSQWQPRVVWKYLKPGDVVVT
TTNIG*
>Unigene053474::Unigene053474_01::g.47339::m.47339 Unigene053474::Unigene053474_01::g.47339 ORF type:complete len:127 (-) Unigene053474_01:212-592(-)
MARFFSILLITLVTLTMQTQASPQFESSTIKAFDVVSDRTISIINNELDHKAKTLAEIFT
TLIRAFQEFKTNGILSFNNNLVVDLVQIFEIVKEYFAKSNLIRDNKSKHELAFEEHEEHW
ENVANN*
>Unigene040776::Unigene040776_04::g.37187::m.37187 Unigene040776::Unigene040776_04::g.37187 ORF type:complete len:855 (-) Unigene040776_04:684-3248(-)
MSKTVLLFVLSGVLMISSHPLLQSLQSCPIHGNKALQNALLSALPMEIPFNFNPPQLLQQ
TSQQYAPQQPVACQNCQNSNCQNSNCQNSNCQNPIPNEVSQSIVSRVLSNPAIQAIVNQN
SKPPNPNTQVVNNYFIIPPELLLNETKNIALKPRTPSCNAVDTPYMPYPPCRPQCNERPL
DRCHQCLPRQNDRCMPCRRPEPPRNVDSRCRLPPKTSCDDGPRVIDDQKAKCENTDKCKV
TEEDINPCGDFEYEEDNRPQIKRSGVKETVKENNTDGKKKSKTQQELRNSIREMLRNEEM
IYRQREQEHLRRQNQKPRAETNVKGHNNQPTTTIKPVVKPKESTKRPSTSTTERKQQEVP
NKSLPKNKTNNTRKNATVAHGQMNKGNRMSHGPNDDAIILDMKKKYPEMSEAVIRDLLGN
VKKQYRHQQSPYPMGQYYYPGYPPPNYNNYNQGYPPQWYPHHMPHPNANQMRRNQNGAQQ
NGASSNANSNKQNTTTTSSTPNVNKKNQIESNNQVNSSNTLEINNATDKTTTTVKPVTET
VNDVTEATGVENVSEEPKVDEMNASFVRNGYLHGGLRALGTEDEIPNLIGNGIVDDYFPD
FKKDNLAYSFGDYASDMYADYYDDDIQRNERTITPDNYQARNSKNHNKLSRKEFLRRQNR
RRINARKRINKEDFVLNEENFEREQKLPEHLENKSKEIVYKTPPSLENPDFQTSKLNREY
FDPYSSNNNKEFDYPVFKAEYVSNDENEITTTENAAFKSSTYSFAKTPYYYSSTPGNTGR
LATPKDIETFFANSKMIKYGHGNYDSDEVTTTMASPKTTVNMEEIVGKPNEYAIDGDKTV
VLAKSLGYPDDYEW*
>Unigene048100::Unigene048100_04::g.42473::m.42473 Unigene048100::Unigene048100_04::g.42473 ORF type:complete len:146 (+) Unigene048100_04:387-824(+)
MASCRVITFAACLLAALASVECVDHVMYHDPLHHQLMGYPIPAGAPVLNPRFSRLNREYR
GGDGVPRGGDGRARRWRETAIFSVERDSRGRVVSMRQEKPIPRPLVERPIRRPLVERPIR
RPLLQRPIHRQLLEKPIYSPLICGQ*
>Unigene023122::Unigene023122_03::g.21415::m.21415 Unigene023122::Unigene023122_03::g.21415 ORF type:complete len:119 (+) Unigene023122_03:871-1227(+)
MWHIKLLFYCVTFTVAMCKDFVYEFGQDQIYYFILGKTEGEIVNTTTNVELDPLAPAPDS
ISYVNVTVSGLSDLDAPNSVTYNDTSYVLTIDYSQFSSIDQPRHYTVQFKGFVPIPIA*
>Unigene013090::Unigene013090_01::g.11714::m.11714 Unigene013090::Unigene013090_01::g.11714 ORF type:internal len:123 (-) Unigene013090_01:3-368(-)
EGHVSGVAVEPLAVVPPEIYVAWTEATQDVALKHRGGGDEAVSWSESDEQGTQHALSLSN
DGLVTVRGVGHIGVKVHLKQYPYVKAYGRVLSAVAEYMQVSGSGRARVAAPHPLHVALTG
TH
>Unigene019297::Unigene019297_01::g.17939::m.17939 Unigene019297::Unigene019297_01::g.17939 ORF type:5prime_partial len:128 (-) Unigene019297_01:157-540(-)
NFLYKLVRRFSVFSYQKGFKMKLFVFVLSIFVVMAAVLAQPQGRFRRKLDDADHYRPRGG
VLADDEAQADPPECTDEYCEPPTHPPRAPAARRQGNGCPFDYCPPTVHPRSKIYIKLQGL
ESGPGLP*
>Unigene019389::Unigene019389_01::g.18045::m.18045 Unigene019389::Unigene019389_01::g.18045 ORF type:5prime_partial len:131 (+) Unigene019389_01:1-393(+)
FLPTPIFSDNHVPMVTVPDDLTINLNEEEANELREDLNSVGVTNGAETSPSPRGPRSNPQ
LSPRGTKRRHSPDDCRHHNNETELEFFSKYVVQKLRKMETNQRIYSENIINTALMLGQLG
KLNGKSRIAE*
>Unigene023969::Unigene023969_01::g.22499::m.22499 Unigene023969::Unigene023969_01::g.22499 ORF type:internal len:942 (+) Unigene023969_01:3-2825(+)
EQFKRAACASHSRRSRGLSSSGGSAVCSAISECSSAAATAAPPTRRHTGGPQRRRRQMDR
RRAAGALLALAACLTCANAAPTTSNQTTLDLYDSDTSNGCYYNFQHYGEGDRIMTNEPCL
NCTCHNRMLMCYLRVCPFTKPIGQDCTVEKRADQCCPIVTCPDVPVDLLTSTTTSPAEYG
TTGVGRLDKYGCTINNKFFPEGSKVPPSPNKPCEHCYCIRNMTTCVMQECTLHVDGCTPI
YLKDVCCPVRYSCDHAEDEIPLLDDMTTTVRPTPGFLLTTTTMASATQVPMDCVHDDQIF
PDGALIKTEKACEHCYCMKGDIVCVVQECGTPMENEGKNCSSMPPREGQCCPDTYICEGD
NELQTDDITTTLIPPRRPGVEGSGYRNEDQYTQPPIIVPEPEGSGLEGSGVEGSGDEEKM
EIPSETGDIATTTGKPLIIDDSDLIMTTERASIDESVEKSTTEPDKGENTVPSEEDHTTS
SPIIVTTMSDSIPEDDKTQGSSQEKYVPEVPPTKVEPETEQKTEVPFDDKTDAPETEQKT
EVSFDHKTDAPETEQKTETPLEDTLEEKPDKEVHDIEQKTEAPQIEEKLHDVTPTEDIKT
DKTPTDEKQELPVTTSIPEMYTTGLPESTSQHDDQYTATTAQGPKEDDQKIALSESSSTE
HPTYITPDSESDTTEKSHLIDTQTTASFEEKESKTTTVLLPDDVRVSETVKPTEPTEVDS
TTAGDHIKASESTETGSDESHMVTTSKYEIPETTSVNPIENEIQEEITPEQSPGIIPGEG
NCLVNGITYGNDSMVPSLHKCQANCRCMSSIVKCDPIICSGPPENMLNCESIYDTADTCC
PTYVCDNGKETIPPQSHSQMAGTESPTTQDVSCEGEQCKPQQELPSKIPSTPDVSCDGEK
CKPQQEVPSDSIPQCLSSDCSESDKKDSTPVLEPAATKQPE
>Unigene023971::Unigene023971_02::g.22504::m.22504 Unigene023971::Unigene023971_02::g.22504 ORF type:5prime_partial len:1998 (+) Unigene023971_02:1-5994(+)
KKDSTPVSEPAATKQPEVCLDGTCISSSEDCKGDHCQLPGGKKDDEPCKDGSCDVPAQIP
CEGTSCTSDSSPTDGVSDCGNDGSCVQTADASPTCEGESCSQEPAVQPIDVIKPDMSCSD
GECKEEPSKEQVPQSECTEESCTKKDEAGLGNKFGSEGEAIKPEPESNDLSTEPAISSNA
PITEAPVPSIIEEDGRQTQSPISEEDSSSKIPEDSVTESQKQDDLITDSEKLEPESDKMD
VTDAPIITESEKPDDDKSTDEMITKPDAYDNVVTDAPAEFSEQPPTDLTGTKLDEATIGT
TLAANIESEKATTEPTFAKETQPQQFDSTSQTPLEKDPNAQEQTPAQEDQTTEAHGIKND
EHPVATVEPSISETSQPSETVAPVQDERATPIPDVAMSEQETPQSPITEKQPEATKPSIE
IATESIEKATELPESASSAEDIPESPVTESLEKVTEAAIPVESATEQVKQTTYAPSEEQP
ESATIAPQSPSSEESPATESIDVVTKATEVPTDKPTYVTESVDMETKVPEEPAQDEQSPE
MPSVTVSDESATQSPKSPVGQESPDVPVLVDEVPVTVSQEQPAEEMVPSEKTTASPVLGQ
EVPEAPVTESQLLETEAPVFGNDDKMPESSVSEAQESVTQASESPVTESQDKITDVPDLS
VTRKVMNELPKVESQEKVTDLPEPSVTIKESPITEKSEAADSSESSVTEESIPVKSDSET
QEATEAPKLPESDKMPELPATESQEKPTEIPQVSVAETASTESPMTESHEITTIASEKSP
EQEQEVEKPDAPLDSEKQEESQEPATEQAERATEATEQAEKDPELTTEKHEKVTKAPGDS
VTESDVTESQEKVTETAVEAEEKPDSPEQTTDTAEIDKQPESAATESQEQTTAAQPMSEE
SPAPSVTEQQSKSTEAPESSVESHDTDAPVQSLVTEQQETATESPETPIQTSDVEPPVTE
KQYTATEEHDKETEAPEAVTESVSEPAATEQQVKATEAPKPLEPEQQEKATEIPETLFEP
SATEKQEMATEDLMPVKPSSTESEKPSEQDKATEVPETTLEPEQHDKETESPELFATEKQ
ESATEGVEITAQSSATESSVATSATEPQELATMAPETPIKHTDAEEQGISETPIQPEQEE
KATDVPVSPTESSVTEKLDKATEAPQMAIDSSVTEQESKATEIPETPVTSEQQEKATEAP
EPPALTEEEEKATEGPETPTESSATEQPDKMTEAPETPLKSEEQEQATEAPEGTFEPSAP
EQQEKATIAPEIPVDSEQQEKATFAPETPVNSEQQEKATIAPETPVDSEQQEKATEPSVS
PMASSSTEPEEKATEAPETPLGPSDNEKVDTITDATEIPVQPSATESSAVPSATEQQDIA
TVEPETTYEPEQHGKVTEAPETSAQPIATEQQDKATEVPVMMEHPSATESSEPIATEISD
KATEIPEKSHETEEQDKVTEPTDSESSDMATEAPSVIVGVSEDTEDQQDQVTEKPAMIEE
TEGEKHPELPVSEQEPVSSATEPQERATDKPEAQEKVTEYPSSVLPEEEKPVSPEKEPEP
AGPEAVEPSVTESSETIAPTAESESEPESQESPVTEPQELVTAVPEVSKMPETPSATESD
TISDEEPKTPTPEPKLEYSETTPYLIELEEHTHKMEDESTTSILDDTATSQPPSLDEQAD
EKPSDATDKPHDALEAEPTTAAPASEQEPASTAAGMIDSKYGEPEQQPEKEAEPTAAPES
EMPAETERYPSAPSTDKPFESSSEEPSAPEDEIQSAPTTKQPEPLATEATTTTTTEAPRP
TTSSHQEPPLPEDEAQFPPSGAGYGQEPDYGDDDQAFGPGTCRYGGKVYVSAQQIPRDDP
CDFCFCFRSDIICLQQSCPPPIHGCHEEPIQGFCCPRYECPVSMAATLNVTTTSTTTTTT
LPPHFLPGAYKGQVQRRGCQIKGHTYKVGEVVRASSGPCLHCTCGGDGQMKCDPKVCTPE
PMLRQMIAAAVSARRRR*
>Unigene025623::Unigene025623_01::g.24208::m.24208 Unigene025623::Unigene025623_01::g.24208 ORF type:3prime_partial len:503 (-) Unigene025623_01:3-1508(-)
MDRTKSMRLPREDQLEPSSIYYTPAEPERLPPALPAAALLPFYIVNPGRRAVYRGRLNDV
AVKRIVKPTPKHHIKFLNNGSMKYSNPIILKKDNYDTNIAENNRLECLDLHILVLARKDS
SNNAAKLVTEERLRKYEDMSDSDIIMAIQTKCNQPIETVGENLRNFDKVNPEELDNVFNG
PGNMLSLNNEDVEAVTDITSIQNKNETQTDIMSEPASAHSLETISEITNIPIEYKTQTDY
AEYKTVTEEIAHHNNVNSHESIFSTPSLIESNNNQSQSTTEMQPVEKVQTNHNIEDEEYK
LNRTFSTLNYNDVVTETAKPLEMLSFTKPPSSEFQESGLHDIATEPAMYDENKDHLLPDG
PDPDPESIIDVINQTTETNSNQQQYNVTEITRRSGARELLKESDVKIPKMISKELVNGSF
VSDVLGYEDLANGDFESDTKNSLEGDESEARDISTSLSRRSEVLLHEDINNDTKADLIDV
KYNDLGNEDMQADLEGAASEVS
>Unigene025624::Unigene025624_01::g.24210::m.24210 Unigene025624::Unigene025624_01::g.24210 ORF type:5prime_partial len:123 (-) Unigene025624_01:21-389(-)
LSRRSEVLLHEDINNDTKADLIDVKYNDLGNEDMQADLEGAASEVSVNFAAPSEAPRQSE
IVGKLYFMSSDQLIPARFVQNPEGEIVLGLDGPALCDKIIVNNKNKSVMFSKLCSFINTP
NF*
>Unigene028114::Unigene028114_01::g.26880::m.26880 Unigene028114::Unigene028114_01::g.26880 ORF type:5prime_partial len:175 (-) Unigene028114_01:111-635(-)
DLDQLDSPEGHILTGVRFRMHGPHLHFEIRSTPFNYTTGRLSADKSQWISNDNTDGAEIP
RSKLHLYRPDIPTRTHTPLPVDSKHDQYIEFVNTDLEADAAQSTVPFIDIQPVQPLKGAA
MLSGAGVIHRGARGSGGFIAVSLRTYDYTRHIKAEAPPKDFEDVETADFAPMVN*
>Unigene035325::Unigene035325_01::g.32763::m.32763 Unigene035325::Unigene035325_01::g.32763 ORF type:5prime_partial len:101 (+) Unigene035325_01:1-303(+)
GMVKELGRCVWPDSDRLWKGNAYEPGNIVGDVDRCPTGMVKVLGRCEWVNNLWKSNAYEP
GVGDLPSRRGNFSAGRCPRGMVRVLHKCVYPDRLRFLIRS*
>Unigene035329::Unigene035329_01::g.32764::m.32764 Unigene035329::Unigene035329_01::g.32764 ORF type:internal len:100 (+) Unigene035329_01:1-297(+)
DTSNTHSSNSVLNVTDMLKSIVIFQTIVIVALAKPNYGRGATVADRCPTGMVKELGRCVW
PDSDRLWKSNAYEPGNIVGDVDRCPTGMVEELGRCVWPD

## Sheet: C
Supplemental Table 8C: Sequences of male accessory gland proteins predicted unconfirmed-Nucleotide sequences
>Unigene014479::Unigene014479_01::g.13054::m.13054 Unigene014479::Unigene014479_01::g.13054 ORF type:5prime_partial len:355 (+) Unigene014479_01:1-1065(+)
GTTCTGCATAAATTTTCCTGTAATTTTGTGTGCAAGAAGCTGACACATGGTATTACACTT
TTATGCTACTTTTATACTCAGAATTTCCAGGAAAAACAATATATGGCAAAGTCAAACTTG
CAGGAGACAGATAGTAAAAAAAACTTTAATATTCTTTCAGGTCAGCATCTGCTCTCAGCA
ATATTGGAGAATGAATACAACCTGCCAACGACAAGCTGGTGGCTCGGTGCTGACGAGTCC
TTTGTGGAGCTGGACTCCGTGAAGGTGGCTGATGATGTGGTCCAGAGGGTTGAGGACAGA
TGCAATGACCTCATCCGGCAAGCTCTGCCTGTCACTGTCAAGTTCTGTAAGGCTGATGAT
CCAGATTTGAATGAGGCCCACACTAGAGGTTTGCCAAAGGATTGTACAGAAATATTAAGA
GTGATCAATATAAAAGGTGTTGATGAGAATATGTGTTGTGGCACACATGTTTCAAATCTG
AGCCAGTTACAAGTAATAAAGTTATTAGGAGCAGAGCCTGGCAAGAAAGGTAAAACCAAC
CTCAGGTTTCTCGTAGGAAACAGAGTGACAAAGACACTGCAAACAATGTTGGAAAGAGAA
AAGGCATTGACTGGTTTACTGAAAAATGAGCCAAGTAAACATGAAGACCTTGTTCAAAAA
CTACAGAAGAACCTTAAATTAACCAATAAAAACTTACAAAATACCCTCAATGAGTTGGCA
CAGTATGAAATAGAGAAAATAAAAAACATGGCGGAAAAACCAAAATATGTGTTCATGTTT
AAAAAAGAAGCTACACCAGACTTCAACAGGGCGATATGTAAAGGTCTAGATGGAGAGGGA
ATCTTCCTATTCCTGGCTTCAGAGGAACCAGACAAGCCTAAAGAAGGTCAGATTATCATT
CAAGGGCCAGAGGCACACTGCAATGCTTTAGGAAGCCAGATTACAGAAGTATTAAAAGGA
AAAGGTGCATTCAAAAATGGGAAATTCCAAGGAAAAGCTGGAGATTTGAGTGGTATCAAT
AAATGCAAGAAGCTGATTGAAGACTACTTCAATAATTTGCAATAA
>Unigene042054::Unigene042054_01::g.38207::m.38207 Unigene042054::Unigene042054_01::g.38207 ORF type:5prime_partial len:263 (-) Unigene042054_01:84-872(-)
GCAGATATGGCACACATCAGTGGTTTGGTTGCTGCTAATGTAATCCCTTCACCGTTCGAC
TATGCTGATGTTGTAACCACCACAACTCACAAGTCACTTCGTGGACCCCGTGGAGCCATG
ATTTTCTTCAGAAAGGGTGTTAAGGAAATTAACAAGCAAGGGAAAGAGGTTTTGTATGAT
TTTGAAGACAAGATCAACCAAGCTGTCTTCCCTGGTCTTCAAGGTGGTCCACACAACCAC
ACTATCACAGGACTAGCTGTTGCTTTGAAACAGGCAACTACTTCAGAGTACAAAGCATAC
CAAGAACAAGTCCTGAGTAACAGTGCAAAGTTTGCTCAGACTCTAATGGAGAGAGGATAT
GAACTTGTTTCTGGTGGAACTGACAACCATCTGGTTCTAGTGAATCTAAAGCCCAAGGGA
ATTGATGGATCTAGAGTTGAGAAAGTGTTGGAAGCTGTTCACATTGCATCCAACAAAAAC
ACTGTTCCTGGAGATGTTTCTGCCATGGTTCCTGGTGGAATCAGAATGGGTACTCCTGCT
CTCACTTCCAGAGGCTTTGTTGAGGAAGACTTTGCCAAAGTAGCTGAATACTTCGACAAA
GCTGTGACAATAGCTCTCAAAGTCAAATCTGAAGCTCAAGGAACCAAGTTGAAGGATTTC
GTGTCAGCAATGGAATCCTCTTCAACCATCCAATCCGAGATTGCGAAACTGCGCCATGAA
GTCGAGGAATTCGCTAAGCAGTTCCCAACAATTGGGTTTGAGAAAGAAACCATGAAGTAC
AAGAACTAA
>Unigene013590::Unigene013590_01::g.12015::m.12015 Unigene013590::Unigene013590_01::g.12015 ORF type:internal len:175 (-) Unigene013590_01:2-523(-)
AAAATGTCGCTAGATATACTTGAATCAGTTGACCTCAATAGTTATAAGACATTCACAGAC
AGATATTTCAGTAAACGCTACATAGTCAATGCGGCGGGAATAGAAAACAATGATATTATG
TTAATGTTCCATTCCAATCGCATAACACTTGTAAGTCTGGCCCCATCACACTTCTTCTTT
AAGAAGGCAGGAAAGTATAAGATCAATTTCAGTAGCGGTAAGGTTGACCGACTGAGCAAC
TCCGTGAAAGGAAAAGGGAAAAAAGGAGGCCAGCATCTATCACCTCAGTCTGTTATTTGT
AGAGTAGAATATGAAGATGGCACTGGCTTCAATGTTCCCTGTGGAATGAAGGGCAGCCTT
ATTGAAGTGAATGAAGTTCTAGTTGAAAACCCTGAGTTACTTAAAGAATATCCAGATTCC
GATGGTTTTATTGCCATCATGCTGTCCAGTATTGCCAACTCTGAAGCTACGAAGAATGAG
TTATTAACACCAGAAGAATATGATGAAGCTGTAAAGAATAAT
>Unigene025357::Unigene025357_01::g.23837::m.23837 Unigene025357::Unigene025357_01::g.23837 ORF type:5prime_partial len:231 (+) Unigene025357_01:2-694(+)
GCGCAGGCCGAGCGCGCCGCGCGGGACGACGCCGCACGGGAACAGCAAGACAAAGGCGTG
TGGTCGTCCGTGCAGCGCTGGCTGGGGCTGGCGGGGGCGGCGGGGGGCGCGGGGGGCGAG
GCGCGCCGCACCCCCGCGCTGCTCGCCGCCGCCGCGCAACAGTTTGAGCAGATATTTGGG
GTCAGCGAGTGCAACTTGCCGCCGGAGTCGCTCCTGGACAGCGGCCTGGACCAGTCCTCG
TTCGCAAACTCCACCACTTTCCCCATGTCTATCACCAACAAGCTGCGCAGTCCGCCGACG
GGCGTGCAGTACGCGGGCGACCCCGACCTGCTGCCCGTCGCCAGCTACGAGAGCACCATC
CTCGTCAGGATACTCTACCAAATATCTACAAGAATTAATGAAATTTACGGGGAGCAGTTG
TCGCGTGCGTGGGCTCGCGCGGACCTGGCGGGGTGCGTGGCACGCGCGGCGCTGGCAGCC
CCGGCGGGGGGCGCGGGGGGCAGGCGGGGGGCGCGCGTGTCGCTGCGCACGCTGGGCTCG
CTGCCGGTGCTGGCCCGGCTCGCGCTCGGCTACGCGGCGGCGCGGGCACTCTCCTACAGC
GGGGCCGCGTACGCCGCCTTCCTCCTCGTCGCGTATGGCCTATTCGTTTTTGCTAAAGCA
ATTGTAAATTATGTCAAGCTTGTAAGATCATGA
>Unigene016063::Unigene016063_01::g.14447::m.14447 Unigene016063::Unigene016063_01::g.14447 ORF type:complete len:198 (-) Unigene016063_01:1780-2373(-)
ATGGAGAACGACATAAACAAACCCTACAAGATATGTGATGTTAACCGAGACAAAAAGAAG
GGTATTGTTGCTGCTTCTTTGGAAGACTTGCTAACAAAAGTGCCTGAAAAATTAGGGCTT
CCTGTGGATAATCTGACTGTTGTGCTGGAGTCTGACGGAACAGAAGTGGATGATGAAGAT
TATTTCTCCACCCTGGACCCGGACACGTCTTTAATGATTTTACACGGACAAGAAAAGTGG
GGCCCGTATTTACCGAGATGCCAAGTGTCCTTAGACCAGACTGACGATGTGTCTATGGGA
GAAAAGGGGCAAGTGGCGAACCTGGTGGGTCGGCTGCAACATAACCTCTGTCACATCTCC
CTGTTGGGGGGCCAGGACCTGGAGCTGCTCTCGGACATGGACCCCGACAGCCTGGCCGAC
ATCGTCACCGACAGAGACAACAGAATATTCCTGGAGCACATCAAAGAAGCTTCTGGGAGA
ATACTCTTGGAAAAACGACAGGCGCAAGATGCAATGGAGTTGCTGAAACTGTATCATCAG
AGTGTTGCCAACGGCACAGAGGAAGTGACTCCTTCCAAACAGGAGAGAGTGTAG
>Unigene044967::Unigene044967_01::g.40315::m.40315 Unigene044967::Unigene044967_01::g.40315 ORF type:3prime_partial len:325 (-) Unigene044967_01:3-974(-)
ATGCAGGAAGAACACAGAAAGGCTATACAGCGCAATTTTGGCTCCCTCGTGGAACAGACA
GATTTGGACGTCATTGTTTCAGTGCTCTACGAAAAAGGAGTCTTCTCTGAAGCAATGATA
GAGCCTTACAAGGATACCACCAAGGACGTGAGGATGCGGAAGCGCGACTTGTACAGAGAC
ATCGAGCGGCGCGGGCCCACGGCGTTCCCGAGCCTGCTGGAGGCGCTCACGGAGACGGGC
CACTGGGACCTGGTGCGCGCGCTCGACCCCGACTCCAACCTGCACCCGCGCGACAAGCGG
AACAAACTTGGGCAGTCACAAAGTATATCCTTGCAGACACCGGACCCCAGTTTTGTTAGT
CTGAAGCAATACAAAGAAGTTATTAAAAAGGAAGCAGAGACTCAGCAAAATGCACAGGCA
GCAAAAATACCATACCCGCATGATTTTAGCAAACCTGACAAGACTTCAGCAGAAATCCCA
CACATACATGTGGTCAAGTCTACTAAATTTCATGAAGAAGGCTTAGATGGCATCCCGCTG
TACCGCACGCGCAGCCGGCGGCGCGGCGTGCTGATCGCGTTCAGCTTCATCGAGTTCAGC
CACAACGTGGAGGAGCACCGCGCGGGCGCCGAGCTGGACTGCACCAACCTCAAGTACCTG
TTCGACGAGATCGGCTTCGAGACCATCTTCTATAATAACTTGTCCAAGAAGGAGACAGAA
GACACGCTGCGCAACCTGAAAGTGATCAAAGACCTGGAGAAGGGCTCCACGGAGTGCGTG
TTCATCCTGGTGTCGTCGCACGGCTACGAGCGCACCCGCACCAGCGACACCGACATCCGC
TGCAGCGACGGCGGACTCATCTCCATATTGAGCATTATAGAGCAGTTCAATAACAAGAAC
TTTCCCAGCTTGAAGGACGTGCCCAAAGTGTTCATCTTTCAGTCTTGCCGCGGGTCAACA
GACGAGCACATC
>Unigene027493::Unigene027493_02::g.25999::m.25999 Unigene027493::Unigene027493_02::g.25999 ORF type:complete len:730 (+) Unigene027493_02:405-2594(+)
ATGCGACGGCAGGCTCGGATCACAGGCGGCGGCGCGCTGCTCCTGCGCACCGCCTCTGCC
CTACAAGTATGGCTGTGGTTACTAATATTCGTATTCCAGAACGAATTCCGAATATCAAGG
TCCATTCAACCAGGATACTTGGACTTCGACAACCTCCCGGACACGAACTTCACGTGCGAG
GGCAAGGTGATCGGCGGCTACTACGCGGACCTGGAGACCTCGTGCCAGATGTTCCACGTG
TGCACCGTGGGCCAGCAGGAGGAGCCCATGGACATCAAGTTCCTGTGCCTCAATGGCACC
GTCTTTGATCAGGAGACGCGAGTATGTGAAAGAGTTGATGAAGTGGACTGTACAAAGTCT
GAAAAGTTTTACAGTTTAAATTTAGAGTTGTATGGCAATACTATAGCTCCTCCTATTGTA
CCAGTAGAGCTAAACAAAACACAGTCTACTGAACAGCCTCCTCGCACTAACCAGCCAAAT
CATGCTGATGATGCAGATCCATCGATAGAAGATGAAAGAAATGCCTCTCATCATAGCGGT
GAAGCTCAGTCACCAGATAACCAAGATACGACGGAAGACCCAGTACAAGAAGGGAACAAT
GATGAGCAACATAAACTGCCTGATTATCACCAAACACACACGTTCAGTAATCACCAAGGA
CAGTCAGACCACGTGGAACCTGTTGAAGAAAATCAAGAAGAAGAAGAGATCGACAGTGAA
AATCCAGAGTACGACGAGGACTACACCAAGTCTCCGACGACCACGACGACGGTGGCGCCC
TCTACAACCAGCACCAGCAAGCCGACCACCACGTCCGCGTGGCACGCCACCCCACGCGCC
CCTGCCGCCCCCGCCCCCGCCGTCCCGCACGCACTGTCGTCGCCTTCCACACTCGTCTCC
TCATCCTCGCATTCTTCAACCACCACGGGAGCTGCGTCCCCAACAGTAGATCCAGCATTA
CTCTCGCCACAAGAATTCATCTACCGTCATCGAGGACCAGGATCAGAAGCTATCTCGTTC
CAACGACAAAGCTTCAGACCCGCTGACGGAGTTTACATCACTCATGCGCCTCCCGCGCAG
CCACATAATCAATTTGACCATTTCCAATACGAGTCGTCTCGGACGGGGCCACGCCCGGTC
GCCTCTCGGCCCACACCTTACGTCCAGAGGCCGCCAGCTCCGTTCCGGCCGACCACATCG
GATCCTCGAGACCAACTCTCGCGGCCAGGACCAGCCTCGCAATCATCGGAAAGACATGAA
ACGTCCGTGAAACATCGTCAGCAAACATACCTGCCTCCATTACCGCCACAGAGACCTTTG
CCTTTTGATCCTTATTATTACGATCGAAAAAGAAGTGATGAAGCACCAACTGAGAACGAG
TCGTCGCTGGCGGCGCGCTCGGTGGCGCCCCCGGCGGACACGGAGCGCCCCGCCGCCCCC
GCCGCTGCCGCCGCCGCCAACAAGCCAAAAAGTCCACCTCGAGTCATCGTCACAGCCAGT
GCGTCAGTTAGTGATAGTAATGGTAAAAGACTAAACTACACAGTAGGTAACGTCGTCAGT
GCGGTCAAACCGATAGTGCCTATCAATTACGACGACTACAAAGAATCTGATTTAATATTT
GATCCTTTCTTCTTGGACGTGCCGAAACTGCAGAAGCGGAGAAAGAGTCGTGGATATAGG
AATAGTCGGAGGATATTCAGTGCACCGGCTACCGTGTCCCCTGGAGGGTTAGGGAAAGAT
AATGAAGCGACGAGCTCGAGTGTAACTTCTCAAGCCACGACGATGGCGATCCCGCTGACT
ACGCCGGTAGCGACGTCGCCGGCGCCCACCACGGCGGCCGCGTGGAGCCCCGACGACTAC
GTGGACGACAACTACGAGCCGCAGGCCTACCTCCCCCCCGCGCCCCCGCTCGCCGTGCAG
ATACCTATAGATGAAAACAAGCACGTCAAAAACGAGTGGCATCCAATTCATTTGAAGCAA
AAGACAATAATAGTTGACCCAGTGCAGAAGTTTAAGTCGATTTCGTCGTCTGAGACGCAG
TCCACTTCTAGTCAATACGCGGCGGGGGCCGGGGTCCGCGCGCCGCCCCCGCCCCCCGCG
CACGCCGCGCACCCCCTCTGTGCCACCACTGACTGTCGAAAGTCGAAGCCGTGCCTAACT
ATTAGCTCATTTCTACACTCTTACTTTTAG
>Unigene036117::Unigene036117_01::g.33073::m.33073 Unigene036117::Unigene036117_01::g.33073 ORF type:internal len:132 (+) Unigene036117_01:1-393(+)
GAAACTATTGACGCCCTAAAAGCCGAACTGGAAGAGAAGAAGCTCCAACAGACGGTTCTA
GAACAGGAGCTGCAACAGCTAGAGGGCGAGGTGCGCGAGCTGCAGGCCGCGCAGCGCGCC
GCGCAACAAGCCGCGAACAAGCAGAACGAACTGCGCAACAGAGAGAACAAGAAAGTGAAC
GACTTGGAACAGGAGATCAGGAATATTGACTCAGGCAGTGTGGCATCCCGTCGCGCGGAG
CTGGAGGCGCGCGCTAAGAGCACGGCGGCGGCGGCGGCGGCCGTGGAGGCGCGCTACAAC
ACCGCGCAACACGAGGTGAGCCAGAGCCAGCAGCACTCGGCGCGGCTGGGGCAGCACTCC
GAGCAGGCCGCCAACAACGCGCAGAGGAAGAGG
>Unigene045226::Unigene045226_03::g.40490::m.40490 Unigene045226::Unigene045226_03::g.40490 ORF type:internal len:157 (-) Unigene045226_03:3-470(-)
AAATTAATTTTGTTTCAGGATTTATCAGTGTTCGCCGCCTCTTCAACTTCAATAATGGGC
AGTGAACCCAACATTTACAACGTCAAACTAACGCCTCCTAGCTCAAACCACACGCCTACA
ACGAAACAAAACTCCGAAAACGAACTCTCGGGCTTCGGCGATAAAGTCGTTTTCACTTTG
GGCGACGACACAGATTCAGAAAGCAAACTTGTCAGGATATCGTCCAATAATGATGATGGC
GATACAAAATGTGTTGATGACAATGTCAAAATTATATGCTCAGAGATAGAAAACTATTGT
ACCAGTTTGGGTGATCCTAAAGATATTCCTATAGAAGAGCATATAGATATAGTGAAATAT
ATGGAGAGTAGGAGCAATAGTTTGGAAGAAAATGTTAAAATGTGTGATGCTTGTGAGGAG
AATGATACAGATTTGTGTGAGGATGAGATGTGTGCCAAAAATGCTGTA
>Unigene023972::Unigene023972_01::g.22511::m.22511 Unigene023972::Unigene023972_01::g.22511 ORF type:internal len:183 (+) Unigene023972_01:3-548(+)
CCGCCCGAGGTGCCGCGGCGCGCGTCGCTGGCCGTGCCGCCGGCGGGGGACGCCCTGCGC
GCCGACAAGGGCCGGCGCCGCTCCTGGGCCGCCAAGCTGCAGCTGGAGCGCAAGAAGCGC
CGCACGTCGGGCGGCGACACGGACGAGGAGGACCCCGCGCCCTACGCGCGCCAGAAGCGC
CCCTCCTGGTGGAACGTGTTCGTGCCCGACAACGTCCTCAAGAGCAGGTCTAAGAGCCGC
TCGGTGGACCACGGGTTCGCGGCGCCGTTCGACCTGGACGCGCTGCGCTCCAAGGTCGAG
GGCAGATTCGACGCCGTGCACAGAGGAGATGACGATGACCAAATCAAGAGATTGCCCCCA
CCACCGCCAATTAAGACAAAGACTTACACGGTTCGCGACCGAGAGACGTTGACCTCCCTG
GCGGCGCGCTTCGACACCACCCCCTCGGAGCTGACGAAGCTGAACCGGCTCGCCACGCAG
TTCATCTTCCCCGGACAGACCCTGCTCGTGCCGGATAAGAGGAAAGATGGCGACAAGGAC
GCGGAC
>Unigene051214::Unigene051214_01::g.45217::m.45217 Unigene051214::Unigene051214_01::g.45217 ORF type:5prime_partial len:612 (+) Unigene051214_01:1-1836(+)
GAAAACAATATCTGCGCAAATCCAAAACTATTTTGGGGTTTCATTAAAAATAAACAACAA
AGTAACAGTAAATATCCTGCTACTATGTTCTTGGACGGCGAAACTGGTAGTACTGGACAA
AAAGTTAGTAACTTATTTGCTGAGCATTTTTCGTCCGTTTATAACAATGCATCTACTCCA
ATTATTGTTGACACTGAGGTATCCCCTGACATCAATAATCTTTTAAGCCACTTTATATTG
ACAGAGGCAGATGTCTTACGTGCTATTAGGAAATTAGACCCAACTGTCGGGGCTGGTCCT
GATGGAATACCCAGTATTTTTATTAAACGCTGTGGTAAGGAACTTGCTCTTCCTCTCACT
ATCCTCTTCAATTTATCACTATCTACAGGCAATTTTCCTAACAAATGGAAAGAGGCTAGG
ATTGTACCAGTTTTTAAAAAGGATGACAAAAGTAACATAAAAAACTATAGACCTATATGC
ATGTTATCTTGTTTCGCAAAACTCTTTGAATCACTTGTTTGTCCATTAATGAATAATCAT
GTTAAAAATATAATTGACTGCCGCCAACACGGATTTATGAAAGGGCGTTCAGTTGATACT
AACTTAGTTTCCTTCATCAGTTATGTTAGTGATAGAGTTGATAAAGGTTCTCAAATTGAT
GTGGTATACACTGATTTCACGAGCGCCTTCGATAAAGTTGACCATTCAATGCTTTTATCA
AAATTAAAGAGATATGGAATCTGTGGTAAATTCTATCTTTGGTTGTCCTCTTACCTAAGC
TCACGTCCTCAATCAGTTGTAGTAAATGGATATTGCTCTAAAACATATTTTTCTACCTCA
GGAGTGCCACAGGGATCTATTTTAGGGCCTAAACTATTTTTGCTCTTTGTTAACGACATT
ACAAACAGTGTTAACAACAGCTCTTGTTTGCTTTTTGCGGATGATTTAAAAATATTTAAA
GAAATAAAACATTCAGATGACGCATTAACCCTTCAATCTGATCTTGACTGTTTATTTAAC
TGGTGTAATAGCAATAACATGACAATGAACCCTACAAAATGCTTTCATATAAAACTTTCT
AAAAAGAAGATACCACACCGCACTTCATATAATTTAAATAAAATAACACTAGAAGAGGTT
GATGAAATTCGTGATTTGGGCGTTATAATAGATAAAAAACTATCGTTTATTCCTCATATT
AATAATATTGTCTCAAAAGCAGCTAGGACCATAGGATTTATTAAAAGGAATACGAAAGAT
TTTCGAAGTACAAAAGTTAAAATAGTTTTGTATAAGGCTCTTGCTCGTAGTATTCTCGAG
TTTGCTAGCGTTGCATGGAATCCTATGTATTCTATTCACTCTCAGCGGATCGAAAGACTA
CAGCGCGCATTCACTAGACATTTGGCCTATAAATCTCCAGGAATCTCAAATCGCGCTAGT
TATGATGACCGTTTAAAATATTATAAACTGGATTCTCTCCATAGCCGTAGGCAAAAGGCA
GATTTAATTTATCTGCATAAGGTAATTAACGGCTTAAATGACGACAATAGTATTCTGTCT
TCTATTAGGTTAACAGTTCCTCGGATCCGTCCAAGGGTACCATTAAAGAACACTTTTTGC
TTGCCAGTTAGCCGAACTAACTTGGGTCGACAATCACCAATAACTCGTATGTGTAAACTG
TACAATAGTCTCAATAATGTAAATTCTGTTTGTAACTTAGATATATTTGATAACCATTTG
GCATTGTTTAAAACTAATATTGATAAGATTAATAACAAAAACTCAGGTATAGATAGATAC
ATATTTGCCACACAAAATTATCACTCACATTGTTAA
>Unigene057679::Unigene057679_01::g.51612::m.51612 Unigene057679::Unigene057679_01::g.51612 ORF type:internal len:296 (-) Unigene057679_01:3-887(-)
GCGCACGCGCCGCGCCCGCGCCGCGAGCCCGCGCGCCCGCACCCCGTGCCCGACAGGCCT
TGGTTAAAGCTAGGTTCAGACATCTTCGAGTATCGTAGAAAATATTACGTTATATTAGTA
GACTATTTTTCCAATTATGTTGAAGTTAATGAGCTTAACAGTATATGTAGCAAAGCTGTA
ATAAATGCCCTAAAAGAGCAATTTGGTAGACACGGAATACCAATTGAATTGGTTACGGAC
AACGGACCGGCCTATAGCTCAGCCGAGTTCAAAAAGTTTTTAGAGTCTTGGGAAGTTCGA
CATACTACTTCTTCTCCACACTATCCGCAATCGAACGGCAAAAGTGAACGTGCTGTGCAG
TCAGTTAAAAATATATTGAAGAAGTGCATTGATTCAGGTCATGATTTTCATCTAAGCTTA
TTAAATTTTAGAACGACTCCGCGGGACGATATGGATTCTCCAGCCCAGATACTTATGGGC
CGCCGTTTGCACAATAGATTACCAATGAGTAGAAAGTTAATGTATGAATCAGTTGATAAT
TCAAAAAATTATCAAGCGCTAATGAGTCATAAGAAAAAATCTAATTCAAATTATAATAAG
ACGGCTAGGGACCTACCTACGCTTAAACAGGGTGATAGGGTAGTTCTTGCAGGGGATAAC
ATAGGGAGACCTGTCAAGGTCATTGCGAAATCCTCAGAGCCTAGGTCATACATAGTGGAG
GACGCGGTGGGGCGCCGCTACCGCCGCAACAGGCGGCACCTGGTGGCGCGGCAGCCGGCG
CCGGCGCAGCCCGGGCCCGCCGTCAGCTGTGCCGCACCACAGCTGATTACTGATAAGGGA
GCATTGCCCTCTGCGAGCGCCTCCGACACACCGACGTCCATTGTT
>Unigene016147::Unigene016147_01::g.14544::m.14544 Unigene016147::Unigene016147_01::g.14544 ORF type:5prime_partial len:939 (+) Unigene016147_01:2-2818(+)
AAAGAAAAATACGAATCAAAACTAAAAATATGCACTTACAACACAAGATCTCTTAAAGCA
GAAAATCGACTGATTGAATTAGAATATGCCCTAGAAAAAATTAATTGGGATGTATTGGGA
ATTTCAGAAGTTAAAATAGAAGGCCACTCTATGATACAAAAAGAAAAATACATTATAATG
TACAAAGGTATTAAGAAGGGAAGAAATGGTATTGGCTTTATGATAAAACCTCACCTGAAA
AACAATATACAAGACTTTATAGCATACTCAGATAGAGTTGCAAGAATTGATTTAAAGTTT
GAACACACTACATTAAACATAATACAAGTATATGCTCCGACAGAAAAAGCAACAGATAAA
GAAATAAGTTTATTCTATAAAGATATCGAAAGTGCATTGAAAGGGACAAATAGAGACACA
ATATTAATGGGAGACTTCAACGCTAAAATAGGCTGGCCAACCAAAGAAGAATACTTAATA
TGTGGTCCTAATGGATACGGCGATAGAAATGAAAGAGGAAGCATTCTTATCAACTTTTGC
TTTCAATATCAGTTGCACATAACGAATACACTATTCAAAAAAAATGAAAAACAAAAATGG
ACATGGATCTCACCGGACGGAAAACACAAGAATGAAATCGACTTCATATTAGTGAAAACC
AGAGAAAAAGTTCAAAATAATGAAGTTATCAATACAAAATTCCCAAGCGATCACAGACTT
GTTAGAATTACATACAGCCTGGATACAAATATAAGAAGAAATAGAACAAAGTTCACGGTT
AAATCGAAAAACTTCACAGAGATTGAGGCTGAGTCCTTAAAAAATATGGCTAAAGAAATT
ATGCATACCATCTATTCAGAAGATATAGACGAAACCTATAAAAAAACTATCCAGACCATC
AAAGGATGTGTAGAAGATCTACCAGTGGATAAAGAGAACAAAGACATGAATTTTATTACA
GAAGAAATACAAATTCTTATGGAAGAAAGACATAGATTAAAAAACGTTAGCCAGAGAACA
CCGGAACAGAAAAAGACATTAAAAAGGCTCTATAAGAAAATTAGTAAGAAAATTAAAGAA
GTAAAGAACAAGAAGAAATTAGAGACTTTGGAAAAAGAACTAGAATTAAGGAGCTCTACA
AAACACACAACTAAAAGATTTGGTAAAGGCAAAGAATGGATTACTTCCTTATCTAAAAAT
ATCACTAATAGGCAAGAAATTTTAGAAGAAGCAACTTCCTTCTACAGAAATCTATACTCC
AACAAAGATAAACCAATTTCAAGCACTCTATCGGAATTAGATTTTTTAACCGACGAAACT
GTTCCTAGTATCTTAAATAGAGAGGTGGAAAATGCAATTGAACAACTCAAAAAAGAAAAG
AGTTCGGGTGAAGATGGGATAACTAATGATATTATCAAAGCAATGGTAGAACCACTTACT
CCTCACCTGACCAAATTATTTAATAGCATAATAATCCAGGAAAAAATACCCAATGATTGG
AAAGAATCGATTATCACCTTGATATACAAAAAAGGAGACCCGTTGTTGATCGACAACTAC
AGACCTATATGTCTTCTACCAACAATCTATAAACTATTTTCAAAAGTACTGCTTAACAGA
ATGTCCGCACAGCTAGAAGCACAACAGCCAAGAGAACAAGCTGGGTTTCGAAAAGGATTC
TCAACTACTGACCATATATTCACAGTCACCCAAGTTATGGAGAAATTTGTAGAGCACAAC
AAGATACTATACCTGGCGTTTGTGGACTACACGAAGGCATTTGACTCGATTTCACATGAA
TGCGTCTGGAACTGTCTAAGAGAACAAGGTATACACACAAAGTATATTAACATTCTACAG
ACCATATACAAAGAAACGCAAGCAAAAGTCAAATTAGAGAGAGTAGGCACAACATTCCCT
ATAAATAGAGGTGTAAAACAAGGAGACCCAATTTCTCCTAAATTATTTACGGCTCTCCTT
GAAACTATATTCAGGAATATGAACATTGAGGACCAAAGCTTCGGAATCAACATTAACGGC
GAGAGACTTACACACTTGAGATTTGCAGATGACATCGTCATTTTAGCGGAAAACCACGAG
GATATACAGGCAATGCTAACCAAGCTTGATACCGAAAGTCAGAAAGTAGGCCTCTACATG
AACCCGACAAAAACCAAAGTAATGACAAATGGAATAACGAAGCCCATCTACATAGATAGC
GGCATCATAGATTATGTACCAGATTATATATACTTAGGTCAGACTATATCATTTCAAAAT
CCCATGAACAAAGAAATTGACAGAAGAATAGCATCAGCGTGGAAGAGATATTGGTCAAAC
AAAGATGTCTTCAAAAGCAACCTGCCAATAAATCTTAAGAAAAAAATAATGGATAACACC
ATCCTACCTGCATTATTATACGGATGTCAGACATGGTCACTTACAAAAAACATAGTACGT
AAAATTATTACATTCCAAAGGGCTACAGAGAGATCCATGCTCGGGCTAAAACTTCAAGAC
AGAGTCAAAAATGCAGAAATACGACGCATCACCAAAATAACAGATGCAGTAGGTATGCTC
TGCAGACTGAAATGGAAATGGGCCGGACACGTAGCAAGGACCACTGATGGACGATGGAGC
GAGCGCATTCTCCACTGGTACCCGAGAGACACGACCAGACCACCTGGGCGCCCGAAGAGA
CGCTGGTGCGACGATATCGTGGAGATAGCCGGCAATACCTGGACAAGACGAGCTAAGGAC
CGACGAGATTGGCAAACTATGGAGGAGGCCTATACCCAACTATGGGTGACCAAATAA
>Unigene008068::Unigene008068_01::g.7937::m.7937 Unigene008068::Unigene008068_01::g.7937 ORF type:5prime_partial len:242 (+) Unigene008068_01:1-726(+)
CAACACTCAGAATCAAGACCTCAACTACCAGAGCCAAAAATACAACACTCAGAACCAAGA
CCTCAATTACCAGAGCCTAGAATTCAACATGCAGAAAGAGCGCAGCATTCAGAAGCGAAA
TTGCAACATTTAGAATCAAGAATACAGCAATCGGAAGCACGAGTTCAACACTCAGAATTG
AGAGTACAACAGTCAGAATCTAGATTACAACACTCAGAATCGAGAGTACAGCAATCAGAA
TCAAGACCTCAACTCCCAGAACCGCGACATACGGAAAGATCGGATCACGCGCAAGCTAGA
ATACCTAGTTCTGAGTCTCGAAGTAATTTTGTATCTGAGCATAAGCCGAGTCAGCCTCCA
AGACAGAGATCCTTGCCTACCTCAGCTAGTATAGGTGATGTTAAACCAACCAAGTCTGTT
ACGATGCCAAAGTTTCCTTCGCAAGATATAAAAGATCCGCAGTACGAGAATGTGGAAGTG
GAAAGAAGAGAAGAATTGGCAGCCGCAGCCAAAAAATTCAACCCACTGACACACGACAAG
CACGGGCGGAAATACGGCGAAAATGTCTCGTACGAAAATATAAATTTAGATTACATTGCA
CGTTTAGTGGGCGAGGGCTACCCCAAAGATATAGTCGTACGAGCATTGGGCATCACACGG
AACGATCTAGAGATGGCCTGCGATATATTACACGAGTTCGGGGCAAAAGTACCCAGTGGT
TGTTAG
>Unigene014064::Unigene014064_01::g.12479::m.12479 Unigene014064::Unigene014064_01::g.12479 ORF type:internal len:747 (+) Unigene014064_01:1-2238(+)
CACCCGGGCCCGCCGGGCGCATCCGGCCTGCACCGCCCGCCCGGCCCGCCGCACCGCTCA
GGGCCACGCTTCCCGGACCCCTTCCCGTTCACTAACCAACCGCCGCCGCCCGGGATCAAA
GATTCACCGACCAATGGATCGCGGTCGATATCGCGCGGGCGCGGGCGCCGCTCGCCGCCG
TGGTCGCCGCGCCGCCGCCGCTCGCGCGACCGGAGCATCTCACTGTCCAGATCGCCAACC
CCACGGCGCCGCCACCGCTCTCCACCACGATACCGCTCGCCACTCCGCTCCCCTCTCCGC
TCGCCACTTCGCTCGCCACTCCGCTCACCTCGCTCGGTGCTCCGTTCGCCAATACGCTCG
CCGTTACGTTCGCCGATGCGTTCGCCCAGGAGGTCGGCGATGCGATCTCCGAGACCTATC
TCGCCGCATCGGTATCCCGGACTTTACGACGAATTGCTGTCCCCGCCGCGACGCAGTGCG
GAGCCATACGGACCCAGGTACGGCCCCCGCGGCGCGCCCCCCTACCCCGCGCCCGGCGCC
AAGCCCATCCCGCCGCTGGTGGGGCTGGGCCCGCCGGAGCCCTACCGGCGCTACGAGCCG
CCCTTCGCGCCGCCCGCCGAGCCGCCCGTGCCCGGCTTCGAGCCCTCGCCCTTCGAGAAA
CCCCCCTTCGGCCCGCCCGGCGACCGCGGCCCGCCGCCCTACCGCGACGCGTACCGCCCG
CCGCCCGCCTTCCCCGACCCCGCCTACCCGCCGCCCGGCGACCTGCCGCCGCACGCGCGC
GACAACTACCGCCCGCCGCCCTTCCGCGACCAGCCGCCCTTCAGGGATGGACAGCCGCCT
TTCAGGGACGGACAGCCTTTCAGGGATGGTCAGCCACCCTTCAGGGACGGTCAACCACCC
TTCAGGGATGGACAGCCGCCCTTCAGGGATGGCCAGCCGCCATTCAGGGACGGGCAGCCG
GCCTTCAGAGACCCCGGCTTCCGCGGCGGCCCCCCGCCCGGCGCCTACCGCGACCCGGCG
TTCCGCGGCGCGCCGTACCGCGAGCCGCCCCCGCCCGCCTACCGCGAGCCCTTCCGCGAC
CCGCGCGAGCCCTTCCACGAGCCGCCACACCTGCGCGACGAGCGACGCTACCCCCCGCAC
CCCGTGCACCCCCCGCACGGCCCGGCCCCCGCGCGCCGCGCCCCGCGCCCGCCGCGACCC
GACGAGCGACACCGCGAGCGCTACGACCGCGACCCCGACAAGAAGCCGCACGACAAGCCG
CGCGACGACCGCCCGCGCGACTACGACCGAACCAGAGACTACGACAAGGAGCGCGATCGT
GACTATGACAGGAACACACCAGACAAGAAAGTCAGGTCCTCTCCGAAGCGCGGTCGCACT
GGAGAAGTTCGTGAAAAGAGACGCAGCGAGTCCCGAGGCCGCTCGCGCGACAGAGAGAGC
CGCCGGGAGAAGAAGGAGGAGAGGCCGCGGGAGAAGAGCGCCGACAGGAGCCGGGAACGC
AAGGAGAAGGACAAAGAAAAGGAGAAGAAAATGAAGGAGAGGAAGAAGAAGAAGAAGGAA
AAAGAAAAGGAGATTGAAAAGAAAAAGAAACGTGAGAAGAAGGAGAAAAAGGAAAAGGAT
CCACACCGTAAAGAAGATGCCGATGACGACAAAAGTGAGAAGGAAATTAAAGATAAAGCA
GACGAACCTCCGCCAGCTGACAATGGGGAAGAACCGACCAAAGATATTGCTGAGAAGGAG
CTAACCCCAACAAAATCGGAACCGGTGGAGGAAGAAAAAGAAGATGACAAACCCAAAGTA
GATTTGTACGAAGATGATGCTTCAGAAGCCATTGTTGATAAAGAAATAATGGAAAATTAT
GTTAAACTTGACGAACCAAAGCCGGAAGAAGTTAGTAAAGAACCCATAGAAAACAAAGAA
TCTGCTCCAGTCATCAAAGAAGATCCGTTTGATGGCATTGAATTGCAAGCTAATGCTGAT
GAGTTGGACTTGAAAACAGAGATAGAAAGTACAGAGAAGGAAATGTTGGCTCCAATGCCT
GCTCTGTCCAAATGGGAAGTTGACGACGATGGAGAAAGAAACAGAGAACCAGGCGAGATC
ACCTCCCCTGATGAAGAGGAGGATTCGAGAAAGGTGACCACGGAAGTGCTAAAGAGGGCA
GAACACGCTATATTTGCGAAGGCCATAAGCTCCCTGAAACCGATTGAGATAAAGAAGGTC
AGCAACGACCGGTCCAAG
>Unigene002711::Unigene002711_01::g.2456::m.2456 Unigene002711::Unigene002711_01::g.2456 ORF type:complete len:128 (-) Unigene002711_01:105-488(-)
ATGACAAACTTAAAGGCCTTAGTCTTACAAAATTTCAAAAAGATTCATAGAACCCGTTTA
AGAGTATTTGATGGAGATGAAAAAGCATTGCTGGCGGCTCGACTCAAGATCAATGATGAA
TTTAGAAAAAACCAGAATGTTAGAGACGAAGAAGCAATAAAGGCAATGCTGAAGTTTGGT
GATGACGTGGAGAGAGAGCTGCGGACACAGGTGATCCAGGCCCGCGAAGTGAAGCCCGGA
GTGTTTGAAGCTAAAATATCCCAGGAAACTCTGAAGATGGAAAACACTCCATACAATGAC
AGTGCCATACCAGAAGGGGGAATCAAAAGAAAAGGGAAAGGATGTTGCCAAAATCAGAAG
CCAATTGATACAAAAACAACATAG
>Unigene017880::Unigene017880_01::g.16241::m.16241 Unigene017880::Unigene017880_01::g.16241 ORF type:complete len:462 (-) Unigene017880_01:21-1406(-)
ATGCCTACACCTAAGGGACCAATGGACGTGATAGTGATAGGCGCGGGCGCGGCGGGCCTC
GCTGCCATGAGGCGGCTGGTGGAGGCTGGCCTGAGAGCCGTGTGTCTCGAGGCCGCCGAC
AGGATCGGAGGGAAGGTCAACACGGTGCCGTTCGCTGGGCATCTGGTTGACTTGGGCGCT
CAGGAATGTGAAGGTCAAAAAGGAAACATCGTGGTGGAAATGGCAAAACCGCTTGGTCTG
CTAGAAGATCTCAAACAGCCTGAAACCTATACTTTTCTCTCAAGCGGAAATAGTCTACAA
AACGAAGTCGTTGCTTCATTTAATGAAAAAATGCAAAGATTTATTGATGAAGCTAAAAAG
AACAATACAAAATCAATTACTGAAGTAGTCGAAGAAGCTTTCAAAAGCGAAACCTTCAAC
CAAGAGCCAGCACTGAACAAGTCCCTTCTAGAATGGTTCGAGAGGTCTCACGAGTTAGGA
GGCCATAGTGACCCGAAACTTGGCAAATCTTTGCATGGAGTGGAAGAGAGGAAGTACTGT
GATGGCACGTATCAGATGTGGAAAGGAAAGGGTATGGGGACCATCTTGGATCTCTTAATG
AATAAATACCCCGATCCGTCGAAGGCATTAGCGATTCATATTGAAATGAAGAAGGAAGTG
GATGTTATAAACTGGAAGACAGAGTCAAAGCTGATTCACATCACTTGCAAAGATGGCAGC
AGCTACGAAGCTAGGAGTGTGATTAGCACTGTGTCGGTGGGATATCTGAAGGAAAGATAC
CCAGTGCTCTTTACTCCGCCGCTTCCAAAAGAAAAAATTGATGCGATCAACAATCTCGAC
ATGTTCCTAATCGACAAAATATTTATGGAGTTTCCGGAACCATGGTGGCCAAAAACTCCC
GCCAAATTTCAGCTAATATGGCGACCGGAAGACAAAGACAATTTCACAGAGGAAGAGAAA
TGGATAACGGAAGTCTATAGCATGGACACTGTGGATCATAATCCTAATGTTCTAGTTGGT
TGGATCAATGATGATGGAGCTAGATTAATGGAAAAAACTAGCGAAGAGAATGTAAAGAAA
GGAATGGATAAACTGTTGAGCGTGTTGTTTAAAGACAAGTTTGATGTTAAACCGATTAGA
ACATTATTGAGAACTAAATGGCAAACCAATCGTTTCGAAAGAGGAGCTTATTCTTATCGC
TCAGTATACACGGAAGAAAATGGTGGGAGTGCTGAAGCGTTGGGCCAGCCTATAACGGAT
AATAAGGGATTCCCGCTCATTTGTTTCGCTGGTGAAGCCACATCACCACATTACCATGCG
ACTGTTCATGGTGCTATTGAAACAGGCTTCCGCGAAGCCGAAAGAGTGATCAAAGCGTTC
AAATAG
>Unigene012721::Unigene012721_01::g.11470::m.11470 Unigene012721::Unigene012721_01::g.11470 ORF type:5prime_partial len:528 (+) Unigene012721_01:2-1585(+)
GTCAACATGGAGATCATAGGAACCTACGCACAGACGGAGCTGGGCCACGGCACCTTCCTA
CGCGGGCTGGAGACCACGGCCACGTATGACCCTCAGACCGAGGAGTTCGTGCTGAACAGC
CCCACGCTCACCGCCTACAAGTGGTGGCCCGGCGGACTGGCCCACACGGCGAACCACTGC
GTGGTGGTGGCTCAGCTGCACTCCAAGGGGGTCAATCACGGGGTGCACCCCTTCATAGTC
CAGATCCGGGACGAAGACACGCACATGCCGCTCCCGGGGGTCAAGGTCGGCGAGATCGGC
CCCAAGCTCAGCTTCTCCACCGCCAATAATGGCTTCCTTGGGTTTGACAACTTTAGAGTG
CCCAGAGACGCTATGCTGATGAAGAATGCTCAAGTGCTTAAGGATGGCACATACGTGAAG
TCCCGCCTGTCGAAGCTGACGTACGGCACGATGGTGTTCATCCGCGTGATGATCGTCACG
GACATGGCCTACTACCTGTCCGTGGGCGCCACCATCGCCATCCGATATTCCGCTGTTAGA
CACCAGTCCAAGCCGAAGGAGAATGAACCGGAGCCCCAGATCCTGGACTACGTGACGCAG
CAGCACAAGCTGTTCATCGCGCTGGCCTCGAGCCACGCCTTCCGCGTCACCGGCCAGTGG
CTGTGGACCACCTTCGTCAAAGTCAACAAGGCTCTGACGTCTGGAAACGCTGACACTCTG
CCTGAGCTGCACGCCGTGGCTTGCTGCCTCAAGGCGGTCACCACGCGCGACGCCGCCTCC
ATGGTGGAGGCCTGTCGCATGTCGTGCGGCGGCCACGGCTACATGACGTCATCGTACCTG
CCCATCCTGTACGGTATAACTACTGCTGCCTGCACCTACGAGGGGGAGAATACTGTGCTA
CTGCTGCAGACTGCCAGGTTCCTAGTAAAAGCGTGGGAGCAGGCGGTAGACCGCAAGGCC
ATGACGCCCACCGTGGCGTACCTGGTGGGTGCCGGCGACCAGCGGGGCGCCTGGAGCTCG
CGGCCCAGTGGCATCACCAGGGGCATGCAGCAGGTCGCTGCCGGTCGCGTGAAGACTGCA
GTGGAGGCTCTTCAGAAGCACGTGAAGTCTGGCATGGCTTATGAAGACGCGTGGAATGCC
GCCTCCGTCCAACTGGTTGCAGCCAGTGAGGCACATTGCAGAGCAGTCCTGTGTGAAGTA
TACTGGACGGAGACGGAGCGCCTAGCCGCCGCGAGCTCGCGCGAGCTGGGAGTCGTGTTG
AAGCAACTGGCTGAGCTCTACCTCGTCTACTGGGCGCTGGAGAAGGGAGGGGATCTACTG
CTGTATTCAAATATCTCAAAGACTGACATCGCGTACCTGAGGGACCGGTACGAAGAGCTG
CTCAGCCTCATCCGACCCAACGCCGTCGGCCTCGTGGACGCCTTCGACATCCGAGATGAG
ATCCTGCACTCCACGCTGGGTGCGTACGACGGGCGCGTGTACGAGCGGCTGATGGAGGAG
GCGTTGAAGAGCCCCCTCAACGCGGAGCGCGTCAACCAGAGCTTCCACAAGTATCTGAAG
CCATTTATGCAAGGAAAACTGTGA
>Unigene015357::Unigene015357_01::g.13975::m.13975 Unigene015357::Unigene015357_01::g.13975 ORF type:5prime_partial len:159 (-) Unigene015357_01:150-626(-)
GCTTTGGGTGGGGAAAGAGGTGGGAAGCAAAGTAATAGTGAGATGGTGTTAGCACAACTG
CTTACAGAGTTGGATGGAGTGGTTCCTCTGAATTCTGTAACTATTTTGGCGGCGACGAAT
CGACCTGACAGAATAGACCGTGCATTACTGCGGCCAGGACGGCTGGACCGACTGATCTAT
GTTCCGCTGCCGGATTTCGAAACGAGATTGCAGATTGTTGAGCTGAAATTGAGCAAGATG
AGCGTCAGCGATGACGTGAATTCACACGTCATCGCCACCAAAACTGATGGGTTTTCGGGT
GCAGAGCTGGAGGCAGTGTGTCACGAAGCCGCTCTGAATGCTCTAGAGACAGATATAAAT
TGTAAAGAAGTGACAATGCAATATTTTGAGAATGTCTTAAAAGATTTCAAGCCCAGAACA
CCACACGATTTGCTAAAGATCTATGACGAATTTGCTTTAGGGCAGAAGTCAGGTTAG
>Unigene009227::Unigene009227_01::g.8717::m.8717 Unigene009227::Unigene009227_01::g.8717 ORF type:complete len:220 (-) Unigene009227_01:174-833(-)
ATGGGTATTTCTCGAGATTCCATGCACAAGAGGCGTGCCACTGGAGGCAAGAAGAAGGCG
TGGAGGAAGAAGAGAAAGTACGAGCTCGGGAGACAACCTGCTAGCACAAAACTATCCAGC
AACAAAACAGTTCGGAGAGTTAGAGTGAGAGGTGGGAATGTGAAATGGCGTGCACTGAGG
CTTGACACTGGGAACTACTCTTGGGGCAGTGAGGCTGTGACCAGGAAAACTCGAATCTTG
GATGTGGTTTACAATGCATCAAACAATGAGTTAGTTCGTACCCAAACATTGGTGAAGAGT
GCCATTATTCAGGTTGATGCAGCACCATTTAAGCAGTGGTATCTCCAACACTATGGCCTC
GACATTGGTCGCAAGAAGAAAGCCTCAGCCACTGCCAAGAAAGAAGGAGAGGAAGGTGAA
GGTCCTGCTGAGGAGACAAAGAAGAGCAACCATGTGGTGAGAAAATTAGAGAAGCGTCAA
CAGGATCACAAGCTTGACCCACATATTGAAGAGCAATTCAGTAGTGGCCGGTTATTGGCT
GCAATCTCATCCCGTCCTGGTCAGTGTGGCCGTGCTGATGGATACATCTTGGAAGGCAAG
GAGCTTGAGTTCTACATGAAGAAGATCCAGAGGAAGAAGGGGAAGGGCTCAGCTGCTTAA
>Unigene007809::Unigene007809_01::g.7720::m.7720 Unigene007809::Unigene007809_01::g.7720 ORF type:internal len:100 (-) Unigene007809_01:2-298(-)
GGAACCATGGGCCGCCGACCAGCCCGCTGCTACCGTTACTGCAAGAATAAGCCGTACCCC
AAGTCCCGCTTCTGCAGAGGAGTGCCTGATCCCAAGATCAGGATCTTTGACTTGGGCAGG
AAGAAGGCCAAGGTAGATGAGTTCCCTCTGTGCGGCCACATGGTCTCTGATGAGTACGAG
CAGCTGTCTTCAGAAGCTCTGGAAGCTGCCCGTATCTGTGCTAACAAGTACATGGTGAAG
ACCTGCGGTAAGGATGGTTTCCACATCCGTATGCGTCTGCATCCCTTCCACGTCATC
>Unigene029789::Unigene029789_01::g.28586::m.28586 Unigene029789::Unigene029789_01::g.28586 ORF type:internal len:531 (+) Unigene029789_01:1-1590(+)
GAGCGAGACAGACGCATGCGGGGGGAGGAGGGGGAGGGAGCGCCCGCACACACGCACAGG
TCTGCGGAGGATCTGGACGACAACCTGGAGCTGGAGGCGGCGGCCTCGGGCTTCATGCTC
GCGTACGACGACGAGGGACGAGCGCTCGGGGACGAGGCAGTGCTTACACAACATTCTGGA
TTTCCAAGTGATAAGAAGCAATTTCAAGATGGTGGCTCTGATGACTCGTCTGATGAAGAG
GAGGGGAGCAGCGAGGGGGGCGATGATGATGATGATGATGACGCCGAACAGACCGCCGCT
GACAAAACATCTACAAAAAAGATTGATAAAAAGAGCAAAGAAGCTAAACCAAATGAAACT
AGCATACTTTTTCAAAATCAAACATCTGATGAGGACGATGATGATGAAGATGAAGATAAA
AATGGTGGTGATAATGATAAAGACAATGAAACAACAGATGACGATGATGACGATGAAACA
GACGTTAAAAACAGTGAGAAAGACAATGATAGTAAGAAAAATCATAGTGTTAAAACAAAT
GGTTTACCGAAAGAAGATTCAAGTGAAAGTGACAGTGATACCGATACAGAGCCGGCAGAA
AGTGAGAAAATAAATGAGAATAAAGTAGATGATATCAGTAATTTACGAGTGTTATTAGAG
TCAGAGGCGGAGAGTGAGGACGAGGAGCAGCGCGCCGAGGATGACGAGCGGATATCCACC
TTCTTCAAGACAATGTCCACCGAGGGGTACAAGCTGAAGGCGCTGCTGTCGGACAAGTCC
CCGGCGGCGCAGGCGGCGGCGCTCGCGCGGCTCGTGAAGCAGTACGACCCCTCTAAAGGA
GAGGGGAACAAGGAGAAGCTGTCGCAGCTGTTCCCGTACGTGGTCCAGTTCATCCACGAC
GCGTGGGGCGCCCCCGGCTCCGCCGCAGGGGTGTCCCACGCCGCGCGCACGCTGCACCAC
CTCGCGCCGATACTGTACGACCTGGCCAAGGTTAACAAGGTGTCGTCCATGAAGTGTATC
GTCGAGGTGCTGAAGGAGAAGCACGACTTGTTCCTGAAGTGTCCGAAGCGAGTGCCGGAT
CTAGACACACTGGTACTGTTCAAGCTGGTGTCTCTGCTGTACCCAGGGTCTGACTACCGG
CACCCGGCGGCCACGCCCGCGCTCGTGTTCATGCAGCAGATCCTCACCCGGGGCAGGTTT
AGAGACCCCTCCTCCATATCCCGGGGCCTATTCGTAGCCGCCTTGATCCTCGAGTACACT
GCGCTTTCGAAGCGCCTCGTCCCGCCCGTGATCAACTTCCTCCGCGGCCTACTGTACATG
GCTGCGGACATTCCTGTAGTCAGTCGCCTACAGGTGGTCCCGCCGTTCCGCGCGCGCGAC
GCGGGCCTGCTGCGCGTGTCCGCGGACTGTCCGCCGCTGTCCGGCGCGGACAAGATGGCC
GCCGGCGACCTGTTCACCGACGAGTTCACCGACCAGTTCAAGGTCCGCGTCGTGTCCACG
AGTGTGGCCATGCTGCGGGAGCTGTTCGACAACTCGTCTGATCTAGAAGCGCAGGAGTGC
ATCTTCCGTCCGCACCTGCAGCTGCTCGCG
>Unigene021167::Unigene021167_01::g.19553::m.19553 Unigene021167::Unigene021167_01::g.19553 ORF type:complete len:465 (-) Unigene021167_01:61-1455(-)
ATGATCGCCAACTTACCGCTATTGTTTGCAAATGGAAACCCGACGGCTCTGACGAAGATA
ACGGCTTCAGAATTAGAGAAATTTATTACCTTCATGGTGACATGTTCATGGGGTCATGAT
ACCGCGAAAGATATACGACAGCCTCCTTGGTGGCCGGACGATGTGGCGTTCTCGCACCCG
TTCAAGAGGCCGCCGCTGGTGCCGAGAGAATGGGAGAACAAGCTGAAAAGGTTAGTCAGA
AGATGCTATGACTATCATAAAAGCGCCTTTTTATTGGTGTTTTCAGCACAGCTCGCGCGG
TATCCTCATAACAGGCTCCGTTATGTAGACAACCTCGATCATACAACGTCTCTGTACTGT
AAACCAAGTGGTAAACTGTTGGTGACTTTTCGAAATGAGAACTTACACTATGACCGTAAT
GGTGAAGCCAATACAACAGTGTTACCATCGGAGCCACAACTCAAATCTGCAGACATATAC
CTTTGTGACAATTGTGACAGCCACTTTGATAATCCTGATATCCTCAAAGCTCATGAAAGA
CTGTGTAACAATGTAATTAATGTACCATCTACATCCATAAGTGGTGGTCTGCCAGAGTTT
TTGTCTGCATTGAAACTAAAACCCATTGAAGATGTAGATAAAAAAGAAACTTCTACAGAA
AATGATATGAAATCTAGACATGTAAGAAGTGCTGCTAACATTGACCGTGGGCCTCCATAC
CCTTTTTCATCTTTAGCATACATACGCAATGCTAAATCAATATGTCCCCGGGACACCAGC
TATTCAAGAGAACGGGTTGAAAGATACTGTTGTGACACACCTACAACATATAGTAAAAAT
TTAGGTAGTAAAAGAAATTCTCAATTTCCTGTTCGGTATAGAAGACCTATCGATTACTGG
ACAAGGAAACATGTATTCCCAGACCAGAGGAAAAAAGATATACTCAATCTGGATGGTCAA
CTGCTGATGCTGAAATGCAGACCGATCTCTGTAAATATAGAAAATATGGCTCTAGAGAGT
ATGCAAGACTATATAGATAAATTGAAAGAGGAAGCTAAACTTAAAGCTGAAGAAGATAAG
GATGTAGAGTGTTTAAGTGATGATAGTGAAAAGACCACAAATCCCTTGAACACGGTCAAT
GAGTGTGAAGTGATTGATCTATGTTCAGACGATGAGACTGCTAGTGCTAATGAGAACTGT
GACCCGCGCGCGGGCGTGACGTGCGTGATGCGCGGGGGCGCGGTGCTGCGCCGCACGGCC
GCCACGCCGCAGGCCATCCCCGCCGAGCCCTGCGGCGCACGCCAGAAACCACTGCCACCG
GCCATCCTCCAACCCCAACCGGTCATACTTTTCACACATTCTTTGAGCAACATGCAAACA
ATATCCATTGACTAA
>Unigene009347::Unigene009347_01::g.8768::m.8768 Unigene009347::Unigene009347_01::g.8768 ORF type:5prime_partial len:341 (+) Unigene009347_01:1-1023(+)
AAGAAGGGTGGTAAAATGATAGTGTTCATGGCCACATTGGAGATGGTGGACTACCACTCG
GAGCTGATAGAGACAGTGTTGACAGGGGAGAAGGTCAAGGTTAAGAAGAAAGATAATAAA
AAGTCAAAGAAGAAAAAGTCTGATGACCAAAGTGATGAGGACTCCTCCTCATCCGACTCG
GACTTCGCAGCCGACTACCAACAAGAGGGCTCGCTGGTCCCAGTGGAGCTGGAGATGTTC
AGCCTGCACGGGTCCATGCCGCACGAGCGTCGCATGGAGGTCTTCAAGCAGTTCCGGCTG
GCCAAGCGGGGCGTGCTCATTTGTACCGACGTGGCGGCGCGCGGGATCGACGTGCCTCGC
GTGGACCTGGTGCTGCAGTACTGCGCGCCCGCCTCCGCCACCGACTACGTGCACAGGGTG
GGCCGCACGGGGCGCGCGACGGCGGTGGGCGCGGCCGTGCTGATGCTGCTGCCCAGCGAG
ACCGACTTCGTCAGGTATCTCGAGGAGAAGCGGATACGTCTCCGCCAATCGGACGAGAGC
AGCGCACTAGAAGCCCTACGCTCGGTGGCGGTGGCCACCACCACGCCGCGCGCCGCCGTG
GCCGTGCAGGCGCGCCTCGAGGCCACCGCGCACAGCAACCGCGACTGGCTCGCCCGCGCC
AGCAGAGCCTACACCTCCTGGGTGCGTTTCTACTCGGGCTACCCTCGCGACGTGCGGGAA
CACCTGGACGCTCGCAAGCTGCACCTCGGCCACGCCGCCAAGGCCTTCGCGCTCCGAGAC
ACGCCCGCCGCCCTCGCCAAGAGGACCAAGAATGACCCGGAGCTGCAGAAGGAGAAGCCC
AAGAATAGGCTGACGGTGCATGAGGAGGAAGAGAAGAAGAGGCCCGGGTTCCCCCGCGTG
AAGGTGGGCTCCCTCGCCAAGTTGACCAACAAGCAGAGCTCCATGCACACGGCCAGCGAG
TTCGACAGCGGCCTCGAGCCCTTGGAACACCAGCCCAAGCGGAACAAGAAGAAAAACAAG
TGA
>Unigene009670::Unigene009670_01::g.9199::m.9199 Unigene009670::Unigene009670_01::g.9199 ORF type:complete len:297 (+) Unigene009670_01:198-1088(+)
ATGGAGGGCAAAAAGATCAGCTTCGGCTTTAAGATGACAAAGAAGGCTGTGAAACCCGTT
ATTGAGGAGAAGAAAGAGTTCATAGAATGCTTAGAAGAACAAGCTATCAAAATAATAGGT
GGAGAAGTGATAGAAGAAAAAGCACCTCTGATAATTCCAATGAAGCCAAACACCCTCATA
ACTGCTGAAAGACTGAAGCAAATTGCGGAAGAAGTGGAAAGTGCGGTACAGGAACCACTG
ACAGCTGATGTAAAGTCTGAAGTGACCGTCAAACAAGAGCCGATGGATGAAGCGGAAACA
CTAGACCAGATGGCTGTTCGGGAACTTCTTCAGGAGGCAAAAAAGACTGTCAAGGTTGAA
AAAACAGAATTAACTGTCCCCATACTGGCTTTGCCAAAGTTAGATGGTCAGAAAGAGTCC
ACCCTGGATGACTATGAATCCGTACCAATTCAAGATTTTGGATTGGCAATGCTGAGAGGT
ATGGGCTGGGCACCTGGCAAAGAACAGGCCAAATTCAAGGAGCCTCAACTACGTCCAAAA
GGCTTGGGTCTGGGCGCGGACAAAATGGTGAAGCAGAATCAGAAGAAAGCGGCAGGCAAA
GGAGAGGAGGAACTCACTATTGTTAAAAATGCCTTTGTCAAGATCACATCGGGCAAATAC
AGTGGATTTTATGGAAAGGTGGTGAGCCTGGATGAAGACAACGGGCGGGTGATGGTGGAC
ATCTCGGTGAAGAAGGAGACGGTGAGCCTCAGCGAGTTCATGATGCAGCCCGTCTCCAAG
TCAGAGTTTGATAAGTCCTCCAGGGTTATCAATTACCAAGAGATTGGTGGATCTTCGGAA
GATATAGAGTTTTGCTTGCGCGAGCTTAGCGTCTCCCGAAGGGGCTTGTAA
>Unigene021302::Unigene021302_01::g.19651::m.19651 Unigene021302::Unigene021302_01::g.19651 ORF type:internal len:401 (-) Unigene021302_01:1-1200(-)
TCGAGTTTGAAGGCGAAGAAGAAGAAATTAAAGGTGCCGGAGATGGAAGAGGAAGAAGGG
AAGGCAGAGGAAAACCCTAACGCGTTGTCCAATTTTCGGATTTCGGAGCCACTTAGGGAG
AAGCTGAAGTCGAAGGGGATCGAAGCGTTGTTTCCCATTCAGGCTATGACGTTCGATACC
ATTCTTGATGGGTCTGATTTGGTTGGCCGGGCGCGTACTGGTCAGGGAAAAACACTGGCC
TTTGTGTTGCCTATCTTGGAGTCTTTAATAAATGGGCCCAACAGAGGATCACGAAAGACT
GGATATGGGAGACCACCATGCGTTTTGGTGCTTTTACCTACCAGGGAATTGGCAACTCAG
GTGTATGCAGATTTTGATGTTTATGGTGGGGCAATAGGATTAACTTCATGCTGTTTATAT
GGTGGTGCTCCTTACCAAGCTCAAGAGATTAAGCTAAAAAGAGGAGTTGATATTGTTGTG
GGAACACCTGGCCGTATTAAGGATCACATAGAGAGGGGAAATATTGACTTCAGCTCTTTA
AAGTTCCGTGTCCTTGATGAGGCTGATGAAATGTTGAGGATGGGTTTTGTTGAAGATGTT
GAACTTATTCTAGGCAAGGTGGAGGATGTAAGCAAAGTTCAGACACTACTTTTCAGTGCA
ACATTACCTGGCTGGGTGAAAGAAATTTCTTCTAGGTTTCTTAAACCAACCCTGAAAACA
GCAGACCTTGTAGGTAATGAAAAAATGAAGGCCAGTACTAATGTTAGGCATATTGTTCTT
CCCTGTTCTAGTTCAGCCAGATCCCAGGTCATTCCTGATGTTATTCGCTGTTATAGCAGT
GGAGGTCGAACAATTATTTTTACTGAGACCAAGGATTCTGCTTCTGAACTTGCTGGGTTA
TTGCCTGGAGCACGAGCTTTGCATGGGGACATTCAGCAGTCTCAGCGTGAGGTCACGCTT
TCTGGATTTAGGTCTGGCAAATTCATGACATTAGTGGCCACAAATGTAGCGGCAAGAGGA
TTGGACATCAATGATGTGCAGTTAATCATCCAGTGTGAGCCTCCTCGAGATGTTGAAGCT
TACATCCATCGATCTGGACGCACAGGAAGAGCAGGCAATAGTGGGGTTGCTGTAATGCTT
TTTGATCCAAGAAGGTCAAATATTTCTAAGATAGAAAGAGAGTCTGGAGTAAAATTCGAA
>Unigene054472::Unigene054472_02::g.48496::m.48496 Unigene054472::Unigene054472_02::g.48496 ORF type:3prime_partial len:189 (+) Unigene054472_02:1-564(+)
ATGATCGACATGCTGGCGGCCAACTCGGGCCGGGTCACCAACCTGCGCCGGGTCACGTAC
ACCGTGCTGGATGAAGCTGACCGGATGTTCGACATGGGGTTTGAGCCACAGGTGATGAAG
ATAATCGACAACGTGCGTCCGGACCGGCAGACGGTGATGTTCAGCGCGACGTTCCCGAGA
CAGATGGAGGCGCTGGCTAGGCGGATACTGCAGAAACCCATAGAAATACAGGTGGGCGGA
CGCAGCATAGTCTGCAAAGACGTGGAGCAACACGTGGCAGTCCTAGAGGAGGACGCCAAG
TTCTTCAAGCTACTAGAACTGCTGGGCCTGTACAGCCATCTCGGCAGCATCATCGTGTTC
GTGGACAAGCAGGAGAACGCCGACAGTCTGCTGAAGGACTTAATGAAGGCTTCTTACTCG
TGCATGAGTCTACATGGAGGGATTGATCAATTCGACAGGGACTCCACGATCACGGACTTC
AAGTCTGGCAAGGTGAAGCTGTTGGTGGCCACAAGCGTCGCCGCCAGAGGGTTGGATGTG
AAGCAACTGGTGTTGGTGGTCAAT
>Unigene030130::Unigene030130_01::g.28998::m.28998 Unigene030130::Unigene030130_01::g.28998 ORF type:5prime_partial len:435 (-) Unigene030130_01:961-2265(-)
GCGCCCGTCGACACCGCGCCTGCGCCCGCCGCGCCGCCTGCGCCTGCCGCGCCGCTCACC
AACAATAACCTACCCGACCCTGCGCCTGCACCGCTTATACCCGACATTGATCAGAAACTA
CCTGTCAAGACGGAGCCTAGAAATGGCCTCGACAAGGTTGACGCCTCGCAGTACATCGAT
CCGATCGAGCGATCGCTGGCGAGCCTGGAGAGAAGCCTTAAGGCTGAAGTACCTATGGAC
ATGAATGTGGGAGTCTCTGACTCCTCAATGCGACTCGAGGACGATTTTTCCCTCACGAAG
CCGCAAATAATGTCCGATACACACAACCTGATGGCTCAGCTTGGGGGCCTCACGGACATG
GCTCACTTGGCTGAACCTATAAAGAGCGAACACAGCATGTACATGCCGGTGCAGCACAAC
GGGTACATGGACAAGAGCATGGGGCACGAGCTGGGCGCGGGCGCGGCGCGCGGGGCGGAC
GCGGCGCCGCTGCCCGCCTCGCTGTTCGACCCCGCGCCCTCCGTCATCCACCCCCCCGCG
CCGCCCGCGCCCGCGCCCGCCCCCCTCGCGCCCCTCTCCGCGCCGCATCCCGCGCTGCAC
CTCGCGCCGCACATCAAGAAGGAAGACACTAAGCCGCTACTCACGCCCAAACCTATCGAG
GACCTCCTTAGTGTACCCAACATGGTCAACAATAACATTAACGACATCAACAAGTATAGC
GAAATGGAAAAGAAGATGGAAGAAGCGAAAAATTTAAATTTCGCTCAAGCTTTTAAATTA
AAACAGGAACAAAACTTAAAGAATGCCAGCTCCTGGTCCTCATTGGCGCAAACTGGGAGC
CCTCAGACCACTCCAAACCCAACAGTGACCAACCAAATAAAGCAAAAGCCCGTTGTTATG
GACAGTTTTCAAATATTTAAAAAACAAGCGAGGGAGAAAATAGATAGACAAAGAGCACTA
ATAGAGCAGCAGGAGATGAGGAAGAAGGAGCAGGCGGCGGAGCGCGAGCGCCAGCGCCAG
GAGACCGAGCGCCGCCACCCCGACGAGGAGAAGCCCAGCAGGGCCGTGGGTATGGTGGCT
CCTATCGCGCGGCGCGAGGGCGAGGCGTCGCCCACGGTGTCGCCGGCGCCGCGCCCGTCG
CCGCCCGCGCCCGCCGCGCCGCCGCCGCCCGACAAGCCCGCCGCCTCCGAGCGCGCGCTG
CAGCGCCAGAGGGAGCAGGAACGCCGACGGAGGGAAGCCTTGGCCGGTCAAATAGACATG
AATATGCAGAGCGATCTAATGGCCGCCTTCGAGGAATCCCTTTAA
>Unigene055464::Unigene055464_01::g.49492::m.49492 Unigene055464::Unigene055464_01::g.49492 ORF type:complete len:294 (-) Unigene055464_01:160-1041(-)
ATGAAGAAGATGAAGGTCGGGGAAGTCGGCCGGCTGGTGGACTCGTCGCAGGCGGACGAC
CGGCGCATGATCGCTCTAGTGCGCACGCGCCGCCTGCTGTACGCCCGGACCAACATGCCC
GTGGCCAGCTACTACGCGCAAGTGAAGGCGCTGTGGAAGGAAGTGGCTGACGAGATGGGC
TGGACTGTGGCGGAGGTCCGGCGCAAGTGGTCGCACATCCGCAACTCGTACTCGAGACAC
CTTCGCAACGAGCTGAGCGGCGCGCGCACGGGCCGCGGCCGCGCCGTGTCCCGCTGGTAC
CTGGCTGACGACCTGGACTTCCTCAGGGAGCATATGGCCACTGACACGCGCTCCCCTCAA
TACTCCGGCTACGTGCCCTCATTCCTCACCCTGAACATGTCGGAGCCAGCGTCCCCGGAG
TCAGCTGACGTGAAGCCCTTCGCCAGCCCCTGGCTCTCGTCCCTGGCGCAGCCGCTGCAG
GACTACTCCCAGGGGAATGAGGACAGCTCGAGCTCCACGGCGTTCAGTCCTGATGAGAAT
TCTTCGTATTTCCAGTTCTTTCGTGGCATTTATAATGATTATCAGGAGCTATCACAGAAG
AAGCAGAGGAAGTTCAAGCGCTACTGCCTTAACTTCCTCCACGACCTGCTGGATGAAGAA
GACCTCGAGCGAGCAGAGCTGGCCAAGACCCACGACCCAGCGTTACCCCAGGACCCCGGG
TTACCCCATGACCCTGGGTTACCCCATAAAACCCCATCCAGGCCTCCCGACCCCGCGGTG
GCTCCAGTCACCAGTGGCAGTGTAAAGAAAGAAACTGTCGCCATCGTTAATTTACACTCT
TTAAATGACAATAACAAAAGTGAACTTATAACCTCTGATTGA
>Unigene051604::Unigene051604_01::g.45592::m.45592 Unigene051604::Unigene051604_01::g.45592 ORF type:internal len:159 (+) Unigene051604_01:3-476(+)
ACGCTTTGTAAAGAAAGTTATCATGCCCTATGCGTTAGTATTGACGTTGCGAACCTCAGC
AAGAGTCAAATAAAGTCCTGGCTCTGCCCGACGTGCACCAGCAAACGACCGAAGGGAGAG
AATTCAAATACGCCGATCCGCGTCCCTGCTAAGGAAAACGTAACAGTTCGTAAACAGCGG
GGAAATAATGCCTCAACCGCCGCCGCCTCTGCTTCTAACAGTGCTGCCTCTGCCGTTACA
AATTGCAACCGATGCATGACTAAAGAGGATTTAACAGCTGCTATCAGAAAGGAGCTGCAG
GATTCGTTAAGTGTGCAAATAAAATCCTCAATAAAAGACTGCCTCGCAACCCAATTACGT
GACATAAAATCAGAAATGAATGATATTAAGGAGTCAATTAAATTCTCCTCCGATAAATTT
GAGGAATTCAAGTCTGAAGTTATGTCATTCAAGAAAACCATGCAAACGATTCAA
>Unigene027659::Unigene027659_01::g.26281::m.26281 Unigene027659::Unigene027659_01::g.26281 ORF type:complete len:503 (+) Unigene027659_01:158-1666(+)
ATGTCTTCGCGGTCGGGACGCGGGGTGTTCGGGAAGCTGTTTGCCAAGAAACAGAGCAAG
GAGCGCGACGAGCGGGCGGCCGAGATCGGCATGCCCACCAACGTGAAGCAGCACATCCAC
GTGAGCAAGAACTCGGAGACGGGCATGCTGGAGGGGCTTCCCAACTCGTGGCTGCGGCTG
CTCAACACGCAGATCACTCCTGCAGAACAGAATGAGAACCCCGACGCCGCCTACAAGGCC
GTCGCGCTGCACATGCACTTACTCAAGAAGGAGAAGGCGCCCGACGAGCCCTTCAAACCA
CTCATCACGGAAGAGGTCATAACTGAGGAGGACAAAGAAATTAACGACCTCATTTACAAG
AAAAACGCACACCAAAGTCAAGACTCAGACTTGTCGTACGGACAGAGCAGCGAGGAGGAT
GCTGTGCCTCCGACCATAGACATTTCCTATCCACAAAGGCAGACTATGCCCGTTTCACCC
TCAAAGAATAGTATTAAGAAAAAAGACCCGACAGTGAACATCACCGCTACAGTTGAAGAC
TTATCTCTCCTTGATGAAGACGAGCCGGAGGAGAGCCCAATACTCAGGAAGAAGGAGATA
GCAAATGCAACACTAACAGATGAGGAAATATATGCTGAATTGAAAAGGATTTGCAATAAA
GACGACCCGTATGTGAGATTTGAGCGGGTCAAAGAAGTTGGATCTGGGGCATCAGGAGTG
GTGTTCATCGCGATCGACAGCTACGACAACTCAAAAGTAGCGATCAAAGACATCGATCTC
ACGAAGCAGTCGCGCAAAGACCTCATCCTCAACGAGATCAACGTGCTCAAAGACTTCAAC
CACAAGAACCTGGTGAATTTCCTCGACGCCTTCCTCAGTTACGACCACTTGTGGGTGGCC
ATGGAGCTGTTGGATGGCGGATCCCTAACAGACGTAGTCACCGAAGTAGTTATGAAAGAG
GGACAGATAGCTGCCATCTGCAGAGAAACCCTCCAAGCCATATCCTTTCTTCACTCCAAA
GGAACCATCCACAGGGATATAAAATCAGACAATGTGCTACTCGGCATGGACGGCCGAGTG
AAAGTGACAGACTTCGGCTTTTGCGCCAACATCGTGGGCGATGAAAAGAGACAGACGATG
GTCGGCACCCCCTACTGGATGGCGCCGGAGGTGGTGACCAGAAAACAGTATGGCAAGAAA
GTAGATGTTTGGTCGTTGGGTATCATGGCTATAGAGATGATACAAGGGGAACCGCCGTAT
ATGAAGGAGACTCCGTTAAGAGCGCTGTACTTGATAGCGGCGGTCGGGAGGCCCCAGATC
CCGAGCTGGGAGCGCCTGTCTCCTCACTTCCAGGATTTCCTGGACAAGTGCCTTCAAGTG
GACGTGGATCTGCGAGCGTCAGCCGATGAACTACTCGCTCACCCCTTCCTCAACTGTGCC
ATGGAACTGAGGACCTTAACACCGCTGATTAAGGCCGCCCAGAAACTACTCCACAAAAGC
TTTGACTGA
>Unigene010052::Unigene010052_01::g.9424::m.9424 Unigene010052::Unigene010052_01::g.9424 ORF type:internal len:142 (-) Unigene010052_01:3-425(-)
ACGAAACTAGACGATCTATCCGAAACCAAAACCCCAGACTATGGTCCCGGCGTCACCTTA
ACAAAACTAGAACAGAAATTCGTCCCAGACAATGTTAGTCCCTTCGATTCACCAACGAAA
AGTCACCCGACTGACACCTACGACGAAAACAGCTCGGTAGTCCTTGGACCGTTCGAAAAC
TGCTCCCTAGAACTGTTCAAAGGGATCAAGTCAGCGACAGGCTACACGGAAATCGACGCG
GCTAAAGAAGAACTGCTGGCTTTTTCGTCAAACTTCAGCGACATTAACTTGGAAACGCCA
TCCCCTTTGCGCGACAGTAACTTCCTGAACGAAGTGCCCGACATCGAAATAAATGACGAT
CTTATATTCGATGACATCAACGAAATGAGCGAAGCGAAGTCTTCGGAAGCCGAGCCTGTA
GCA
>Unigene007183::Unigene007183_02::g.7169::m.7169 Unigene007183::Unigene007183_02::g.7169 ORF type:internal len:431 (-) Unigene007183_02:2-1291(-)
TGCGTGCGAGGAGTAGACATGAGTCGACTGGACGCCAACGGGGTGCCGCCCCTGTGGGCC
GCCTTGGACTCTGGCCAAGAGGAGGTTGCTAGCATTCTAGTCAGAAATGGAGCGGATGCA
GACTGCTGGGGCCCGGGCCCTGATGGCTGTGAACAAACTCTTCTACACAAAGCAATAGAC
GAAAACAAGGAGTCGGCGGCGATGTTCCTGATCCGTTGCGGCTGCGACGTGCAGAGTCCG
CGGCGGAGCGGCACCGAGCCCGCAAGAGACAAACAAACACCACTGCACCTGTGTTGTAGC
TGGGGACTGAGAGATGTTATACAGACCCTCCTAGAGCATGGAGCCGACATCAACGCGCGT
GACGCAGAAGGGAAAACTCCACTCCACATCGCGATAGAGAACCAGCACGCAGGGATCATC
TCTCTCGTTCTATCGCAGCCAGGGCTGGACCTGTCGATCCGCGACAACCGCGGCGTGACT
CCCTTCGCGGCCGCGCTGCTCGCCAAGAACAATAAGGCCGCTGAGGCTGTGTTGGAAAAG
AACCCTAATGCCGCTGAACAGGTAGACAAGAAAGGCCGCAACTTCCTGCACGTGGCCATA
CAGAACAACGACATGGAGTCAGTCATGTTCCTACTCTCAGTGGAAGTGGACGTGAACTCC
CGTGTCCAGGATGCATCGCTCACCCCCCCCTTGCACCTGGCGGCCGCGGGGGGGGACGAG
GCGCTCGTGCGCAGCCTGCTGCTGGCCGGAGCTAGGCCTAGTCAGACTGACTCTAGCAAA
CGCACAGCGCTCCACATAGCCGCCGCGGCGGGGCAGGCCAACATCGTCTCAGCGCTAGTC
AGCGGCGGCTGCGACTACTCGCTGGCGGACGCGGGCGGCGACACGGCGCTGCACCACGCG
GCGCGCGAGGGGCAGCTGCAGGCCGCCGCCGCGCTGCTGCAGGAGACCGACGTCGACGCC
GCCAGAGCCAACATTAAAGGTCGCAACCCCCTGCACGAGCTGTGCTGGTGCAAGAAGGAC
AACGCGGCGGCGCTGTGCGAGCTGTTCCTGCAGTGCATGCCCGACTACCCTCTCGACCGG
ACCGACCTGCAGGGCAACACCCCTCTACTACTGGCCTACATGAACGGGCAGGGCGCGCTG
TGCCGCGTGCTGGTGCGCGCCGGCGCCTGCCTCGCGCACGAGAACCGCGACGGAGTCAGC
ATCTTCAACTACCAGGTGAGAGCTGACTACGGTCACATACGGGACGCGGGGCGCACCGTG
TTGCTAGTTTGTTCAAGCTGCGCGATGTGT
>Unigene006520::Unigene006520_01::g.6644::m.6644 Unigene006520::Unigene006520_01::g.6644 ORF type:5prime_partial len:336 (+) Unigene006520_01:1-1008(+)
GCCTACTACCTCGGGGCTAGCCACGAGCAGCAGGGCAGTTCCGTCACTTCATTCACTGAT
GATGATGAAGATTCGAAGACGGAATTTCTACACATATTTAAGGATAAAGGCATACTGAGC
GGCATAATACCCGAGTATCTGAGCGAGTGGGCGGCCGAGCGGATCAAGTGTCCCCATGTC
AAGACTAAACCACTGACGCAAGTGTACGACGCCTACCCGACGGAGGACGGCCGCGTAGAG
CTAGCCTTGTCCGACGGAACCACTGTCATTACTGACCACATATTCGCGTCCGTGGGCCAC
GTGCCCCGGACGGAGGTGGCGGCGGCTTCCGGGCTGGAGGTCGGCCCGGACGGCGGCATC
CTGGTCAACGCGGAGATGATGGCCCGGACGCACCTGTTCGTTGCCGGTGACGCAGCCAGC
TACTACAACCAGAAGAAAGATATGAGGATGAGGTGCGAACACTACGACAACGCGTTACAA
TCCGGAGCCGTGGCGGGCGCGAACATGACGGGCTACTGGACCGTCAACAACGCCGAGAGC
CACTGGTGGTTCAAGCTCGGAGACCACCTCAAAATGGAGGTGATAGGCGACGTGGGCGCG
TGCATGCCGACGATCGGCATCTGGAAACAGTGCGAGAGCGAAGAGAGAGACAGCGACACT
GACGACAAACCAACAGACAAGGCGCAGACGCACAGAGCGTGTTACCAAGATCCGAATTAC
GAAGCGAGATATGAAAAAGGCATCATATTCTACCTTGAAGAGGAGACTATAGTGGGTGTA
GCGCTGTGGAACATCCCGCCTATAGACAACCGTCGCGACGTCGTCACTGAGATCCTGCAG
TCCAGACCCTCGTACAAGGACATCAGCGACATAGCGGACACCCTCGGCTTCCCAGCCGCC
GAATGTTCCGTCTACGAGCGACGCGGCGGCGCGGAGCGGGGCGGCGGCGGCGGCGACCAG
GCCACCGCCGACCAACAGATCTGTATCACGAATAAGAAAGTTTGGTGA
>Unigene034248::Unigene034248_01::g.31887::m.31887 Unigene034248::Unigene034248_01::g.31887 ORF type:5prime_partial len:354 (-) Unigene034248_01:239-1300(-)
ATAAAGAACCTCAAAGATTTAACTGCCCTGAACATACCTTACATAGCCAATGATGAAGTC
TTGAAATTCATTGGTGAACACAACAAAGTTTTAAAGCTCCTAGATGTGTCGGGAGAAACG
GATATAACTGAGATTGGTATAGACGCGCTGCTCACTAATAATCCAAAACTCATACAGAGC
CTGACCGTGGTTAACATTGGTATGTACGGTGAAGAGAACATAGATCACACAGATGTAGCA
TTGTTGATACAAAAACTGCCCAATTTGACGAACCTTGGCAGTTATTCGTTCGTCGGCAAG
GCTCTATACCACATACACAACTACGACTGTCCTGGAAATTTCACAACTAAACTCCAATAC
GTTCACGACATTAAAACCAACACCAGAACTATGAGGGCTATCGTTGCTTTGTGCCCGCAT
TTAGAAACGATATACATCGAAGAACCAGACCAAGGCGTTATGCTGATGATCAAAGATTTA
AATGAGATTTCTAAAATTAAACTAAACAAATTCCAGTGCCATGAACTACATCAGTTACTG
GACAAAATAGGCCATAAAATGCTGTCACTAATGCTCTCTGGTTCATCTGGCTCATTCAAC
TTCACCAGGATAGCAGAGACATGCAGAAACCTTGATGCTATCGAATTCTTCCAGTTACAA
ACGGCTACTCATGAGGAAGAGATTCCCTTTAATAACCTTGAACACATTGAGATAATTCAA
GGTAATTTGTCGACATCGTGCCTGAAGTATCTAATGACATGCAGCCCGAAACTGAAGAAG
TTAATTATTGGTGACGAAATCAAACTGGATGATCAGGATATGTCCAGAATATTCCGGCGT
AACAAATTCGAGCACCTAGAAGGCATTTGGTTTCCGAACGCGCCCCGACTCACAAGCGAA
ACAGTCGACATGCTCATGGAATGCTGTCCAAAGCTGCAGAGCTTGGGCCAGCTCAGTGGC
TGGAGGTTCACACCGGATGACATGATGCTCATGAGAGCCATCATAGCTAGTACAAACACT
GATCTGATCCTGTCTCCTCTCGGGACTTGGGGGCAGAGGTAG
>Unigene003103::Unigene003103_01::g.2746::m.2746 Unigene003103::Unigene003103_01::g.2746 ORF type:complete len:357 (-) Unigene003103_01:22-1092(-)
ATGCTTGTTAGTTTATGGAGTAAGGCAGAGCCAGTGGGTCAGAAAGAGAGGGAAACACAG
AAAGAGAAGGACAGCAAATCCAAGATGGCCGCCACAATTGTGGAAACTCCGCCCCCTCAG
TTAATTACTAACATAGAGTGGAGTATGATGGATAAAAGCAAGTTCTTTCCACTGTCTATG
CTGAGCAGTTTTACTGTCCGCTGCGCGCTGTACCCCCTCACTCTGGTGAAGACACAAATC
CAGATTCAGAGGAAGAAGGAAGCTTACAAGGGGGTGTTTGACGCGATATCTCAGATATAC
AGGAACGAGGGTGTCCCCGGGCTTTATAGAGGCTTTTGGCTCTCCAGTTTTCAGATAATA
TCTGGAGTGTTCTATATATCTACGTACGAGGGGGTGCGGCACGAACTGGGCAAATACGAT
GTCGACCCTAAAATGAAGTCATTCATAGGCGGAGGCTGTGCCTCAATAGTGGGGCAGACC
ATCATAGTGCCCTTCGACGTGCTCAGCCAACACCTGATGGTGTTGGGGCTGGTCAAAGGA
CGGGCGGGGGGCGCTAAGAACCCGAAAATCAACCCGCTCGGCCTAACAACAGAGCTCAAC
CAGTCGCGCGCGGCGCTTGCCCGGGCCGTCGCGCTCAGAGTGTACCGGCTACACGGTCCG
CTAGGCTACTACCGCGGCTACACGGCCAGCCTCGCCGCCTACGTGCCCAACTCCGCGCTG
TGGTGGGCGCTGTATACTGCGTATCAAGACGAGCTCCTAAAAATCTGCCCCCCGTGGGTG
TCGCACCTGCTGATCCAGTGCGCGGCGGGCACGCTGGGCGGGTTCACCACCACGCTGCTC
ACCAACCCCCTGGACATCGTGCGCGCGAGGCTGCAGGTGGAAGGAGTAGGCACGATGCGT
CAAGTGTTCCAGGAGCTATGGGCTGAAGAAGGCTTCGTTGGACTCTACCTCAAGGGCCTT
TCCGCCAGGCTGGTGCAATCAGCTTGTTTCTCATTCAGCATTATACTTGGTTATGAGAGT
ATTAAACGAGTGGCACTGAGTGAGGAGTATAGAGCCAGAGTGCGTTGGTGA
>Unigene025670::Unigene025670_02::g.24293::m.24293 Unigene025670::Unigene025670_02::g.24293 ORF type:complete len:306 (+) Unigene025670_02:204-1121(+)
ATGAAAAACAGCAATACCCCTTCAAATAAGCTTGCTCTGCTTAACCATATCAAATACGAG
CACCTGGTAGCTGGTATATCAGGTGGCGTGACATCTACCTTGATATTACACCCATTGGAT
CTCATCAAAATCAGATTTGCAGTGAATGATGGCCGGACCACCACTGTTCCTCGTTATGAT
GGGCTCGGAAGTGCCTTTGCTACAATAGTAAGAAAAGAAGGTGTCAAGGGATTATACCGA
GGAGTTACCCCAAATGTATGGGGCTCTGGGTCAGCATGGGGTTTCTATTTTCTATTCTAC
AACGCAATAAAGACATGGATCCAAGGCGGCAACGCGCGGACGCCGCTCGGGCCTGGCCTG
CACATGCTAGCGGCAGCTGAAGCTGGAGTCCTGTCGCTGGTCATGACCAACCCCATCTGG
GTGGTGAAGACGCGGCTCTGCCTGCAGTACAGTGACGAACACCTGGTGGACAACCGCCGG
TACAAGGGCATGGTGGATGGACTCACGAAGATCTACAAGACTGAGGGCATCCGCGGCCTG
TACAGGGGTTTCGTTCCCGGCATGTTCGGCGTGTCTCACGGCGCGCTGCAGTTCATGACC
TACGAGGAGATGAAGAACAGATACAACCAGTACCGGAACCTGCCCATCGACATCAAGCTG
ACGACAATGGAATACCTGACCTTCGCGGCGATTTCCAAACTGATAGCCGCGGGTGCCACC
TACCCGTACCAGGTGGTTAGAGCCCGTCTCCAGGACCAACACCGCAGCTACGACGGCGCC
TGGCACTGCGTACAAGAGACCTGGAGGTATGAGAGAATCCGAGGGTTCTATAAGGGCCTC
ACGCCGTACCTACTACATGTAACGCCAAATATCTGTCTTGTTATGCTCATTTGGGAGAAG
TTCACCAATAACGATTGA
>Unigene000428::Unigene000428_03::g.451::m.451 Unigene000428::Unigene000428_03::g.451 ORF type:3prime_partial len:353 (+) Unigene000428_03:653-1708(+)
ATGGACGAGACCGGCGAGGCCCAGGCGCAGGCGCATACCTTGCTGGGACAGAAGCCACAG
ACCCCGCAGCGACAAGATACCAAGCTAACTAGGACATTGAGATCATGCTGTTTCATCCCG
CAACGCTACATCCTCGGAGTGATGGGTCTGCTGGGGGTCTGCAACGCGTACACCATGAGG
GTCTGCCTCAACCTGGCCATCACCCAGATGGTGAACCACACCAAGGCTGTCGGCCACCAC
GACGACCCGGACGCTTGCCCGACTGACGCCATCGATATTGTAAACACCTCTATAGTTTAT
CCAGCTGGACACATATCAAAGCCTTACGGCGTCTTCGACTGGGATGAAAAAACTCAAGGT
CTCATTTTAAGTGGGTTCTACTACGGCTACGCGATCACTCAAGTGCCTGGAGGCTACCTG
GCTGAGAAGTTTGGAGGAAAATGGACTCTCGGGCTTGGCCTGCTGAGTACCGCTCTCTTC
ACATTCCTGACTCCATTTGTGACCAGAGCTGGAGGTGCAACATGGCTGTTTATCCTTCGA
GTCCTTCAGGGTATGGGCGAGGGTCCGACAATGCCTGCTCTCATGATAATGCTGGCTCGC
TGGGTGCCTCCTCATGAGCGATCGTTCCAAGGAGCGCTGGTCTTCGGAGGAGCACAGATT
GGGAACATCTTCGGTTCCTTCATGTCAGGTGTCCTGCTATCAGACGACAACGACTGGTCC
TATGTGTTCTTCTTCTTTGGAGGGTTCGGACTTCTATGGTTTGCTTTGTGGAGTCTCTTC
TGCTACAGCACCCCGAACACGCATCCGTTCATATCGAAGAAGGAACTTCACTATCTAAAC
ACCAACGTGACGACCGCTGACAACAAGGGAGCCAAGGACCCCGTACCCTGGAAGGCGATC
CTACGATCAGCACCCGTCTGGGCTTTAGTTTGTGCTGCTGTTGGTCACGATTGGGGCTAC
TACACAATGGTCACAGATTTACCGAAGTACTCCACTGATGTGCTCAAGTTTAACATCAAA
ACCACTGGGACGTTGACAGCCCTACCCTACCTCGCT
>Unigene009406::Unigene009406_01::g.8835::m.8835 Unigene009406::Unigene009406_01::g.8835 ORF type:3prime_partial len:150 (-) Unigene009406_01:1-447(-)
ATGGAAGCGGAAAAGAAAGATGTGTCTGAGGTTACCGTGGACGATATTTTGAAGATGATG
GGACCTTTCGGAAGGTTCAACGTGTTGATTTTCTTCCTCATACTGCTGCCGGTGGGTATG
GCCGGGATGTACTCTTCGGTCTACAACTTTGAGGCCATCGACATTGATTACAGATGCGCA
GTGCCCGAGTGCCAAGAAGACCCGTCGACCTTGAACTTCACAATTCCGCAAGGCCTAGAC
GGGACCTTCGCGAAATGCACGAGGTACGCCAGCGTGAACGCCACCAACGGCACGTTCTGC
GGCCCTCAGCACTTCGACCTGACGTCACCGGTGGAATGTGACAGCTACGTGTATATGGAA
GAGCATTCGATCGTCAATGAGTTCGACCTGGCGTGCCAGGACTGGAAGCGGTCTCTGGTC
GGCACCATCCACAACGCCGGCTTCTTC
>Unigene021561::Unigene021561_01::g.19943::m.19943 Unigene021561::Unigene021561_01::g.19943 ORF type:5prime_partial len:657 (-) Unigene021561_01:581-2551(-)
CATGCGCTCAAAGGATTAATAGCGTTGCAAAGCGTGCCTATCGACAAGTGCAAGGAGGAA
GAAAGAGAGCGCCTCCGCCAGCAAATAATAATCGAAGAGCAATCGCCCAAAATGGCGAAC
CCTTACGAGCCAATCAAAATGAACTACGAACCTTTACGCAGAAAACTTGACAGTTCTGAA
CCCAAGGAGCACCAATCACGGAGCAGGAGACGACGACGGGAGAGAAAGAACACAGATAAG
ACAAACTATCAAATAGACACACAGAGTAATGTGGACAAAAACGCGATACAAGTGCGCAAA
GAAAACAACGTATACCCATCCTGGCATGAACCGAATAGAGACGATAATTTTGCTTGGAAG
TTGCATTTAAAAACGCTTTTGTATGAGAAGATATGTTTAGCGTTTGCAACGTTGGCCGAA
CACAGCTATTCGCATGAGGCGTTTGGGTTCTCGTTGAAGTATATAGATTTGGCGTCTAAA
TGCCAGAATTTGTTGAGTAATATGATTATAAAGAGTCGGATTGTGGATGCCAGCTGTCTG
CTAGGGAGGGTTGGGGATAATTTCTTCCAGTTGTCGAAGAATTGGGGAAGATTGGACCAG
TTTAAGTTGCAGTTTGAAAAAGATCATGAGGTGGACAGTAAACTGCGGGCGGAGATAGAG
AATGACGTGCTGGAGGAGACCGAGGGCGTGCTTGAAGACGAGTTCAATCTGGATCTATCG
CTCCCATCCGACGAGCTGGACTCGATGGTCCGCTCCTGTGAGTACTACGAGCGCGCGCTC
AACGTGACCGCCGAAGGGAAGAAGTGCGAGTTATTGAGGCGTCTGGCGTCCGTGAAGAAC
GAGCTGGGAGTGCGGTATATGAATGAGGCACAGACAATATACACGAAAGCCCTAGAAGAA
ACCGAAAACGAAGAAGACACAGAAAAGCCAAAACAAACACTGAAGCAGTTCACACAATAC
TGCACGAAGTCGTGGGACACCCTACAGGAGGCCTCAGATATATTCGAGCGAGTGGGAGAC
ATGCCTAACTTAGCGTTGTTGTACTGTAACAAAGCTAGGTTTTTGAGGTTCCGGGCTAAC
TGCGAAATGGAAGGGTTTAGTTCAGACAAGCGCTCCTACTACTCAAAAGCCGAAGACCTA
TACCAGGCGGCTTTAAAAGTACTAGGGAGCCAGGAGTCGGGCGGCGGCGCGTCGGTGCGC
GAGCTGGTGCGCTGGGAGCTCTCCTCGCATCTGTACACCAAGGCCGCGCACATGCAGGAC
CAGCCGCCGCGCCATGAAGTGAACGAAGTGGCCGATGCGCTGAAGCTGTCCCTAAAATAC
TGCCGCCTGACGCCGGGCCCCAGACAGTACCTGTACCAGTTCCGCGCCGCCATGACGCTG
CACCGCCTCGCCTCGCTGTACCACGCGCAGTACAGATGCACAACAGAAGAGGGCCCGCGC
CGGCGCACTCTCCTCAACGCGACTCGCTCCAACTACGAACAGGCATCGAACCTGCTAGCG
GCGTTAGAGGAAGCCGCCATGTTCCTCACTGTGCAGCTGGAGCACGTCGCCCTGTTGGAG
ACGAATGCCGCAGTATCACCAAACTTAAAGTTGAAGTCGCTTCAAACGGCCCTTCAGCTC
CTCCGCCAGTGCCATTCCATAATGAAGGTTATCAAACAACGAGACCCCGACGAAAAACCC
GCCCCAAACCCCGAACAAGAAACCCCAAAACCCGAGGAAGAAACCGGCTGCAGAAGCGAA
ATTGCCCTCTTAACTTTGTACGAAAACCGACTGCACTGTATACTGAAAAGTATAATACAG
TATTGTCGATCGAAGTCTAATAAGGATTATGAGAAATTGACGGATATGTATAAGAGGCTG
TACTGTGCTAGTTTAAAGATTAAGAAGGATGATGATGTGAGGAAGTTTGCGGATAGTATA
TGTGATGTTCTGACGGCTATGGATGAGATTTCTAAGCAGTGTGAGCAGTAG
>Unigene025001::Unigene025001_01::g.23609::m.23609 Unigene025001::Unigene025001_01::g.23609 ORF type:complete len:166 (+) Unigene025001_01:3-500(+)
ATGCTATTGGTTGCGCTCGCGCACGTTCAATGTTACCCCAGGAAGTCGTTACAACCTCTA
AGCAAGCATGCCAACATTGACTTCATCAACATGGAGGCTGGAGGGGGGCCGAGGCCTGCC
AACCCTGCAGTGAAGCCAGCACCAGTACCAGCGGTCAACCCAGCAGTGAAACCAGCCGCT
GTACCAGCTGTGACTCCAGCACCCAAGGTTAACCCAACGCCGGTGAAGCCAGCAGTGGTG
GCTACGCCAGCGCCAGTTAAGCCAGCAGTGGTAGCGACGCCAGCGCCAGTGAAGCCAGCA
GTAGTAGCTACGCCAGCGCCAGTGCCAGTCCAGCCTAAGGTGTCTCCAGCCCGTCCCTCG
GAGCCGTTCCCCCCTCTCCCCGCGCGCCCCACCCCCGGCCCCGGCTCCGTGAAGCAGCTC
GTCAATTTCTACGACAGCCAGGGGAAGGCTAGTGTCATCCGTCCTTATAACTACAGCCAA
GCGGTTAAGCAGGGTTAG
>Unigene028494::Unigene028494_01::g.27441::m.27441 Unigene028494::Unigene028494_01::g.27441 ORF type:complete len:507 (+) Unigene028494_01:224-1744(+)
ATGGCCGCAGCGACGGGGCCCAGGAAGTCGGTGTCCATCTACGACTACCCGGAGCACCTG
AACCCCTTCCACGACGACGACCACCACAACAAGATCCGCTTCTGGACGCTCGGCAAGAGC
AGGCTGCAGCGCAGCAACAGCATCACCTTCCAGGGCATCAAGGACCTCAAGAACTCATGG
GCCTTCAGATCGTTTATGAGGAAAGGGAAAAAGGCACCAGCACAGGAGAAGAAGCCCGCA
CCAGCTAATGGAGACCCCAGCCCGATACTCTACAGGAGAGCTCTACAATACTCGTCTCCG
AGCCCGGCGGCGCGCTCGACGCTGGGCTCGCCGGAGCGGCCGGACCGCTACCAGTACGGG
GGCTCCGTGACGCCGCTGCCGCGCTCGCGCTTCCAGGAGCGCCTGCGCAGCACCAGCAAC
TATGATGTTAATTCTATCGGCGGCGCGACGCCCCGGCTGGCGCGCAGCGAGGTGTCCGGC
TCGAGGCTCAGCGTGGAGAGCACCAACCCCTTCGACGAGGAGCCGCCGGTGCGCGCGCCA
CGACGCAAGAAGAAGCGCGCGCCGCTGCCGCCCGGCGCTGCTGATGTCTCGGTATGCAGC
GTCGAGTCTACCAGCACCCAGCTGAACGAGTCCAAGATAGACGAGGCGGAAGTAGACGTG
CCCCTTAATGTTGAACTAAAAATCGTTGAAGACGAAGAAGCACCCAAGAGTCCTGTTACA
TCAACTATAACTGAGGACAGAACCAAAGAGGTTGAAGCTGAAGCCAGCCCTGAACCCGAT
ACGAGTCAAACACATCACACGGCTGAGATACTCCACACAAACAAGTTGGAAATAGTAGAA
GTAGAAAATGACAAAGATGACCCTGCCGAAAAAGAGGATGAAAATTCAGGCATCGTTGAG
GAAAAAGACGAAGCACATTATATCAAAGTAAAAGATAATAGGTTACAAATTGTTGAAGTT
GTCGACGAAGATGATTCAGATGTTGACATTTTAAGCGGTGCGTCATTCCCTAAAGTGGAT
ATTACTAAATACAGAAGAAACTCGAGCGTCAACGAAGACGATATAAAACTCCGGCGAGGT
AACATCGAAGACTATGTGGCAACAAATAAAAGGAGCAAAAGTCTAAACAACGGATTGAAT
GCTGGTTTCGTCACGTTCGATATAAATCTTAACGAAAACATAAAAGGCGACAAAGATGCA
AACGACAATGAGACGCCACAAAAGGTAGTTTGCAAAATGTACGTGGAACCGTCTCGAAAG
CTGAGCCTTGATAATTCTATTTCGAGTACAGAAAAAGAGTTTATCGAGATTGACAGAGCT
ACAAGAGAGTTGGAGAGAGAAATTAGTAAACTGAACACCGCTTTGATCGAAGACGACGAC
CTCGACGTGGTGGGCGCGCGCCTCTCCGTGTCGGAAATAAAACGCAAGTTTGACAACAAC
AATTCTGCAACACCAAATCCTATTCCAAAGCCAAGAAGAAGTAATCACGGTTCTAGTTCC
CCCCTTAATGGGACATATTGA
>Unigene035939::Unigene035939_01::g.32974::m.32974 Unigene035939::Unigene035939_01::g.32974 ORF type:complete len:134 (-) Unigene035939_01:16-417(-)
ATGGACAACGATCGAGATACCGTAGAGTTCTGGTCCTCACTTTTCCAATCCTTTGCTGAC
TCAGAACCTAAAGATAATCCATATCCTGTGGTTAGAAGCCCGATAATGACCATGTCTACA
CCGATGGCCATTGATGAGCCGGTTGAGCCATGGAAAGTTCTTGAATATGGAGGTAAGGAG
GTTCGTCCGATGGCCATTGATGAGCCGGCTGAGCCATGGAAGGCTCTTGAATATGGAGGT
AAGGACGTTCGACCGATGGCCATTGATGTGCCGGCTGAGCCATGGAAGGTTGGAGGTAAG
GAGGCTCAACCGGCAAATGCTGCAGCCGAAGCTGGATATAAGAACGTTAATACGGATCAA
GAGAAATCTACTCAAAAAGCAACGGAAAAGGTAATTATGTAG
>Unigene041167::Unigene041167_01::g.37537::m.37537 Unigene041167::Unigene041167_01::g.37537 ORF type:internal len:172 (-) Unigene041167_01:3-515(-)
AACTGTGCCTTAGTACCATCCTACTCCGAAGCCATGCGCATCGACGCCGCCCTACGTGAG
GACCCAGCTGAGACTACAGCAGACACCGGCGTCCTCATCAACATGGAAACCCCTCCAAAG
CCACAACCGGCGATAAAAGCCGCGTCTTTCGACGAACCCATCCGGAGGCCCAGGGTCGCT
ATAGCTGGCACGCATTCCAGCCACAACATTTCTGCCAGCGCTTCTCATGAAGCCAAGCAG
CAGAACCGGCGGTCGTGGGCTGGCGTACTGTCGACCAACAGAGTCGCGAGGCAAATCCTT
GAGGATATTAGGTCTTCTCGTCCAATCAGCTACCAGTCGATCCAGGAGGCGCAGAGCCAG
CGGGAGGGGGAGAGGGCGTTGTTCTTCTCTAAGGATCTGTCGCCGACTTGTTCGAGGGAT
CCGTTCGGCGGTCGCGAGCGGACCACGCCCACTGACGAGCCGCCTTCCTACGAGGAAGCG
CTGAAACTTCCAGCACTTAGGAGACTCACACGC
>Unigene052657::Unigene052657_01::g.46740::m.46740 Unigene052657::Unigene052657_01::g.46740 ORF type:complete len:126 (+) Unigene052657_01:650-1027(+)
ATGACGTCAACCTCCTTCAACGTAGGCCTCGGTGATGGCGACCGCGTGTCGTCGCGCGTG
CTGCGGCCCCCGGGCGGGGGACACACGGACATCTTCGGAGGGGAGCCCGAGCCCCCGCGC
ACCACTGGGCGCCGTATGGTGCCAGGGGCTACTGCTGCTGGCGGTCAATTCGAATACGAC
GGCGGTAGGGCTCAGCCAGCGGCGGCTCAAAACGGCGATGGTCACCAAAACGGTGCCTCG
GCTGAACCTAAGGCGGAACCCAAACCGGAAACCCCTAAGGAAGAGGCCAAGCCGGCCCCG
GCCCCGCAGGCCCCACAAGCGGAGGCCCCGAAGCGTGTGCGAGTCCCCCCGGGCGGTTTC
TCATCCGGCCTGTGGTAA

## Sheet: D
Supplemental Table 8D: Sequences of male accessory gland proteins predicted unconfirmed- Amino acid sequences
>Unigene014479::Unigene014479_01::g.13054::m.13054 Unigene014479::Unigene014479_01::g.13054 ORF type:5prime_partial len:355 (+) Unigene014479_01:1-1065(+)
VLHKFSCNFVCKKLTHGITLLCYFYTQNFQEKQYMAKSNLQETDSKKNFNILSGQHLLSA
ILENEYNLPTTSWWLGADESFVELDSVKVADDVVQRVEDRCNDLIRQALPVTVKFCKADD
PDLNEAHTRGLPKDCTEILRVINIKGVDENMCCGTHVSNLSQLQVIKLLGAEPGKKGKTN
LRFLVGNRVTKTLQTMLEREKALTGLLKNEPSKHEDLVQKLQKNLKLTNKNLQNTLNELA
QYEIEKIKNMAEKPKYVFMFKKEATPDFNRAICKGLDGEGIFLFLASEEPDKPKEGQIII
QGPEAHCNALGSQITEVLKGKGAFKNGKFQGKAGDLSGINKCKKLIEDYFNNLQ*
>Unigene042054::Unigene042054_01::g.38207::m.38207 Unigene042054::Unigene042054_01::g.38207 ORF type:5prime_partial len:263 (-) Unigene042054_01:84-872(-)
ADMAHISGLVAANVIPSPFDYADVVTTTTHKSLRGPRGAMIFFRKGVKEINKQGKEVLYD
FEDKINQAVFPGLQGGPHNHTITGLAVALKQATTSEYKAYQEQVLSNSAKFAQTLMERGY
ELVSGGTDNHLVLVNLKPKGIDGSRVEKVLEAVHIASNKNTVPGDVSAMVPGGIRMGTPA
LTSRGFVEEDFAKVAEYFDKAVTIALKVKSEAQGTKLKDFVSAMESSSTIQSEIAKLRHE
VEEFAKQFPTIGFEKETMKYKN*
>Unigene013590::Unigene013590_01::g.12015::m.12015 Unigene013590::Unigene013590_01::g.12015 ORF type:internal len:175 (-) Unigene013590_01:2-523(-)
KMSLDILESVDLNSYKTFTDRYFSKRYIVNAAGIENNDIMLMFHSNRITLVSLAPSHFFF
KKAGKYKINFSSGKVDRLSNSVKGKGKKGGQHLSPQSVICRVEYEDGTGFNVPCGMKGSL
IEVNEVLVENPELLKEYPDSDGFIAIMLSSIANSEATKNELLTPEEYDEAVKNN
>Unigene025357::Unigene025357_01::g.23837::m.23837 Unigene025357::Unigene025357_01::g.23837 ORF type:5prime_partial len:231 (+) Unigene025357_01:2-694(+)
AQAERAARDDAAREQQDKGVWSSVQRWLGLAGAAGGAGGEARRTPALLAAAAQQFEQIFG
VSECNLPPESLLDSGLDQSSFANSTTFPMSITNKLRSPPTGVQYAGDPDLLPVASYESTI
LVRILYQISTRINEIYGEQLSRAWARADLAGCVARAALAAPAGGAGGRRGARVSLRTLGS
LPVLARLALGYAAARALSYSGAAYAAFLLVAYGLFVFAKAIVNYVKLVRS*
>Unigene016063::Unigene016063_01::g.14447::m.14447 Unigene016063::Unigene016063_01::g.14447 ORF type:complete len:198 (-) Unigene016063_01:1780-2373(-)
MENDINKPYKICDVNRDKKKGIVAASLEDLLTKVPEKLGLPVDNLTVVLESDGTEVDDED
YFSTLDPDTSLMILHGQEKWGPYLPRCQVSLDQTDDVSMGEKGQVANLVGRLQHNLCHIS
LLGGQDLELLSDMDPDSLADIVTDRDNRIFLEHIKEASGRILLEKRQAQDAMELLKLYHQ
SVANGTEEVTPSKQERV*
>Unigene044967::Unigene044967_01::g.40315::m.40315 Unigene044967::Unigene044967_01::g.40315 ORF type:3prime_partial len:325 (-) Unigene044967_01:3-974(-)
MQEEHRKAIQRNFGSLVEQTDLDVIVSVLYEKGVFSEAMIEPYKDTTKDVRMRKRDLYRD
IERRGPTAFPSLLEALTETGHWDLVRALDPDSNLHPRDKRNKLGQSQSISLQTPDPSFVS
LKQYKEVIKKEAETQQNAQAAKIPYPHDFSKPDKTSAEIPHIHVVKSTKFHEEGLDGIPL
YRTRSRRRGVLIAFSFIEFSHNVEEHRAGAELDCTNLKYLFDEIGFETIFYNNLSKKETE
DTLRNLKVIKDLEKGSTECVFILVSSHGYERTRTSDTDIRCSDGGLISILSIIEQFNNKN
FPSLKDVPKVFIFQSCRGSTDEHI
>Unigene027493::Unigene027493_02::g.25999::m.25999 Unigene027493::Unigene027493_02::g.25999 ORF type:complete len:730 (+) Unigene027493_02:405-2594(+)
MRRQARITGGGALLLRTASALQVWLWLLIFVFQNEFRISRSIQPGYLDFDNLPDTNFTCE
GKVIGGYYADLETSCQMFHVCTVGQQEEPMDIKFLCLNGTVFDQETRVCERVDEVDCTKS
EKFYSLNLELYGNTIAPPIVPVELNKTQSTEQPPRTNQPNHADDADPSIEDERNASHHSG
EAQSPDNQDTTEDPVQEGNNDEQHKLPDYHQTHTFSNHQGQSDHVEPVEENQEEEEIDSE
NPEYDEDYTKSPTTTTTVAPSTTSTSKPTTTSAWHATPRAPAAPAPAVPHALSSPSTLVS
SSSHSSTTTGAASPTVDPALLSPQEFIYRHRGPGSEAISFQRQSFRPADGVYITHAPPAQ
PHNQFDHFQYESSRTGPRPVASRPTPYVQRPPAPFRPTTSDPRDQLSRPGPASQSSERHE
TSVKHRQQTYLPPLPPQRPLPFDPYYYDRKRSDEAPTENESSLAARSVAPPADTERPAAP
AAAAAANKPKSPPRVIVTASASVSDSNGKRLNYTVGNVVSAVKPIVPINYDDYKESDLIF
DPFFLDVPKLQKRRKSRGYRNSRRIFSAPATVSPGGLGKDNEATSSSVTSQATTMAIPLT
TPVATSPAPTTAAAWSPDDYVDDNYEPQAYLPPAPPLAVQIPIDENKHVKNEWHPIHLKQ
KTIIVDPVQKFKSISSSETQSTSSQYAAGAGVRAPPPPPAHAAHPLCATTDCRKSKPCLT
ISSFLHSYF*
>Unigene036117::Unigene036117_01::g.33073::m.33073 Unigene036117::Unigene036117_01::g.33073 ORF type:internal len:132 (+) Unigene036117_01:1-393(+)
ETIDALKAELEEKKLQQTVLEQELQQLEGEVRELQAAQRAAQQAANKQNELRNRENKKVN
DLEQEIRNIDSGSVASRRAELEARAKSTAAAAAAVEARYNTAQHEVSQSQQHSARLGQHS
EQAANNAQRKR
>Unigene045226::Unigene045226_03::g.40490::m.40490 Unigene045226::Unigene045226_03::g.40490 ORF type:internal len:157 (-) Unigene045226_03:3-470(-)
KLILFQDLSVFAASSTSIMGSEPNIYNVKLTPPSSNHTPTTKQNSENELSGFGDKVVFTL
GDDTDSESKLVRISSNNDDGDTKCVDDNVKIICSEIENYCTSLGDPKDIPIEEHIDIVKY
MESRSNSLEENVKMCDACEENDTDLCEDEMCAKNAV
>Unigene023972::Unigene023972_01::g.22511::m.22511 Unigene023972::Unigene023972_01::g.22511 ORF type:internal len:183 (+) Unigene023972_01:3-548(+)
PPEVPRRASLAVPPAGDALRADKGRRRSWAAKLQLERKKRRTSGGDTDEEDPAPYARQKR
PSWWNVFVPDNVLKSRSKSRSVDHGFAAPFDLDALRSKVEGRFDAVHRGDDDDQIKRLPP
PPPIKTKTYTVRDRETLTSLAARFDTTPSELTKLNRLATQFIFPGQTLLVPDKRKDGDKD
AD
>Unigene051214::Unigene051214_01::g.45217::m.45217 Unigene051214::Unigene051214_01::g.45217 ORF type:5prime_partial len:612 (+) Unigene051214_01:1-1836(+)
ENNICANPKLFWGFIKNKQQSNSKYPATMFLDGETGSTGQKVSNLFAEHFSSVYNNASTP
IIVDTEVSPDINNLLSHFILTEADVLRAIRKLDPTVGAGPDGIPSIFIKRCGKELALPLT
ILFNLSLSTGNFPNKWKEARIVPVFKKDDKSNIKNYRPICMLSCFAKLFESLVCPLMNNH
VKNIIDCRQHGFMKGRSVDTNLVSFISYVSDRVDKGSQIDVVYTDFTSAFDKVDHSMLLS
KLKRYGICGKFYLWLSSYLSSRPQSVVVNGYCSKTYFSTSGVPQGSILGPKLFLLFVNDI
TNSVNNSSCLLFADDLKIFKEIKHSDDALTLQSDLDCLFNWCNSNNMTMNPTKCFHIKLS
KKKIPHRTSYNLNKITLEEVDEIRDLGVIIDKKLSFIPHINNIVSKAARTIGFIKRNTKD
FRSTKVKIVLYKALARSILEFASVAWNPMYSIHSQRIERLQRAFTRHLAYKSPGISNRAS
YDDRLKYYKLDSLHSRRQKADLIYLHKVINGLNDDNSILSSIRLTVPRIRPRVPLKNTFC
LPVSRTNLGRQSPITRMCKLYNSLNNVNSVCNLDIFDNHLALFKTNIDKINNKNSGIDRY
IFATQNYHSHC*
>Unigene057679::Unigene057679_01::g.51612::m.51612 Unigene057679::Unigene057679_01::g.51612 ORF type:internal len:296 (-) Unigene057679_01:3-887(-)
AHAPRPRREPARPHPVPDRPWLKLGSDIFEYRRKYYVILVDYFSNYVEVNELNSICSKAV
INALKEQFGRHGIPIELVTDNGPAYSSAEFKKFLESWEVRHTTSSPHYPQSNGKSERAVQ
SVKNILKKCIDSGHDFHLSLLNFRTTPRDDMDSPAQILMGRRLHNRLPMSRKLMYESVDN
SKNYQALMSHKKKSNSNYNKTARDLPTLKQGDRVVLAGDNIGRPVKVIAKSSEPRSYIVE
DAVGRRYRRNRRHLVARQPAPAQPGPAVSCAAPQLITDKGALPSASASDTPTSIV
>Unigene016147::Unigene016147_01::g.14544::m.14544 Unigene016147::Unigene016147_01::g.14544 ORF type:5prime_partial len:939 (+) Unigene016147_01:2-2818(+)
KEKYESKLKICTYNTRSLKAENRLIELEYALEKINWDVLGISEVKIEGHSMIQKEKYIIM
YKGIKKGRNGIGFMIKPHLKNNIQDFIAYSDRVARIDLKFEHTTLNIIQVYAPTEKATDK
EISLFYKDIESALKGTNRDTILMGDFNAKIGWPTKEEYLICGPNGYGDRNERGSILINFC
FQYQLHITNTLFKKNEKQKWTWISPDGKHKNEIDFILVKTREKVQNNEVINTKFPSDHRL
VRITYSLDTNIRRNRTKFTVKSKNFTEIEAESLKNMAKEIMHTIYSEDIDETYKKTIQTI
KGCVEDLPVDKENKDMNFITEEIQILMEERHRLKNVSQRTPEQKKTLKRLYKKISKKIKE
VKNKKKLETLEKELELRSSTKHTTKRFGKGKEWITSLSKNITNRQEILEEATSFYRNLYS
NKDKPISSTLSELDFLTDETVPSILNREVENAIEQLKKEKSSGEDGITNDIIKAMVEPLT
PHLTKLFNSIIIQEKIPNDWKESIITLIYKKGDPLLIDNYRPICLLPTIYKLFSKVLLNR
MSAQLEAQQPREQAGFRKGFSTTDHIFTVTQVMEKFVEHNKILYLAFVDYTKAFDSISHE
CVWNCLREQGIHTKYINILQTIYKETQAKVKLERVGTTFPINRGVKQGDPISPKLFTALL
ETIFRNMNIEDQSFGININGERLTHLRFADDIVILAENHEDIQAMLTKLDTESQKVGLYM
NPTKTKVMTNGITKPIYIDSGIIDYVPDYIYLGQTISFQNPMNKEIDRRIASAWKRYWSN
KDVFKSNLPINLKKKIMDNTILPALLYGCQTWSLTKNIVRKIITFQRATERSMLGLKLQD
RVKNAEIRRITKITDAVGMLCRLKWKWAGHVARTTDGRWSERILHWYPRDTTRPPGRPKR
RWCDDIVEIAGNTWTRRAKDRRDWQTMEEAYTQLWVTK*
>Unigene008068::Unigene008068_01::g.7937::m.7937 Unigene008068::Unigene008068_01::g.7937 ORF type:5prime_partial len:242 (+) Unigene008068_01:1-726(+)
QHSESRPQLPEPKIQHSEPRPQLPEPRIQHAERAQHSEAKLQHLESRIQQSEARVQHSEL
RVQQSESRLQHSESRVQQSESRPQLPEPRHTERSDHAQARIPSSESRSNFVSEHKPSQPP
RQRSLPTSASIGDVKPTKSVTMPKFPSQDIKDPQYENVEVERREELAAAAKKFNPLTHDK
HGRKYGENVSYENINLDYIARLVGEGYPKDIVVRALGITRNDLEMACDILHEFGAKVPSG
C*
>Unigene014064::Unigene014064_01::g.12479::m.12479 Unigene014064::Unigene014064_01::g.12479 ORF type:internal len:747 (+) Unigene014064_01:1-2238(+)
HPGPPGASGLHRPPGPPHRSGPRFPDPFPFTNQPPPPGIKDSPTNGSRSISRGRGRRSPP
WSPRRRRSRDRSISLSRSPTPRRRHRSPPRYRSPLRSPLRSPLRSPLRSPRSVLRSPIRS
PLRSPMRSPRRSAMRSPRPISPHRYPGLYDELLSPPRRSAEPYGPRYGPRGAPPYPAPGA
KPIPPLVGLGPPEPYRRYEPPFAPPAEPPVPGFEPSPFEKPPFGPPGDRGPPPYRDAYRP
PPAFPDPAYPPPGDLPPHARDNYRPPPFRDQPPFRDGQPPFRDGQPFRDGQPPFRDGQPP
FRDGQPPFRDGQPPFRDGQPAFRDPGFRGGPPPGAYRDPAFRGAPYREPPPPAYREPFRD
PREPFHEPPHLRDERRYPPHPVHPPHGPAPARRAPRPPRPDERHRERYDRDPDKKPHDKP
RDDRPRDYDRTRDYDKERDRDYDRNTPDKKVRSSPKRGRTGEVREKRRSESRGRSRDRES
RREKKEERPREKSADRSRERKEKDKEKEKKMKERKKKKKEKEKEIEKKKKREKKEKKEKD
PHRKEDADDDKSEKEIKDKADEPPPADNGEEPTKDIAEKELTPTKSEPVEEEKEDDKPKV
DLYEDDASEAIVDKEIMENYVKLDEPKPEEVSKEPIENKESAPVIKEDPFDGIELQANAD
ELDLKTEIESTEKEMLAPMPALSKWEVDDDGERNREPGEITSPDEEEDSRKVTTEVLKRA
EHAIFAKAISSLKPIEIKKVSNDRSK
>Unigene002711::Unigene002711_01::g.2456::m.2456 Unigene002711::Unigene002711_01::g.2456 ORF type:complete len:128 (-) Unigene002711_01:105-488(-)
MTNLKALVLQNFKKIHRTRLRVFDGDEKALLAARLKINDEFRKNQNVRDEEAIKAMLKFG
DDVERELRTQVIQAREVKPGVFEAKISQETLKMENTPYNDSAIPEGGIKRKGKGCCQNQK
PIDTKTT*
>Unigene017880::Unigene017880_01::g.16241::m.16241 Unigene017880::Unigene017880_01::g.16241 ORF type:complete len:462 (-) Unigene017880_01:21-1406(-)
MPTPKGPMDVIVIGAGAAGLAAMRRLVEAGLRAVCLEAADRIGGKVNTVPFAGHLVDLGA
QECEGQKGNIVVEMAKPLGLLEDLKQPETYTFLSSGNSLQNEVVASFNEKMQRFIDEAKK
NNTKSITEVVEEAFKSETFNQEPALNKSLLEWFERSHELGGHSDPKLGKSLHGVEERKYC
DGTYQMWKGKGMGTILDLLMNKYPDPSKALAIHIEMKKEVDVINWKTESKLIHITCKDGS
SYEARSVISTVSVGYLKERYPVLFTPPLPKEKIDAINNLDMFLIDKIFMEFPEPWWPKTP
AKFQLIWRPEDKDNFTEEEKWITEVYSMDTVDHNPNVLVGWINDDGARLMEKTSEENVKK
GMDKLLSVLFKDKFDVKPIRTLLRTKWQTNRFERGAYSYRSVYTEENGGSAEALGQPITD
NKGFPLICFAGEATSPHYHATVHGAIETGFREAERVIKAFK*
>Unigene012721::Unigene012721_01::g.11470::m.11470 Unigene012721::Unigene012721_01::g.11470 ORF type:5prime_partial len:528 (+) Unigene012721_01:2-1585(+)
VNMEIIGTYAQTELGHGTFLRGLETTATYDPQTEEFVLNSPTLTAYKWWPGGLAHTANHC
VVVAQLHSKGVNHGVHPFIVQIRDEDTHMPLPGVKVGEIGPKLSFSTANNGFLGFDNFRV
PRDAMLMKNAQVLKDGTYVKSRLSKLTYGTMVFIRVMIVTDMAYYLSVGATIAIRYSAVR
HQSKPKENEPEPQILDYVTQQHKLFIALASSHAFRVTGQWLWTTFVKVNKALTSGNADTL
PELHAVACCLKAVTTRDAASMVEACRMSCGGHGYMTSSYLPILYGITTAACTYEGENTVL
LLQTARFLVKAWEQAVDRKAMTPTVAYLVGAGDQRGAWSSRPSGITRGMQQVAAGRVKTA
VEALQKHVKSGMAYEDAWNAASVQLVAASEAHCRAVLCEVYWTETERLAAASSRELGVVL
KQLAELYLVYWALEKGGDLLLYSNISKTDIAYLRDRYEELLSLIRPNAVGLVDAFDIRDE
ILHSTLGAYDGRVYERLMEEALKSPLNAERVNQSFHKYLKPFMQGKL*
>Unigene015357::Unigene015357_01::g.13975::m.13975 Unigene015357::Unigene015357_01::g.13975 ORF type:5prime_partial len:159 (-) Unigene015357_01:150-626(-)
ALGGERGGKQSNSEMVLAQLLTELDGVVPLNSVTILAATNRPDRIDRALLRPGRLDRLIY
VPLPDFETRLQIVELKLSKMSVSDDVNSHVIATKTDGFSGAELEAVCHEAALNALETDIN
CKEVTMQYFENVLKDFKPRTPHDLLKIYDEFALGQKSG*
>Unigene009227::Unigene009227_01::g.8717::m.8717 Unigene009227::Unigene009227_01::g.8717 ORF type:complete len:220 (-) Unigene009227_01:174-833(-)
MGISRDSMHKRRATGGKKKAWRKKRKYELGRQPASTKLSSNKTVRRVRVRGGNVKWRALR
LDTGNYSWGSEAVTRKTRILDVVYNASNNELVRTQTLVKSAIIQVDAAPFKQWYLQHYGL
DIGRKKKASATAKKEGEEGEGPAEETKKSNHVVRKLEKRQQDHKLDPHIEEQFSSGRLLA
AISSRPGQCGRADGYILEGKELEFYMKKIQRKKGKGSAA*
>Unigene007809::Unigene007809_01::g.7720::m.7720 Unigene007809::Unigene007809_01::g.7720 ORF type:internal len:100 (-) Unigene007809_01:2-298(-)
GTMGRRPARCYRYCKNKPYPKSRFCRGVPDPKIRIFDLGRKKAKVDEFPLCGHMVSDEYE
QLSSEALEAARICANKYMVKTCGKDGFHIRMRLHPFHVI
>Unigene029789::Unigene029789_01::g.28586::m.28586 Unigene029789::Unigene029789_01::g.28586 ORF type:internal len:531 (+) Unigene029789_01:1-1590(+)
ERDRRMRGEEGEGAPAHTHRSAEDLDDNLELEAAASGFMLAYDDEGRALGDEAVLTQHSG
FPSDKKQFQDGGSDDSSDEEEGSSEGGDDDDDDDAEQTAADKTSTKKIDKKSKEAKPNET
SILFQNQTSDEDDDDEDEDKNGGDNDKDNETTDDDDDDETDVKNSEKDNDSKKNHSVKTN
GLPKEDSSESDSDTDTEPAESEKINENKVDDISNLRVLLESEAESEDEEQRAEDDERIST
FFKTMSTEGYKLKALLSDKSPAAQAAALARLVKQYDPSKGEGNKEKLSQLFPYVVQFIHD
AWGAPGSAAGVSHAARTLHHLAPILYDLAKVNKVSSMKCIVEVLKEKHDLFLKCPKRVPD
LDTLVLFKLVSLLYPGSDYRHPAATPALVFMQQILTRGRFRDPSSISRGLFVAALILEYT
ALSKRLVPPVINFLRGLLYMAADIPVVSRLQVVPPFRARDAGLLRVSADCPPLSGADKMA
AGDLFTDEFTDQFKVRVVSTSVAMLRELFDNSSDLEAQECIFRPHLQLLA
>Unigene021167::Unigene021167_01::g.19553::m.19553 Unigene021167::Unigene021167_01::g.19553 ORF type:complete len:465 (-) Unigene021167_01:61-1455(-)
MIANLPLLFANGNPTALTKITASELEKFITFMVTCSWGHDTAKDIRQPPWWPDDVAFSHP
FKRPPLVPREWENKLKRLVRRCYDYHKSAFLLVFSAQLARYPHNRLRYVDNLDHTTSLYC
KPSGKLLVTFRNENLHYDRNGEANTTVLPSEPQLKSADIYLCDNCDSHFDNPDILKAHER
LCNNVINVPSTSISGGLPEFLSALKLKPIEDVDKKETSTENDMKSRHVRSAANIDRGPPY
PFSSLAYIRNAKSICPRDTSYSRERVERYCCDTPTTYSKNLGSKRNSQFPVRYRRPIDYW
TRKHVFPDQRKKDILNLDGQLLMLKCRPISVNIENMALESMQDYIDKLKEEAKLKAEEDK
DVECLSDDSEKTTNPLNTVNECEVIDLCSDDETASANENCDPRAGVTCVMRGGAVLRRTA
ATPQAIPAEPCGARQKPLPPAILQPQPVILFTHSLSNMQTISID*
>Unigene009347::Unigene009347_01::g.8768::m.8768 Unigene009347::Unigene009347_01::g.8768 ORF type:5prime_partial len:341 (+) Unigene009347_01:1-1023(+)
KKGGKMIVFMATLEMVDYHSELIETVLTGEKVKVKKKDNKKSKKKKSDDQSDEDSSSSDS
DFAADYQQEGSLVPVELEMFSLHGSMPHERRMEVFKQFRLAKRGVLICTDVAARGIDVPR
VDLVLQYCAPASATDYVHRVGRTGRATAVGAAVLMLLPSETDFVRYLEEKRIRLRQSDES
SALEALRSVAVATTTPRAAVAVQARLEATAHSNRDWLARASRAYTSWVRFYSGYPRDVRE
HLDARKLHLGHAAKAFALRDTPAALAKRTKNDPELQKEKPKNRLTVHEEEEKKRPGFPRV
KVGSLAKLTNKQSSMHTASEFDSGLEPLEHQPKRNKKKNK*
>Unigene009670::Unigene009670_01::g.9199::m.9199 Unigene009670::Unigene009670_01::g.9199 ORF type:complete len:297 (+) Unigene009670_01:198-1088(+)
MEGKKISFGFKMTKKAVKPVIEEKKEFIECLEEQAIKIIGGEVIEEKAPLIIPMKPNTLI
TAERLKQIAEEVESAVQEPLTADVKSEVTVKQEPMDEAETLDQMAVRELLQEAKKTVKVE
KTELTVPILALPKLDGQKESTLDDYESVPIQDFGLAMLRGMGWAPGKEQAKFKEPQLRPK
GLGLGADKMVKQNQKKAAGKGEEELTIVKNAFVKITSGKYSGFYGKVVSLDEDNGRVMVD
ISVKKETVSLSEFMMQPVSKSEFDKSSRVINYQEIGGSSEDIEFCLRELSVSRRGL*
>Unigene021302::Unigene021302_01::g.19651::m.19651 Unigene021302::Unigene021302_01::g.19651 ORF type:internal len:401 (-) Unigene021302_01:1-1200(-)
SSLKAKKKKLKVPEMEEEEGKAEENPNALSNFRISEPLREKLKSKGIEALFPIQAMTFDT
ILDGSDLVGRARTGQGKTLAFVLPILESLINGPNRGSRKTGYGRPPCVLVLLPTRELATQ
VYADFDVYGGAIGLTSCCLYGGAPYQAQEIKLKRGVDIVVGTPGRIKDHIERGNIDFSSL
KFRVLDEADEMLRMGFVEDVELILGKVEDVSKVQTLLFSATLPGWVKEISSRFLKPTLKT
ADLVGNEKMKASTNVRHIVLPCSSSARSQVIPDVIRCYSSGGRTIIFTETKDSASELAGL
LPGARALHGDIQQSQREVTLSGFRSGKFMTLVATNVAARGLDINDVQLIIQCEPPRDVEA
YIHRSGRTGRAGNSGVAVMLFDPRRSNISKIERESGVKFE
>Unigene054472::Unigene054472_02::g.48496::m.48496 Unigene054472::Unigene054472_02::g.48496 ORF type:3prime_partial len:189 (+) Unigene054472_02:1-564(+)
MIDMLAANSGRVTNLRRVTYTVLDEADRMFDMGFEPQVMKIIDNVRPDRQTVMFSATFPR
QMEALARRILQKPIEIQVGGRSIVCKDVEQHVAVLEEDAKFFKLLELLGLYSHLGSIIVF
VDKQENADSLLKDLMKASYSCMSLHGGIDQFDRDSTITDFKSGKVKLLVATSVAARGLDV
KQLVLVVN
>Unigene030130::Unigene030130_01::g.28998::m.28998 Unigene030130::Unigene030130_01::g.28998 ORF type:5prime_partial len:435 (-) Unigene030130_01:961-2265(-)
APVDTAPAPAAPPAPAAPLTNNNLPDPAPAPLIPDIDQKLPVKTEPRNGLDKVDASQYID
PIERSLASLERSLKAEVPMDMNVGVSDSSMRLEDDFSLTKPQIMSDTHNLMAQLGGLTDM
AHLAEPIKSEHSMYMPVQHNGYMDKSMGHELGAGAARGADAAPLPASLFDPAPSVIHPPA
PPAPAPAPLAPLSAPHPALHLAPHIKKEDTKPLLTPKPIEDLLSVPNMVNNNINDINKYS
EMEKKMEEAKNLNFAQAFKLKQEQNLKNASSWSSLAQTGSPQTTPNPTVTNQIKQKPVVM
DSFQIFKKQAREKIDRQRALIEQQEMRKKEQAAERERQRQETERRHPDEEKPSRAVGMVA
PIARREGEASPTVSPAPRPSPPAPAAPPPPDKPAASERALQRQREQERRRREALAGQIDM
NMQSDLMAAFEESL*
>Unigene055464::Unigene055464_01::g.49492::m.49492 Unigene055464::Unigene055464_01::g.49492 ORF type:complete len:294 (-) Unigene055464_01:160-1041(-)
MKKMKVGEVGRLVDSSQADDRRMIALVRTRRLLYARTNMPVASYYAQVKALWKEVADEMG
WTVAEVRRKWSHIRNSYSRHLRNELSGARTGRGRAVSRWYLADDLDFLREHMATDTRSPQ
YSGYVPSFLTLNMSEPASPESADVKPFASPWLSSLAQPLQDYSQGNEDSSSSTAFSPDEN
SSYFQFFRGIYNDYQELSQKKQRKFKRYCLNFLHDLLDEEDLERAELAKTHDPALPQDPG
LPHDPGLPHKTPSRPPDPAVAPVTSGSVKKETVAIVNLHSLNDNNKSELITSD*
>Unigene051604::Unigene051604_01::g.45592::m.45592 Unigene051604::Unigene051604_01::g.45592 ORF type:internal len:159 (+) Unigene051604_01:3-476(+)
TLCKESYHALCVSIDVANLSKSQIKSWLCPTCTSKRPKGENSNTPIRVPAKENVTVRKQR
GNNASTAAASASNSAASAVTNCNRCMTKEDLTAAIRKELQDSLSVQIKSSIKDCLATQLR
DIKSEMNDIKESIKFSSDKFEEFKSEVMSFKKTMQTIQ
>Unigene027659::Unigene027659_01::g.26281::m.26281 Unigene027659::Unigene027659_01::g.26281 ORF type:complete len:503 (+) Unigene027659_01:158-1666(+)
MSSRSGRGVFGKLFAKKQSKERDERAAEIGMPTNVKQHIHVSKNSETGMLEGLPNSWLRL
LNTQITPAEQNENPDAAYKAVALHMHLLKKEKAPDEPFKPLITEEVITEEDKEINDLIYK
KNAHQSQDSDLSYGQSSEEDAVPPTIDISYPQRQTMPVSPSKNSIKKKDPTVNITATVED
LSLLDEDEPEESPILRKKEIANATLTDEEIYAELKRICNKDDPYVRFERVKEVGSGASGV
VFIAIDSYDNSKVAIKDIDLTKQSRKDLILNEINVLKDFNHKNLVNFLDAFLSYDHLWVA
MELLDGGSLTDVVTEVVMKEGQIAAICRETLQAISFLHSKGTIHRDIKSDNVLLGMDGRV
KVTDFGFCANIVGDEKRQTMVGTPYWMAPEVVTRKQYGKKVDVWSLGIMAIEMIQGEPPY
MKETPLRALYLIAAVGRPQIPSWERLSPHFQDFLDKCLQVDVDLRASADELLAHPFLNCA
MELRTLTPLIKAAQKLLHKSFD*
>Unigene010052::Unigene010052_01::g.9424::m.9424 Unigene010052::Unigene010052_01::g.9424 ORF type:internal len:142 (-) Unigene010052_01:3-425(-)
TKLDDLSETKTPDYGPGVTLTKLEQKFVPDNVSPFDSPTKSHPTDTYDENSSVVLGPFEN
CSLELFKGIKSATGYTEIDAAKEELLAFSSNFSDINLETPSPLRDSNFLNEVPDIEINDD
LIFDDINEMSEAKSSEAEPVA
>Unigene007183::Unigene007183_02::g.7169::m.7169 Unigene007183::Unigene007183_02::g.7169 ORF type:internal len:431 (-) Unigene007183_02:2-1291(-)
CVRGVDMSRLDANGVPPLWAALDSGQEEVASILVRNGADADCWGPGPDGCEQTLLHKAID
ENKESAAMFLIRCGCDVQSPRRSGTEPARDKQTPLHLCCSWGLRDVIQTLLEHGADINAR
DAEGKTPLHIAIENQHAGIISLVLSQPGLDLSIRDNRGVTPFAAALLAKNNKAAEAVLEK
NPNAAEQVDKKGRNFLHVAIQNNDMESVMFLLSVEVDVNSRVQDASLTPPLHLAAAGGDE
ALVRSLLLAGARPSQTDSSKRTALHIAAAAGQANIVSALVSGGCDYSLADAGGDTALHHA
AREGQLQAAAALLQETDVDAARANIKGRNPLHELCWCKKDNAAALCELFLQCMPDYPLDR
TDLQGNTPLLLAYMNGQGALCRVLVRAGACLAHENRDGVSIFNYQVRADYGHIRDAGRTV
LLVCSSCAMC
>Unigene006520::Unigene006520_01::g.6644::m.6644 Unigene006520::Unigene006520_01::g.6644 ORF type:5prime_partial len:336 (+) Unigene006520_01:1-1008(+)
AYYLGASHEQQGSSVTSFTDDDEDSKTEFLHIFKDKGILSGIIPEYLSEWAAERIKCPHV
KTKPLTQVYDAYPTEDGRVELALSDGTTVITDHIFASVGHVPRTEVAAASGLEVGPDGGI
LVNAEMMARTHLFVAGDAASYYNQKKDMRMRCEHYDNALQSGAVAGANMTGYWTVNNAES
HWWFKLGDHLKMEVIGDVGACMPTIGIWKQCESEERDSDTDDKPTDKAQTHRACYQDPNY
EARYEKGIIFYLEEETIVGVALWNIPPIDNRRDVVTEILQSRPSYKDISDIADTLGFPAA
ECSVYERRGGAERGGGGGDQATADQQICITNKKVW*
>Unigene034248::Unigene034248_01::g.31887::m.31887 Unigene034248::Unigene034248_01::g.31887 ORF type:5prime_partial len:354 (-) Unigene034248_01:239-1300(-)
IKNLKDLTALNIPYIANDEVLKFIGEHNKVLKLLDVSGETDITEIGIDALLTNNPKLIQS
LTVVNIGMYGEENIDHTDVALLIQKLPNLTNLGSYSFVGKALYHIHNYDCPGNFTTKLQY
VHDIKTNTRTMRAIVALCPHLETIYIEEPDQGVMLMIKDLNEISKIKLNKFQCHELHQLL
DKIGHKMLSLMLSGSSGSFNFTRIAETCRNLDAIEFFQLQTATHEEEIPFNNLEHIEIIQ
GNLSTSCLKYLMTCSPKLKKLIIGDEIKLDDQDMSRIFRRNKFEHLEGIWFPNAPRLTSE
TVDMLMECCPKLQSLGQLSGWRFTPDDMMLMRAIIASTNTDLILSPLGTWGQR*
>Unigene003103::Unigene003103_01::g.2746::m.2746 Unigene003103::Unigene003103_01::g.2746 ORF type:complete len:357 (-) Unigene003103_01:22-1092(-)
MLVSLWSKAEPVGQKERETQKEKDSKSKMAATIVETPPPQLITNIEWSMMDKSKFFPLSM
LSSFTVRCALYPLTLVKTQIQIQRKKEAYKGVFDAISQIYRNEGVPGLYRGFWLSSFQII
SGVFYISTYEGVRHELGKYDVDPKMKSFIGGGCASIVGQTIIVPFDVLSQHLMVLGLVKG
RAGGAKNPKINPLGLTTELNQSRAALARAVALRVYRLHGPLGYYRGYTASLAAYVPNSAL
WWALYTAYQDELLKICPPWVSHLLIQCAAGTLGGFTTTLLTNPLDIVRARLQVEGVGTMR
QVFQELWAEEGFVGLYLKGLSARLVQSACFSFSIILGYESIKRVALSEEYRARVRW*
>Unigene025670::Unigene025670_02::g.24293::m.24293 Unigene025670::Unigene025670_02::g.24293 ORF type:complete len:306 (+) Unigene025670_02:204-1121(+)
MKNSNTPSNKLALLNHIKYEHLVAGISGGVTSTLILHPLDLIKIRFAVNDGRTTTVPRYD
GLGSAFATIVRKEGVKGLYRGVTPNVWGSGSAWGFYFLFYNAIKTWIQGGNARTPLGPGL
HMLAAAEAGVLSLVMTNPIWVVKTRLCLQYSDEHLVDNRRYKGMVDGLTKIYKTEGIRGL
YRGFVPGMFGVSHGALQFMTYEEMKNRYNQYRNLPIDIKLTTMEYLTFAAISKLIAAGAT
YPYQVVRARLQDQHRSYDGAWHCVQETWRYERIRGFYKGLTPYLLHVTPNICLVMLIWEK
FTNND*
>Unigene000428::Unigene000428_03::g.451::m.451 Unigene000428::Unigene000428_03::g.451 ORF type:3prime_partial len:353 (+) Unigene000428_03:653-1708(+)
MDETGEAQAQAHTLLGQKPQTPQRQDTKLTRTLRSCCFIPQRYILGVMGLLGVCNAYTMR
VCLNLAITQMVNHTKAVGHHDDPDACPTDAIDIVNTSIVYPAGHISKPYGVFDWDEKTQG
LILSGFYYGYAITQVPGGYLAEKFGGKWTLGLGLLSTALFTFLTPFVTRAGGATWLFILR
VLQGMGEGPTMPALMIMLARWVPPHERSFQGALVFGGAQIGNIFGSFMSGVLLSDDNDWS
YVFFFFGGFGLLWFALWSLFCYSTPNTHPFISKKELHYLNTNVTTADNKGAKDPVPWKAI
LRSAPVWALVCAAVGHDWGYYTMVTDLPKYSTDVLKFNIKTTGTLTALPYLA
>Unigene009406::Unigene009406_01::g.8835::m.8835 Unigene009406::Unigene009406_01::g.8835 ORF type:3prime_partial len:150 (-) Unigene009406_01:1-447(-)
MEAEKKDVSEVTVDDILKMMGPFGRFNVLIFFLILLPVGMAGMYSSVYNFEAIDIDYRCA
VPECQEDPSTLNFTIPQGLDGTFAKCTRYASVNATNGTFCGPQHFDLTSPVECDSYVYME
EHSIVNEFDLACQDWKRSLVGTIHNAGFF
>Unigene021561::Unigene021561_01::g.19943::m.19943 Unigene021561::Unigene021561_01::g.19943 ORF type:5prime_partial len:657 (-) Unigene021561_01:581-2551(-)
HALKGLIALQSVPIDKCKEEERERLRQQIIIEEQSPKMANPYEPIKMNYEPLRRKLDSSE
PKEHQSRSRRRRRERKNTDKTNYQIDTQSNVDKNAIQVRKENNVYPSWHEPNRDDNFAWK
LHLKTLLYEKICLAFATLAEHSYSHEAFGFSLKYIDLASKCQNLLSNMIIKSRIVDASCL
LGRVGDNFFQLSKNWGRLDQFKLQFEKDHEVDSKLRAEIENDVLEETEGVLEDEFNLDLS
LPSDELDSMVRSCEYYERALNVTAEGKKCELLRRLASVKNELGVRYMNEAQTIYTKALEE
TENEEDTEKPKQTLKQFTQYCTKSWDTLQEASDIFERVGDMPNLALLYCNKARFLRFRAN
CEMEGFSSDKRSYYSKAEDLYQAALKVLGSQESGGGASVRELVRWELSSHLYTKAAHMQD
QPPRHEVNEVADALKLSLKYCRLTPGPRQYLYQFRAAMTLHRLASLYHAQYRCTTEEGPR
RRTLLNATRSNYEQASNLLAALEEAAMFLTVQLEHVALLETNAAVSPNLKLKSLQTALQL
LRQCHSIMKVIKQRDPDEKPAPNPEQETPKPEEETGCRSEIALLTLYENRLHCILKSIIQ
YCRSKSNKDYEKLTDMYKRLYCASLKIKKDDDVRKFADSICDVLTAMDEISKQCEQ*
>Unigene025001::Unigene025001_01::g.23609::m.23609 Unigene025001::Unigene025001_01::g.23609 ORF type:complete len:166 (+) Unigene025001_01:3-500(+)
MLLVALAHVQCYPRKSLQPLSKHANIDFINMEAGGGPRPANPAVKPAPVPAVNPAVKPAA
VPAVTPAPKVNPTPVKPAVVATPAPVKPAVVATPAPVKPAVVATPAPVPVQPKVSPARPS
EPFPPLPARPTPGPGSVKQLVNFYDSQGKASVIRPYNYSQAVKQG*
>Unigene028494::Unigene028494_01::g.27441::m.27441 Unigene028494::Unigene028494_01::g.27441 ORF type:complete len:507 (+) Unigene028494_01:224-1744(+)
MAAATGPRKSVSIYDYPEHLNPFHDDDHHNKIRFWTLGKSRLQRSNSITFQGIKDLKNSW
AFRSFMRKGKKAPAQEKKPAPANGDPSPILYRRALQYSSPSPAARSTLGSPERPDRYQYG
GSVTPLPRSRFQERLRSTSNYDVNSIGGATPRLARSEVSGSRLSVESTNPFDEEPPVRAP
RRKKKRAPLPPGAADVSVCSVESTSTQLNESKIDEAEVDVPLNVELKIVEDEEAPKSPVT
STITEDRTKEVEAEASPEPDTSQTHHTAEILHTNKLEIVEVENDKDDPAEKEDENSGIVE
EKDEAHYIKVKDNRLQIVEVVDEDDSDVDILSGASFPKVDITKYRRNSSVNEDDIKLRRG
NIEDYVATNKRSKSLNNGLNAGFVTFDINLNENIKGDKDANDNETPQKVVCKMYVEPSRK
LSLDNSISSTEKEFIEIDRATRELEREISKLNTALIEDDDLDVVGARLSVSEIKRKFDNN
NSATPNPIPKPRRSNHGSSSPLNGTY*
>Unigene035939::Unigene035939_01::g.32974::m.32974 Unigene035939::Unigene035939_01::g.32974 ORF type:complete len:134 (-) Unigene035939_01:16-417(-)
MDNDRDTVEFWSSLFQSFADSEPKDNPYPVVRSPIMTMSTPMAIDEPVEPWKVLEYGGKE
VRPMAIDEPAEPWKALEYGGKDVRPMAIDVPAEPWKVGGKEAQPANAAAEAGYKNVNTDQ
EKSTQKATEKVIM*
>Unigene041167::Unigene041167_01::g.37537::m.37537 Unigene041167::Unigene041167_01::g.37537 ORF type:internal len:172 (-) Unigene041167_01:3-515(-)
NCALVPSYSEAMRIDAALREDPAETTADTGVLINMETPPKPQPAIKAASFDEPIRRPRVA
IAGTHSSHNISASASHEAKQQNRRSWAGVLSTNRVARQILEDIRSSRPISYQSIQEAQSQ
REGERALFFSKDLSPTCSRDPFGGRERTTPTDEPPSYEEALKLPALRRLTR
>Unigene052657::Unigene052657_01::g.46740::m.46740 Unigene052657::Unigene052657_01::g.46740 ORF type:complete len:126 (+) Unigene052657_01:650-1027(+)
MTSTSFNVGLGDGDRVSSRVLRPPGGGHTDIFGGEPEPPRTTGRRMVPGATAAGGQFEYD
GGRAQPAAAQNGDGHQNGASAEPKAEPKPETPKEEAKPAPAPQAPQAEAPKRVRVPPGGF
SSGLW*
